# Supplementary material for: AI-guided identification of natural CTSL inhibitors with therapeutic potential for renal injury
Source: PLoS Comput Biol. 2026 Jul 10;22(7):e1014464. doi: 10.1371/journal.pcbi.1014464 (PMC13399510; doi:10.1371/journal.pcbi.1014464)
Supplement: S1 Table — (CSV) [file pcbi.1014464.s001.csv]

Table S1. Related to Figure 2. Training dataset information.
SMILES	Activity
CCN(C#N)NC(=O)OC(C)CC1CCCCC1	1
CC(C)(C)CNC1=NC(=NC=C1C(=O)NCCC2=CC=C(C=C2)OC)C#N	1
CC(C)(C)CNC1=NC(=NC=C1C(=O)NCCC2=CC(=CC=C2)OC)C#N	1
CC(C)(C)CNC1=NC(=NC=C1C(=O)NCCC2=CC=C(C=C2)OCCN3C=CN=C3)C#N	1
CC(C)(C)CNC1=NC(=NC=C1C(=O)NCCC2=CC(=CC=C2)OCCN3C=CN=C3)C#N	1
CCCN(C#N)NC(=O)OC(C)CC1CCCCC1	1
CC(C)CN(C#N)NC(=O)OC(C)CC1CCCCC1	1
CC(C)CC(C(=O)NC1CCCN(CC1=O)C(=O)CC2=CC(=CC=C2)C3=CC=CC=N3)NC(=O)C4=CC5=C(O4)C=CC(=C5)OCCN6CCOCC6	1
CC(CC1CCCCC1)OC(=O)NN(CC2=CC=CC=C2)C#N	1
CCCCN(C#N)NC(=O)OC(C)CC1CCCCC1	1
CC(CC1CCCCC1)OC(=O)NN(C)C#N	1
COC1=CC=CC(=C1)CCNC(=O)C2=CN=C(N=C2NC3CCCCC3)C#N	1
CC1CCN(CC(=O)C1NC(=O)C(CC(C)C)NC(=O)C2=CC3=CC=CC=C3O2)S(=O)(=O)C4=CC=CC=N4	1
C1CCC(CC1)NC2=NC(=NC=C2C(=O)NCCC3=CC=CC=C3)C#N	1
CC(C)(C)CNC1=NC(=NC=C1C(=O)NCCC2=CC(=CC=C2)N3CCN(CC3)C)C#N	1
CC(C)(C)CNC1=NC(=NC=C1C(=O)NCCC2=CC=C(C=C2)CN3CCN(CC3)C)C#N	1
CC(C)CC(C(=O)N(C)N(C)C#N)NC(=O)NCC1=CC=CC=C1	1
CC(C)(C)CNC1=NC(=NC=C1C(=O)NCCC2=CC=C(C=C2)OC3CCN(CC3)C)C#N	1
CC(C)CC(C(=O)NCC#N)NC(=O)C1=CC=C(C=C1)C2=CC=C(C=C2)N3CCNCC3	1
CC(C)CC(C(=O)N(C)N(C)C#N)NC(=O)NC1=CC=CC=C1	1
CC(C)N(C#N)NC(=O)OC(C)CC1CCCCC1	1
COC1=CC=C(C=C1)CCNC(=O)C2=CN=C(N=C2NC3CCCCC3)C#N	1
CC(C)CC(C(=O)N(C)N(C)C#N)NC(=O)NC1=CC=C(C=C1)C2=NOC(=N2)C3=CC=CS3	1
CC(C)(C)CNC1=NC(=NC=C1C(=O)NCCC2=CC=C(C=C2)N3CCN(CC3)C)C#N	1
CCCCC(C(=O)C(=O)NC1=CC=NN1)NC(=O)OC(CN2C=C(N=C2)C3=CC=C(C=C3)C(F)(F)F)C(C)(C)C	1
CCCCC(C(=O)C(=O)NC1=CC=NN1)NC(=O)OC(CN2C=C(C=N2)C3=CC=C(C=C3)C(F)(F)F)C(C)(C)C	1
CCCCC(C(=O)C(=O)NC1=CC=NN1)NC(=O)OC(CC2=NN=C(O2)C3=CC=C(C=C3)C(F)(F)F)C(C)(C)C	1
CC(C)(C)CNC1=NC(=NC=C1C(=O)NCCC2=CC(=C(C=C2)OC)OCCN3C=CN=C3)C#N	1
CCC(CC1=CC=CC=C1)OC(=O)NN(C)C#N	1
CC(C)CC(C(=O)N(C)N(C)C#N)NC(=O)C1=CC=C(C=C1)C2=NOC(=N2)C3=CC=CS3	1
CC1CCC(C(=O)CN1S(=O)(=O)C2=CC=CC=N2)NC(=O)C(CC(C)C)NC(=O)C3=CC4=CC=CC=C4O3	1
CC1=NC(=NO1)C2=CC=C(C=C2)NC(=O)NC(CC(C)C)C(=O)N(C)N(C)C#N	1
CN1CCN(CC1)C2=CC=C(C=C2)CCNC(=O)C3=CN=C(N=C3NC4CCCCC4)C#N	1
CC(CC1CCCCC1)OC(=O)C2CCN2C#N	1
CC(C)CC(C(=O)N(C)N(C)C#N)NC(=O)OCC1=CC=CC=C1	1
CN(C#N)N(C)C(=O)C(CC1CCCCC1)NC(=O)OCC2=CC=CC=C2	1
CC(C)CC(C(=O)N(C)N(C)C#N)NC(=O)NCC1=CC=C(C=C1)C2=NOC(=N2)C3=CC=CS3	1
CCCCC(C(=O)C(=O)NC1=CC=NN1)NC(=O)OC(CN2C=CC(=N2)C3=CC=C(C=C3)C(F)(F)F)C(C)(C)C	1
CC(C)CC(C(=O)NCC#N)NC(C1=CC=C(C=C1)C2=CC=CC=C2F)C(F)(F)F	1
CC(C)CC(C(=O)NCC#N)NC(C1=CC=C(C=C1)C2=CC=C(C=C2)OC)C(F)(F)F	1
CCCCC(C=O)NC(=O)C(CC(C)C)NC(=O)OCC1=CC=CC=C1	1
CC1=NC(=NO1)C2=CC=C(C=C2)CNC(=O)NC(CC(C)C)C(=O)N(C)N(C)C#N	1
CC(C)CC(C(=O)NC1(CCS(=O)(=O)CC1)C#N)NC(=O)C2=CC=C(C=C2)C3=CC=CC=C3	1
CCCCC(C(=O)C(=O)NN1CCOC1=O)NC(=O)OC(CC2=NN=C(O2)C3=CC=C(C=C3)C(F)(F)F)C(C)(C)C	1
CCCCC(C=O)NC(=O)OC(CC)CC1=CC=CC=C1	1
CC1CC(C(=O)CN(C1)S(=O)(=O)C2=CC=CC=N2)NC(=O)C(CC(C)C)NC(=O)C3=CC4=CC=CC=C4O3	1
CN(C#N)N(C)C(=O)C(CC1=CC=CC=C1)NC(=O)OCC2=CC=CC=C2	1
CC(C)CC(C(=O)NC1CCCN(CC1=O)S(=O)(=O)C2=CC=CC=N2)NC(=O)C3=CC4=CC=CC=C4O3	1
CC(C)(CC(C(=O)NC1CCCN(CC1=O)S(=O)(=O)C2=CC=CC=N2)NC(=O)C3=CC4=CC=CC=C4O3)F	1
CN(C#N)N(C)C(=O)C(CC1=CC=C(C=C1)O)NC(=O)OCC2=CC=CC=C2	1
CCC(C)C(C(=O)NC(C(C)C)C(=O)OC)NC(=O)NNC(=O)C(CC1=CC=CC=C1)NC(=O)C(CC(C)C)NC(=O)C(C)NC(=O)OCC2=CC=CC=C2	1
CC(C)(CC(C(=O)NC1(CC1)C#N)NC(C2=CC=C(C=C2)C3=CC=C(C=C3)S(=O)(=O)C)C(F)(F)F)F	1
CC(C)CC(C(=O)NCC#N)NC1=CSC=C1C2=CC=C(C=C2)N3CCNCC3	1
CC(C)CC(C(=O)NCC#N)NC(C1=CC=C(C=C1)C2=CC=C(C=C2)S(=O)(=O)C)C(F)(F)F	1
CC1=NC(=C(S1)C2CCC(CC2C(=O)NCC#N)(F)F)C3=CC=C(C=C3)SC	1
CC(C)CC(C(=O)NC(CCSC)C#N)NC(C1=CC=C(C=C1)C2=CC=C(C=C2)S(=O)(=O)C)C(F)(F)F	1
CS(=O)(=O)C1=CC=C(C=C1)C2=CC=C(C=C2)C(C(F)(F)F)NC(CC(Cl)Cl)C(=O)NC(C#N)(C3CC3)C4CC4	1
CC(CC(C(=O)NC(C#N)(C1CC1)C2CC2)NC(C3=CC=C(C=C3)C4=CC=C(C=C4)S(=O)(=O)C)C(F)(F)F)(F)F	1
CC(C)CC(C(=O)NCC#N)NC(C1=CC=C(C=C1)C2=CC=C(C=C2)S(=O)(=O)N)C(F)(F)F	1
CC(C)CC(C(=O)NCC#N)NC(C1=CC=C(C=C1)C2=CC=C(C=C2)C3=CC=NC=C3)C(F)(F)F	1
CC(C)CC(C(=O)NCC#N)NC(C1=CC=C(C=C1)C2=CC=CC=C2)C(F)(F)F	1
CC(C)CC(C(=O)NCC#N)NC(C1=CC=C(C=C1)C2=CC=C(C=C2)SC)C(F)(F)F	1
CC(C)CC(C(=O)NCC#N)NC(C1=CC=C(C=C1)C2=CSC=C2)C(F)(F)F	1
CC(C)(CC(C(=O)NC1(CC1)C#N)NC(C2=CC=C(C=C2)C3=CC=C(C=C3)C(C)(C)O)C(F)(F)F)F	1
CC(C)(CC(C(=O)NC1(CC1)C#N)NC(C2=CC=C(C=C2)C3=CC=C(C=C3)C4(CC4)C(=O)N)C(F)(F)F)F	1
CC(C)(CC(C(=O)NC1(CC1)C#N)NC(C2=CC=C(C=C2)C3=CC=C(C=C3)C4(CC4)O)C(F)(F)F)F	1
CC(C1=CC=C(C=C1)C2=CC=C(C=C2)C(C(F)(F)F)NC(CC(C)(C)F)C(=O)NC3(CC3)C#N)C(=O)N	1
CC(C)CN(C1=NC(=NC=C1Br)C#N)NC(=O)C2=CC=C(C=C2)CN3CCN(CC3)C	1
CCCCC(C(=O)C(=O)NC1=C(C=NN1)C2=CC=CC=C2)NC(=O)OC(C(C)C)C(C)C	1
CCCCC(C(=O)C(=O)NC(C)C1=CC=CC=C1)NC(=O)OC(CC2=NN=C(O2)C3=CC=CC=C3)C(C)(C)C	1
CCCCC(C(=O)C(=O)NC1=C(C=NN1)Br)NC(=O)OC(C(C)C)C(C)C	1
CCCCC(C(=O)C1=NN=C(O1)C2=CC=CO2)NC(=O)C(=O)C(CC(C)C)NC(=O)OCC3=CC=CC=C3	1
CN1CCN(CC1)C2=NC(=CS2)C3=CC=C(C=C3)C(=O)NC4(CCCCC4)C(=O)NCC#N	1
CCCC(C(=O)C1=NN=C(O1)C2=CC=CO2)NC(=O)C(C(=O)C3(CCCCC3)N)NC(=O)C4=CC=C(C=C4)OC(F)(F)F	1
CCCC(C(=O)C1=NN=C(O1)C2=CC=CO2)NC(=O)C(CC(C)C)C(=O)OCC3=CC=CC=C3	1
CCCCC(C=O)NC(=O)C(CC(C)C)NC(=O)OCC1=CC=C(C=C1)Br	1
CCCCC(C(=O)C(=O)NC1=NNC2=C1C(=CC=C2)F)NC(=O)OC(C(C)C)C(C)C	1
CC(C)CC(C(=O)NC(CC1CCNC1=O)C(O)S(=O)(=O)[O-])NC(=O)OCC2=CC=CC=C2	1
CSC1=CC=C(C=C1)C2=CC=CC=C2C3CCC(CC3C(=O)NCC#N)(F)F	1
CC(C)(C)CNC1=NC(=NC=C1C(=O)NCCC2=CC=C(C=C2)N3CCCC3)C#N	1
CC(C)CC(C(=O)NC1(CC1)C#N)NC(C2=CC=C(C=C2)C3=CC=C(C=C3)S(=O)(=O)C)C(F)(F)F	1
CC(C)CC(C(=O)NC(C#N)(C1CC1)C2CC2)NC(C3=CC=C(C=C3)C4=CC=C(C=C4)S(=O)(=O)C)C(F)(F)F	1
CC(CC(C(=O)NC(C#N)(C1CC1)C2CC2)NC(C3=CC=C(C=C3)C4=CC=C(C=C4)S(=O)(=O)C)C(F)(F)F)C(F)(F)F	1
CC(C)CC(C(=O)NCC#N)NC(C1=CC=C(C=C1)C2=CC=NC=C2)C(F)(F)F	1
CC(C)CC(C(=O)NCC#N)NC(C1=CC=C(C=C1)C2=CC(=CC=C2)S(=O)(=O)C)C(F)(F)F	1
CC1=CC=C(C=C1)C2=CC=C(C=C2)C(C(F)(F)F)NC(CC(C)C)C(=O)NCC#N	1
CC(C)CC(C(=O)NCC#N)NC(C1=CC=C(C=C1)C2=NC=CS2)C(F)(F)F	1
CC(C)(CC(C(=O)NC1(CC1)C#N)NC(C2=CC=C(C=C2)C3=NC=C(C=C3)C4(CC4)O)C(F)(F)F)F	1
CC1=CSC(=N1)C2=CC=C(C=C2)C(C(F)(F)F)NC(CC(C)(C)F)C(=O)NC3(CC3)C#N	1
CC(C)(CC(C(=O)NC1(CC1)C#N)NC(C2=CC=C(C=C2)C3=C(C=C(C=C3)C4(CC4)C(=O)N)F)C(F)(F)F)F	1
CC(C)(CC(C(=O)NC1(CC1)C#N)NC(C2=CC=C(C=C2)C3=C(C=C(C=C3)C4(CC4)C(=O)N)F)C(F)F)F	1
CC(C)CC(C(=O)NCC#N)NC(C1=CC=C(C=C1)C2=CC=C(C=C2)S(=O)(=O)C)C(F)F	1
CCCCC(C=NNC(=O)N1CCOCC1)NC(=O)OC(CC2=CC=CC=C2)C(C)C	1
CCCCC(C(=O)C(=O)NC1=CC=NN1)NC(=O)OC(CN2CCN(C2=O)C3=CC=C(C=C3)C(F)(F)F)C(C)(C)C	1
CCCCC(C=O)NC(=O)OC1(CCCC1)CC2=CC=CC=C2	1
CC1CN(C2C1OCC2=O)C(=O)C(C3CCCC3)NC(=O)C4=CC=C(C=C4)N5CCN(CC5)C	1
CCCCC(C(=O)C(=O)NC(C)C1=CC=CC=C1)NC(=O)OC(CC2=NN=C(O2)C3=CC=C(C=C3)F)C(C)(C)C	1
C1CCC(CC1)(C(=O)NCC#N)NC(=O)C2=CC=C(C=C2)C3=CC=C(C=C3)N4CCNCC4	1
CN1C=C(C(=N1)C2CCC(CC2C(=O)NCC#N)(F)F)C3=CC=C(C=C3)SC	1
CC(C)CC(C(=O)NCC#N)NC(C1=CC=C(C=C1)C2=C3C=CNC3=CC=C2)C(F)(F)F	1
CC(C)(CC(C(=O)NC1(CC1)C#N)NC(C2=CC=C(C=C2)C3=CC=C(C=C3)C(C(F)F)O)C(F)(F)F)F	1
CC(C)(CC(C(=O)NC1(CC1)C#N)NC(C2=CC=C(C=C2)C3=CC4=C(C=C3)N=CC=C4)C(F)(F)F)F	1
CCC1CN(C2C1OCC2=O)C(=O)C(C3CCCC3)NC(=O)C4=CC=C(C=C4)N5CCN(CC5)C	1
CCCCC(C(=O)C(=O)NC(C)C1=CC=CC=C1)NC(=O)OC(CC2=NN=C(O2)C3=CC=C(C=C3)C(F)(F)F)C(C)(C)C	1
CCCCC(C(=O)C(=O)NC1=NN(C=C1)C)NC(=O)OC(C(C)C)C(C)C	1
CCCCC(C(=O)C(=O)NC1=CC=NN1)NC(=O)OC2CN(CC2(C)C)C(=O)C3=CC=C(C=C3)C(F)(F)F	1
CCCCC(C(=O)C(=O)NC1=CC=NN1)NC(=O)OC2C(=O)N(CC2(C)C)C(=O)NC3=CC=C(C=C3)C(F)(F)F	1
CC(C)C1CN(C2C1OCC2=O)C(=O)C(C3CCCC3)NC(=O)C4=CC=C(C=C4)N5CCN(CC5)C	1
CC(C)CC(C(=O)N1CC(C2C1C(=O)CO2)C(F)F)NC(=O)C3=CC=C(C=C3)C4=CSC(=N4)N5CCN(CC5)C	1
CCC(C)C(C(=O)N(C)N(C)C#N)NC(=O)OCC1=CC=CC=C1	1
CCCCC(C(=O)C(=O)NC1=C(C=NN1)C)NC(=O)OC(C(C)C)C(C)C	1
CC(C)CC(C(=O)NC1CCN(CC1=O)S(=O)(=O)C2=CC=C(C=C2)OC3=CC=CC=C3)NC(=O)OCC4=CC=CC=C4	1
C1CS(=O)(=O)C2N1C(=O)C2NC(=O)C(CC3=CC=CC=C3)NC(=O)OCC4=CC=CC=C4	1
CCCCC(C=O)NC(=O)OC(CC1=CC=CC=C1)C(C)C	1
C1CCC(C(C1)C=CC2=CC=CC=C2)C(=O)NCC#N	1
CC(C)CC(C(=O)NCC#N)NC(C1=CC=C(C=C1)C2=CC(=CC=C2)F)C(F)(F)F	1
CC(C)(CC(C(=O)NC1(CC1)C#N)NC(C2=CC=C(C=C2)C3=NC=C(C=C3)C4(CC4)C(=O)N)C(F)(F)F)F	1
C1CC(CC(C1C2=NN(C=C2C3=CC=C(C=C3)N4CCS(=O)(=O)CC4)C5=CC=C(C=C5)F)C(=O)NC6(CC6)C#N)(F)F	1
C1CC(CC(C1C2=NN(C=C2C3=CC=C(C=C3)N4CCS(=O)(=O)CC4)CC(F)(F)F)C(=O)NC5(CC5)C#N)(Cl)Cl	1
C1CCC(C(C1)C2=NN(C=C2C3=CC=C(C=C3)N4CCS(=O)(=O)CC4)C5=CC=C(C=C5)F)C(=O)NC6(CC6)C#N	1
C1CCC(C(C1)C2=C(N=C(O2)C3=CC=C(C=C3)F)C4=CC=C(C=C4)N5CCS(=O)(=O)CC5)C(=O)NC6(CC6)C#N	1
CCCCC(C=O)NC(=O)OC(C(C)C)C(C)C	1
CC(C)CC(C(=O)NC(CC1CCNC1=O)C(O)S(=O)(=O)[O-])NC(=O)OCC2=CC=CC=C2.[Na+]	1
CSC1=CC=C(C=C1)C2=CC=CC=C2C3CCC(CC3C(=O)NCC#N)(Cl)Cl	1
CC(C)CC(C(=O)NC1CN(CC1=O)C(=O)C(CC(C)C)N(C)C(=O)OCC2=CC=CC=C2)NC(=O)OCC3=CC=CC=C3	1
CC(C)CC(C(=O)NC(CC1=CC=CC=C1)C#N)NC(C2=CC=C(C=C2)C3=CC=C(C=C3)S(=O)(=O)C)C(F)(F)F	1
CC(C)CC(C(=O)NC(C#N)C1=CC=CC=C1)NC(C2=CC=C(C=C2)C3=CC=C(C=C3)S(=O)(=O)C)C(F)(F)F	1
CCCN1CCN(CC1)C2=CC=C(C=C2)C(=O)NC3(CCCCC3)C(=O)NCC#N	1
CC(C)CC(C(=O)NCC#N)NC(C1=CC=C(C=C1)C2=CC=C(C=C2)F)C(F)(F)F	1
CS(=O)(=O)N1CC(C1)C2=CC=C(C=C2)C3=CN(N=C3C4CCC(CC4C(=O)NC5(CC5)C#N)(F)F)CC(F)(F)F	1
C1CCC(C(C1)C2=C(SC(=N2)C3=CC=C(C=C3)F)C4=CC=C(C=C4)N5CCS(=O)(=O)CC5)C(=O)NC6(CC6)C#N	1
CC1CN(C2C1OCC2=O)C(=O)C(CC(C)C)NC(=O)C3=CC=C(C=C3)C4=CSC(=N4)N5CCN(CC5)C	1
CN1CCN(CC1)C2=NC(=C(S2)F)C3=CC=C(C=C3)C(=O)NC(C4CCCC4)C(=O)N5CC(C6C5C(=O)CO6)C#C	1
CN1CCN(CC1)C2=NC(=C(S2)F)C3=CC=C(C=C3)C(=O)NC(C=O)(C4CCCC4)N5CC(C6C5C(=O)CO6)C#C	1
CS(=O)(=O)C1=CC=C(C=C1)C2=CN(N=C2C3CCC(CC3C(=O)NC4(CC4)C#N)(Cl)Cl)CC(F)(F)F	1
CC(C)CC(C(=O)N(C)N(C)C#N)N(C)C(=O)C1=CC=C(C=C1)C2=NOC(=N2)C3=CC=CS3	1
CCCCC(C(=O)C(=O)NC1CCCNC1=O)NC(=O)OC(CC2=NN=C(O2)C3=CC=C(C=C3)F)C(C)(C)C	1
CCCCC(C(=O)C(=O)NC1=NNC(=C1)C2=CC=CC=C2)NC(=O)OC(C(C)C)C(C)C	1
CC(C)CS(=O)(=O)CC(C(=O)N(C)N(C)C#N)NC(=O)C1=CC=CC=C1	1
CC(C)CC(C(=O)NNC(=O)NNC(=O)C(CC(C)C)NC(=O)OCC1=CC=CC=C1)NC(=O)OCC2=CC=CC=C2	1
COC1=CC=CC(=C1)N2C=C(C(=N2)C3CCCCC3C(=O)NC4(CC4)C#N)C5=CC=C(C=C5)N6CCS(=O)(=O)CC6	1
C1CC(CC(C1C2=NN(C=C2C3=CC=C(C=C3)N4CCS(=O)(=O)CC4)CC(F)(F)F)C(=O)NC5(CC5)C#N)(F)F	1
C1CCC(C1)C(C(=O)N2CC(C3C2C(CO3)O)Cl)NC(=O)C4=CC=C(S4)C5=CN=CC=C5	1
CCCCC(C(=O)C(=O)NC(C)C1=CC=CC=C1)NC(=O)OC(C(C)(C)C)C(C)(C)C	1
CCCCC(C(=O)C(=O)NC1=NNC(=C1)C)NC(=O)OC(C(C)C)C(C)C	1
C1=CC=C(C=C1)CC(C(=O)NC(CC2=CC=C(C=C2)O)C=O)NC(=O)OCC3=CC=CC=C3	1
C1CCC(CC1)NC2=NC(=NC=C2C(=O)NCCC3=CC=C(C=C3)N4CCCC4)C#N	1
CC1CN(C2C1OCC2=O)C(=O)C(CC(C)C)NC(=O)C3=CC=C(C=C3)N4CCN(CC4)C	1
CCCCC(C(=O)C(=O)NC1=CC=NN1)NC(=O)OC(C(C)C)C(C)C	1
CCCCC(C(=O)C(=O)NC(C)C1=CC=CC=C1)NC(=O)OC(CCCC2=CC=CC=C2)C(C)(C)C	1
CCCC(C(=O)NNC(=O)NNC(=O)C(CC(C)C)NC(=O)OCC1=CC=CC=C1)NC(=O)OCC2=CC=CC=C2	1
CC(C)CC(C(=O)NCC#N)NC(C1=CC=C(C=C1)Br)C(F)(F)F	1
CC(C)CC(C1=CC=CC(=C1)C2=CC(=CC=C2)C3=CSC(=N3)N4CCNCC4)C(=O)NCC#N	1
CC(C)CC(C(=O)NC1(CC1)C#N)NC(C2=CC=C(C=C2)C3=CC=C(C=C3)S(=O)(=O)C)C(F)F	1
CC(C)CC(C(=O)N1CC(C2C1C(=O)CO2)C(F)F)NC(=O)C3=CC=C(C=C3)N4CCN(CC4)C	1
CCC1CN(C2C1OCC2=O)C(=O)C(C(C)(C)C)NC(=O)C3=CC=C(C=C3)N4CCN(CC4)C	1
CC(C)C1CN(C2C1OCC2=O)C(=O)C(C(C)(C)C)NC(=O)C3=CC=C(C=C3)N4CCN(CC4)C	1
C1CCC(C1)C(C(=O)N2CC(C3C2C(=O)CO3)Cl)NC(=O)C4=CC=C(S4)C5=CC=NC=C5	1
CCCCC(C(=O)C(=O)NC1=CC=NN1)NC(=O)OC2C(=O)N(CC2(C)C)C(=O)C3=NC4=CC=CC=C4S3	1
CCCCC(C(=O)C(=O)NC1=CC=NN1)NC(=O)OCC2(CCC2)CC3=CC=C(C=C3)F	1
CCCCC(C(=O)C(=O)NC1=CC=NN1)NC(=O)OCC2(CCC2)C3=CC=C(C=C3)F	1
CCCCC(C(=O)C(=O)NC(C)C1=CC=CC=C1)NC(=O)OC(CC2=NN=C(O2)C3=CC=CC=C3)C(C)C	1
CCC(C)C(C(=O)NC(C(C)C)C(=O)OC)NC(=O)NNC(=O)C(CC1=CN=CN1)NC(=O)C(CC(C)C)NC(=O)C(C)NC(=O)OCC2=CC=CC=C2	1
CCCCC(C=O)NC(=O)OC(CCC)CCC	1
CC(C)C(C(=O)N(C)N(C)C#N)NC(=O)OCC1=CC=CC=C1	1
CC(C)CC(C(=O)NC1CCCN(CC1=O)S(=O)(=O)C2=CC=CC=N2)NC(=O)C3=NC4=CC=CC=C4C=C3	1
CC(C)CC(C(=O)NC(C)C#N)NC(C1=CC=C(C=C1)C2=CC=C(C=C2)S(=O)(=O)C)C(F)(F)F	1
CC(C)CC(C(=O)NCC#N)NC(C1=CC=C(C=C1)C2=CC=C(C=C2)C#N)C(F)(F)F	1
CC(C)C(C(=O)NC(CC1=C(C=C(C=C1)C#N)F)C#N)NC(C2=CC=C(C=C2)C3=CC=C(C=C3)S(=O)(=O)C)C(F)(F)F	1
CCCCC(C(=O)C(=O)NC1=C(C=NN1)C#N)NC(=O)OC(C(C)C)C(C)C	1
CCCCC(C=NNC(=O)N1CCOCC1)NC(=O)OC(C)CC2=CC=CC=C2	1
CCCC(C(=O)C1=NN=C(O1)C2=CC=CO2)NC(=O)C3(CCCCC3)NC(=O)C4=CC=C(C=C4)N(C)C	1
CC(C)CC(C(=O)NNC(=O)NNC(=O)C(C)NC(=O)OCC1=CC=CC=C1)NC(=O)OCC2=CC=CC=C2	1
CC(C)C(C(=O)N1CCCCN1C#N)NC(=O)OCC2=CC=CC=C2	1
CC(C)(C)CCN1C(=CC2=CN=C(N=C21)C#N)CC3=CC=C(C=C3)Cl	1
CC(C)(C)CN1C(=CC2=CN=C(N=C21)C#N)CC3=CC=C(C=C3)Cl	1
CC(C)(C)CN1C(=CC2=CN=C(N=C21)C#N)CN3CCC4(CC3)C(=O)NC(=O)N4	1
CCCN1C(=O)C2(CCN(CC2)CC3=CC4=CN=C(N=C4N3CC(C)(C)C)C#N)NC1=O	1
CC(C)(C)CN1C(=CC2=CN=C(N=C21)C#N)CN3C(=O)C4(CCNCC4)NC3=O	1
CC(C)(C)CN1C(=CC2=CN=C(N=C21)C#N)CN3C4=C(C=C(C=C4)OC)C5(C3=O)CCNCC5	1
CSC1=CC=C(C=C1)C2=C(C=CN=C2)C3CCC(CC3C(=O)NCC#N)(F)F	1
CSC1=CC=C(C=C1)C2=C(C=CC=N2)C3CCC(CC3C(=O)NCC#N)(F)F	1
CN1CCN(CC1)C2=CC=C(C=C2)CC3=CC4=CN=C(N=C4N3C5CCCCC5)C#N	1
CC(C)(C)CN1C(=CC2=CN=C(N=C21)C#N)CC3=CC=C(C=C3)C(=O)N(C)C	1
CC(C)(C)CN1C(=CC2=CN=C(N=C21)C#N)CN3C(=O)CC4(C3=O)CCNCC4	1
CC1=CC=C(C=C1)CC2=CC3=CN=C(N=C3N2CC(C)(C)C)C#N	1
CC(C)(C)CN1C(=CC2=CN=C(N=C21)C#N)CN3CCC4(CC3)C(=O)N(C(=O)N4)C	1
CCN(CC)CC1=CC=C(C=C1)CC2=CC3=CN=C(N=C3N2CC(C)(C)C)C#N	1
CC(C)(C)CN1C(=CC2=CN=C(N=C21)C#N)CC3=CC=C(C=C3)CN4CCN(CC4)C	1
CC(C)(C)CN1C(=CC2=CN=C(N=C21)C#N)CC3=CC=C(C=C3)N4CCN(CC4)C	1
CCCN1CCC2(CC1)C(=O)N(C(=O)N2)CC3=CC4=CN=C(N=C4N3CC(C)(C)C)C#N	1
CC(C)(C)CN1C(=CC2=CN=C(N=C21)C#N)CC3=CC=C(C=C3)NS(=O)(=O)N	1
CC(C)(C)CN1C(=CC2=CN=C(N=C21)C#N)CC3=CC=C(C=C3)N(C)C	1
CC(=O)NC1=CC=C(C=C1)CC2=CC3=CN=C(N=C3N2CC(C)(C)C)C#N	1
CC(C)(C)CN1C(=CC2=CN=C(N=C21)C#N)CN3CCN(CC3)C4=CC=C(C=C4)F	1
CC(C)(C)CN1C(=CC2=CN=C(N=C21)C#N)CC3=CC=C(C=C3)OC	1
CC(C)(C)CN1C(=CC2=CN=C(N=C21)C#N)CC3=CC=C(C=C3)NS(=O)(=O)C	1
CC(C)(C)CN1C(=CC2=CN=C(N=C21)C#N)CC3=CC=C(C=C3)N4CCOCC4	1
CC(C)(C)CN1C(=CC2=CN=C(N=C21)C#N)CC3=CC=C(C=C3)C4=CC5=CC=CC=C5C=C4	1
CCCCC(C(=O)C(=O)NC1=CC=NN1)NC(=O)OC2C(=O)N(CC2(C)C)C(=O)C3=NN=C(S3)C(F)(F)F	1
CC(C)CC(C(=O)NC(COCC1=CC=CC=C1)C#N)NC(=O)C2=CC3=CC=CC=C3N2C	1
CC(C)CC(C(=O)NC(COCC1=CC=CC=C1)C#N)NC(=O)C(C)(C)OC2=CC=C(C=C2)Cl	1
CC(C)CC(C(=O)NC(COCC1=CC=CC=C1)C#N)NC(=O)C2=CC3=CC=CC=C3N2	1
C1CCC(CC1)NC2=NC(=NC(=N2)C#N)N3CCNCC3	1
CCCC1=CC(=NC(=N1)C#N)C2=CC(=CC(=C2)C(F)(F)F)C(=O)N(CCN(C)C)CC3=CC=CC=C3	1
CC(C)(CC(C(=O)NC1(CC1)C#N)NC(C2=CC=C(C=C2)C3=CC=C(C=C3)S(=O)(=O)C)C(F)F)F	1
CC1CCC(C(=O)CN1S(=O)(=O)C2=CC=CC=N2)NC(=O)C(CC(C)C)NC(=O)C3=CC=CO3	1
C1CCC(C(C1)C(=O)NCC#N)C(=O)N2CCC3=C(C2)C4=C(N3)C=CC(=C4)F	1
C1CCC(C(C1)C(=O)NC2(CC2)C#N)C(=O)N3CCC4=C(C3)C5=C(N4)C(=CC=C5)F	1
CCOC1=CC=CC2=C1NC3=C2CN(CC3)C(=O)C4CCCCC4C(=O)NC5(CC5)C#N	1
C1CCC(C(C1)C(=O)NC2(CC2)C#N)C(=O)N3CCC4=C(C3)C5=C(N4)N=CC=C5	1
C1CCC(C(C1)C(=O)NC2(CC2)C#N)C(=O)N3CCC4=C(C3)C5=CC=CC=C5N4	1
C1CCC(C(C1)C(=O)NC2(CC2)C#N)C(=O)N3CCC4=C(C3)C5=C(N4)C=CC(=C5)F	1
COC1=CC=CC=C1C(C#N)NC(=O)C2CCCCC2C(=O)N3CCN(CC3)CC4=CC=C(C=C4)F	1
COC1=CC=CC2=C1NC3=C2CN(CC3)C(=O)C4CCCCC4C(=O)NC5(CC5)C#N	1
CC(C)CC(C(=O)NC1(CCS(=O)(=O)CC1)C#N)NC(=O)C2=CC=C(C=C2)CN3CCN(CC3)C	1
CC(C)(C)CN(CC1=CC=C(C=C1)C=CCN2CCC(CC2)N3CCCCC3)C4=NC(=NC=C4)C#N	1
C1CC(CC(C1C2=NN(C=C2C3=CC=C(C=C3)C(=O)N4CCOCC4)CC(F)(F)F)C(=O)NC5(CC5)C#N)(Cl)Cl	1
C1CC(CC(C1C2=NN(C=C2C3=CC=C(C=C3)C4=NC=CO4)CC(F)(F)F)C(=O)NC5(CC5)C#N)(F)F	1
CCC1=NC=CC(=C1)C2=CC=C(S2)C(=O)NC(C3CCCCC3)C(=O)N4CC(C5C4C(=O)CO5)Cl	1
CCCCC(C(=O)C(=O)NC(C)C1=CC=CC=C1)NC(=O)OC(CCC2=CC=CC=C2)C(C)(C)C	1
CCCCC(C=O)NC(=O)OC(CC(C)C)CC(C)C	1
CC(C)(C)CN1C(=CC2=CN=C(N=C21)C#N)CC3=CC=C(C=C3)C4=CC5=C(C=C4)OCO5	1
CC(C)(C)CN1C(=CC2=CN=C(N=C21)C#N)CC3=CC=C(C=C3)NS(=O)(=O)CC(F)(F)F	1
CCCCC(C=NNC(=O)N1CCC2=CC=CC=C21)NC(=O)OC3(CCCC3)CC4=CC=CC=C4	1
CC(C)CC(C(=O)NCC#N)NC(C1=CC=C(C=C1)C2=CC(=C(C=C2)F)F)C(F)(F)F	1
CC1CN(C2C1OCC2=O)C(=O)C(C(C)(C)C)NC(=O)C3=CC=C(C=C3)N4CCN(CC4)C	1
CC(C)CC(C(=O)N1CC(C2C1C(=O)CO2)C#C)NC(=O)C3=CC=C(C=C3)C4=C(SC(=N4)N5CCN(CC5)C)F	1
CC(C)CC(C(=O)N(C)N(C)C#N)NC(=O)C1=CC=C(C=C1)C2=CC=C(C=C2)S(=O)(=O)C	1
CC(C)CC(C(=O)NC(CCC1=CC=CC=C1)C=CS(=O)(=O)C2=CC=CC=C2)NC(=O)N3CCOCC3	1
CC(C)(C)CN1C(=CC2=CN=C(N=C21)C#N)CC3=CC=CC=C3	1
CC(C)CC(C(=O)NCC#N)NC(C1=CC=C(C=C1)C2=CC=C(C=C2)C3=CC=C(C=C3)S(=O)(=O)C)C(F)(F)F	1
CC(C)CC(C1=CC=CC(=C1)C2=CC(=CC=C2)C3=CSC(=N3)N4CCN(CC4)C(C)(C)C)C(=O)NCC#N	1
CC(C)CC(C1=CC=CC(=C1)C2=CC(=CC=C2)C3=CSC(=N3)N4CCN(CC4)C)C(=O)NCC#N	1
CC(C)CC(C(=O)NC1(CC1)C#N)NC(=O)C2=CC=C(C=C2)C3=CC=CC=C3	1
CC(C)CC(C(=O)NC(C)C(=O)CNC(=O)CC1=CC(=CC=C1)C2=CC=CC=N2)NC(=O)C3=CC4=CC=CC=C4S3	1
CC(C)CC(C=O)NC(=O)C(CC(C)C)NC(=O)C(CC(C)C)NC(=O)OCC1=CC=CC=C1	1
CC(C)CC(C1=CC=CC(=C1)C2=CC=CC=C2)C(=O)NCC(=O)CNS(=O)(=O)C3=CC=C(C=C3)OC4=CC=CC=C4	1
CC(C)CC(C(=O)NCCCCN=C(N)N)NC(=O)C1C(O1)C(=O)O	1
CC(C(=O)CNS(=O)(=O)C1=CC=CC=N1)NC(=O)OC(CN2C=NC3=CC(=C(C=C32)Cl)Cl)C(C)(C)C	1
CCCCC(C=O)NC(=O)OC(CCC)CC1=CC=CC=C1	1
CN1CCN(CC1)CC2=CC=C(C=C2)CC3=CC4=CN=C(N=C4N3C5CCCCC5)C#N	1
CS(=O)(=O)C1=CC=C(C=C1)C2=CC=C(C=C2)C(C(F)(F)F)NC(CC(F)(F)F)C(=O)NC(C#N)(C3CC3)C4CC4	1
CC(C)CC(C(=O)NCC#N)NC(C1=CC=C(C=C1)C(=O)C2=CC=CC=C2)C(F)(F)F	1
CC(C)CC(C(=O)NC(CCC1=CC=CC=C1)C=CC(=O)N2C(C(=CC2=O)OC)CC3=CNC4=CC=CC=C43)NC(=O)C(CC(C)C)NC(=O)C(C(C)C)N(C)C	1
CCC(C)C(C(=O)N1CC(C2C1C(=O)CO2)C)NC(=O)C3=CC=C(C=C3)N4CCN(CC4)C	1
C1CCC(C1)C(C(=O)N2CC(C3C2C(=O)CO3)Cl)NC(=O)C4=CC=C(S4)C5=CN=CC=C5	1
CCCCC(C(=O)C(=O)NC(C)C1=CC=CC=C1)NC(=O)OC2CN(CC2(C)C)C(=O)C3=CC4=CC=CC=C4C=C3	1
CC(C)CC(CN1CC(C(=O)C1)NC(=O)C(CC(C)C)NC(=O)C2=CC3=C(C=CC=N3)C=C2)NC(=O)OCC4=CC=CC=C4	1
CCCCC(C(=O)C(=O)NC1=CC=NN1)NC(=O)OCC(C)(C)CC	1
CCCCC(C(=O)C(=O)NC1=NNC2=C1C=CC(=C2)Cl)NC(=O)OCC3(CCCCC3)CC	1
CC(C)CC(C(=O)NCC(=O)CNS(=O)(=O)C1=CC=CC=N1)NC(=O)C2=CC3=CC=CC=C3O2	1
CCOC(=O)N1CC(C(=O)C1)NC(=O)C(CC(C)(C)F)NC(C2=CC=C(C=C2)C3=CC=C(C=C3)S(=O)(=O)C)C(F)(F)F	1
CCCCC(C(=O)C(=O)NC(C)C1=CC=CC=C1)NC(=O)OC2C(=O)N(CC2(C)C)C(=O)C3=CC4=CC=CC=C4C=C3	1
CC(C)CC(C(=O)NC1(CC1)C#N)NC(C2=CC=C(C=C2)C3=CC=C(C=C3)C(C(F)(F)F)O)C(F)(F)F	1
CC(C)CC(C(=O)N1CC(C2C1C(=O)CO2)C#C)NC(=O)C3=CC=C(C=C3)C4=CSC(=N4)N5CCN(CC5)C	1
CCCCC(C(=O)C(=O)NC(C)C1=CC=CC=C1)NC(=O)OC2CN(CC2(C)C)C(=O)C3=CC4=C(C=C3)C=CN4	1
CCCCC(C(=O)C(=O)NC1=C(C=NN1)C(=O)OCC)NC(=O)OC(C(C)C)C(C)C	1
CCCC(C(=O)C1=NN=C(O1)C2=CC=CO2)NC(=O)C3(CCCCC3)NC(=O)C4=CC=C(C=C4)OC(F)(F)F	1
CC(C)(C)CN1C(=CC2=CN=C(N=C21)C#N)CN3C4=C(C=C(C=C4)F)C5(C3=O)CCNCC5	1
C1CCC(C(C1)CCC2=CC=CC=C2)C(=O)NCC#N	1
CCCCC(C(=O)C(=O)NC(C)C1=CC=CC=C1)NC(=O)OC2C(=O)N(CC2(C)C)C(=O)C3=CC4=C(C=C3)NC=C4	1
CC(C)CC(C(=O)NC(C)C(=O)CNC(=O)CC1=CC(=CC=C1)C2=CC=CC=N2)NC(=O)C3=NC4=CC=CC=C4C=C3	1
C1CS(=O)(=O)C2N1C(=O)C2NC(=O)C(CC3=CC=CS3)NC(=O)OCC4=CC=CC=C4	1
CCCCC(C=O)NC(=O)OC(C)CC1=CC=CC=C1	1
CC(CC1CCCCC1)OC(=O)C2CCCN2C#N	1
CCCCC(C(=O)C(=O)NC1=CC=NN1)NC(=O)OCC2(CCCC2)CC	1
CC(C)(CC(C(=O)NC1CCCN(CC1=O)S(=O)(=O)C2=CC=CC=N2)NC(C3=CC=C(C=C3)C4=CC=C(C=C4)S(=O)(=O)C)C(F)(F)F)F	1
CCN(CC)CC1=CC=C(C=C1)C=CC2=CC=CC=C2C(=O)NC(CC3=CC=CC=C3)C(=O)C(=O)N	1
CCN(CC)C1=CC=C(C=C1)C=CC2=CC=CC=C2C(=O)NC(CC3=CC=CC=C3)C(=O)C(=O)N	1
CC(CC(C(=O)NC1(CC1)C#N)NC(=O)N2CCC3(CCCCC3)CC2)(F)F	1
C1CCC(C1)C(C(=O)N2CC(C3C2C(=O)CO3)Cl)NC(=O)C4=CC=C(S4)C5=CN=NC=C5	1
CC(C)CC(C(=O)NC1CCN(CC1=O)C(=O)C(CC(C)C)N(C)C(=O)OCC2=CC=CC=C2)NC(=O)OCC3=CC=CC=C3	1
CCCCC(C(=O)C(=O)NC1=CC=NN1)NC(=O)OCC2(CCC2)CC	1
CC(C)CC(C(=O)NC1(CC1)C#N)NC(C2=CC=C(C=C2)C3=CC=C(C=C3)C(C(F)(F)F)O)C(F)F	1
C1CN(CC1NS(=O)(=O)C2=C(C=CC(=C2)Br)Br)C#N	1
CC(C)CC(C(=O)NC1CN(CC1=O)C(=O)C(CC(C)C)NC(=O)OCC2=CC=CC=C2)NC(=O)OCC3=CC=CC=C3	1
CCCCC(C=O)NC(=O)OC1(CCCCC1)CC2=CC=CC=C2	1
CC(C)CC(C(=O)NC1CCCN(CC1=O)C(=O)C(CC(C)C)NC(=O)OCC2=CC=CC=C2)NC(=O)OCC3=CC=CC=C3	1
C1CC2CC1CC2NC3=C(C(=NC(=N3)C#N)N4CCOCC4)N	1
C1CC(CC(C1C2=C(C=CN=C2)C3=CC=C(C=C3)SCF)C(=O)NCC#N)(F)F	1
CSC1=CC=C(C=C1)C2=C(N=NN2CC3=CC=CC=C3)C4CCC(CC4C(=O)NCC#N)(F)F	1
CCC(C)C(C(=O)NC(CC1=CC2=CC=CC=C2N1)C=O)NS(=O)(=O)C3=CC=CC4=CC=CC=C43	1
CC(C)C(C(=O)NC(CC1=C(C=C(C=C1)C#N)F)C#N)NC(C2=CC=C(C=C2)C3=CC=C(C=C3)C(C(F)F)O)C(F)(F)F	1
C1CCC(C(C1)C(=O)NC2(CC2)C#N)C(=O)N3CCC4=C(C3)C5=C(N4)C(=CC=C5)Cl	1
C1CCC(C(C1)C(=O)NC2(CC2)C#N)C(=O)N3CCC4=C(C3)C5=C(N4)C(=CC=C5)OC(F)(F)F	1
C1CCC(C(C1)C(=O)NC2(CC2)C#N)C(=O)N3CCC4=C(C3)C5=CC=CC(=C5N4)C#N	1
C1CCC(C(C1)C(=O)NCC#N)C(=O)N2CCC3=CC=CC=C3C2	1
CCCCC(C(=O)C(=O)NC(C)C1=CC=CC=C1)NC(=O)OC2CN(CC2(C)C)C(=O)OCC3=CC=C(C=C3)C4=CC=CC=C4	1
CCCCC(C=O)NC(=O)OC(CC)(CC)CC1=CC=CC=C1	1
CCCCC(C(=O)C(=O)NC(C)C1=CC=CC=C1)NC(=O)OC2C(=O)N(CC2(C)C)C(=O)NC3=CC=C(C=C3)C(F)(F)F	1
CCCCC(C(=O)C(=O)NC(C)C1=CC=CC=C1)NC(=O)OC2C(=O)N(CC2(C)C)C(=O)OCC3=CC=C(C=C3)C4=CC=CC=C4	1
CCCCC(C(=O)CNC1=NC(=CC=C1)F)NC(=O)OC(CN2C=CC(=N2)C3=CC=C(C=C3)C(F)(F)F)C(C)(C)C	1
C1CCC(C1)C(C(=O)N2CC(C3C2C(=O)CO3)Cl)NC(=O)C4=CC=C(S4)C5=CN=CN=C5	1
C1CCC(C1)C(C(=O)N2CC(C3C2C(=O)CO3)Cl)NC(=O)C4=CC=C(S4)C5=NC=CN=C5	1
CCC(C)C(C(=O)NNC(=O)NC(C(C)CC)C(=O)NC(C(C)C)C(=O)OC)NC(=O)C(CC(C)C)NC(=O)C(C)NC(=O)OCC1=CC=CC=C1	1
CC(C)CC(C(=O)NC(C(C)C)C(=O)NNC(=O)NC(C(C)C)C(=O)NC(C)C(=O)N)NC(=O)C(CCCN=C(N)N)NC(=O)OCC1=CC=CC=C1	1
CC(C)CC(C(=O)NC1C(NC1=O)OC(=O)C)NC(=O)OCC2=CC=CC=C2	1
C1CCC(CC1)N2C(=CC3=CN=C(N=C32)C#N)CC4=CC=C(C=C4)Cl	1
C1CCC(CC1)(C(=O)NCC#N)NC(=O)C2=CC=C(C=C2)C3=CSC(=N3)N4CCOCC4	1
CC(C)CC(C(=O)NCC#N)NC(C1=CC=C(C=C1)OC2=CC=CC=C2)C(F)(F)F	1
CCCCC(C=O)NC(=O)OC1(CCC1)CC2=CC=CC=C2	1
CC(C)CC(C(=O)NCC#N)NC(C1=CC=C(C=C1)Br)C(C(F)(F)F)(F)F	1
CCC(C)C(C(=O)NC(C(C)C)C(=O)NCC1=CC=CC=C1)NC(=O)NNC(=O)C(CC(C)C)NC(=O)C(CC(C)C)NC(=O)C(C)NC(=O)OCC2=CC=CC=C2	1
C1CS(=O)(=O)C2N1C(=O)C2NC(=O)C(CC3=CN=CC=C3)NC(=O)OCC4=CC=CC=C4	1
CCCCC(C(=O)C(=O)NC(C)C1=CC=CC=C1)NC(=O)OC(C(C)C)C(C)C	1
CCCCC(C(=O)C(=O)NC(C)C1=CC=CC=C1)NC(=O)OC2C(=O)NCC2(C)C	1
CC(C)CC(C(=O)NCC#N)NC(C1=CC=C(C=C1)S(=O)(=O)C)C2=CC=C(C=C2)Br	1
CCC1C(C(=O)CO1)NC(=O)C2(CCCCC2)NC(=O)C3=CC=C(C=C3)C4=CSC(=N4)N5CCN(CC5)C	1
CC(C)CC(C(=O)NC1CCN(CC1=O)C(=O)C(CC(C)C)NC(=O)OCC2=CC=CC=C2)NC(=O)OCC3=CC=CC=C3	1
CC(C)(CC(C(=O)NC1CCCN(CC1=O)S(=O)(=O)C2=CC=CC=[N+]2[O-])NC(C3=CC=C(C=C3)C4=CC=C(C=C4)S(=O)(=O)C)C(F)(F)F)F	1
CSC1=CC=C(C=C1)C2=CC=CC=C2C3CCCCC3C(=O)NCC#N	1
CC1=NOC(=N1)C2=CC=C(C=C2)C(C(F)(F)F)NC(CC(C)C)C(=O)NCC#N	1
CC(C)(CC(C(=O)NC1(CC1)C#N)NC(C2=CC=C(C=C2)C3=CN=C(C=C3)S(=O)(=O)C)C(F)(F)F)F	1
CC(C)CC(C(=O)N1CC(C2C1C(=O)CO2)C=C(Br)Br)NC(=O)C3=CC=C(C=C3)C4=CSC(=N4)N5CCN(CC5)C	1
CCCCC(C=O)NC(=O)OC(C)CC1CCCCC1	1
CCC(CNC1=CC=C(C=C1)OC)NC(=O)C2(CCCCC2)NC3=CC=CC(=C3)C4=CC=CC=C4	1
CC(C)CC(C(=O)N1CC(C2C1C(=O)CO2)C=C(C)C)NC(=O)C3=CC=C(C=C3)C4=C(SC(=N4)N5CCN(CC5)C)F	1
CCCCC(C(=O)C(=O)NC(C)C1=CC=CC=C1)NC(=O)OC2C(=O)N(CC2(C)C)C(=O)C3=CC4=CC=CC=C4S3	1
CCCCC(C(=O)C(=O)NCC1=CN=CC=C1)NC(=O)OC(CC2=NN=C(O2)C3=CC=C(C=C3)F)C(C)(C)C	1
CCCCC(C(=O)C(=O)NC(C)C1=CC=CC=C1)NC(=O)OC2CN(CC2(C)C)C(=O)C3=CC4=CC=CC=C4S3	1
CCCCC(C=O)NC(=O)OC(C)(C)CC1=CC=C(C=C1)OC	1
CC(C)(CC(C(=O)NC1CN(CC1=O)C(=O)C2=CC=CC=C2)NC(C3=CC=C(C=C3)C4=CC=C(C=C4)S(=O)(=O)C)C(F)(F)F)F	1
CC(C)CC(C(=O)NCC#N)NC(=O)C1=CC=C(C=C1)C2=NOC(=N2)C3=CC=CS3	1
CCCC1=CC=C(C=C1)C(=O)NC(CC(C)C)C(=O)NCCNC2=CC=C(C=C2)OC	1
CC(C)CC(C(=O)NCCNC1=CC=C(C=C1)OC)NC(=O)C2=CC=C(C=C2)C(C)C	1
CC(C)CC(C(=O)NCCNC1=CC=C(C=C1)OC)NC(=O)C2=NN(C=N2)C3=CC=CC=C3Cl	1
CC(C)CC(C(=O)NCCNC1=CC=C(C=C1)OC)NC(=O)C2=NC=C(C=C2)C(C)C	1
CC(C)CC(C(=O)NCCNC1=CC=C(C=C1)OC)NC(=O)C2=CC=C(C=C2)OCC3=CC=CC=C3	1
CC(C)CC(C(=O)NCCNC1=CC=C(C=C1)OC)NC(=O)C2=CC=C(C=C2)C(C)O	1
CC(C)CC(C(=O)NCCNC1=CC=C(C=C1)OC)NC(=O)C2=NN(C=N2)C3=C(C(=CC=C3)Cl)Cl	1
CC(C)CC(C1=CC=CC(=C1)C2=CC=C(C=C2)N3CCNCC3)C(=O)NCC#N	1
CC(C)CC(C1=CC=CC(=C1)C2=CC=C(C=C2)N3CCNCC3)C(=O)NC4(CC4)C#N	1
CC(C)CC(C(=O)NCCNC1=CC=C(C=C1)OCC(C)C)NC(=O)C2=CC3=CC=CC=C3N2	1
CC(C)CC(C(=O)NCCNC1=CC=C(C=C1)OCC(C)C)NC(=O)C2=CC=C(C=C2)OC	1
CCC1=CC=C(C=C1)C(=O)NC(CC(C)C)C(=O)NCCNC2=CC=C(C=C2)OC	1
CCC1=CC=C(C=C1)C(=O)NC(CC(C)C)C(=O)NCCNC2=CC=C(C=C2)OCC3=CC=CC=C3	1
CC(C)CC(C(=O)NCCNC1=CC=C(C=C1)OCC2CCCC2)NC(=O)C3=CC=C(C=C3)OC	1
CC(C)CC(C(=O)NCCNC1=CC=C(C=C1)OCC2CCCC2)NC(=O)C3=CC4=CC=CC=C4N3	1
C1CCN(CC1)C2=CC=C(C=C2)NCC(CCC3=CC=CC=C3)NC(=O)C(CC4=CC=CC=C4)NC(=O)OCC5=CC=CC=C5	1
CSCCC(C(=O)NC(CCC1=CC=CC=C1)CNC2=CC=C(C=C2)N3CCCCC3)NC(=O)OCC4=CC=CC=C4	1
CCCCC(C(=O)C(=O)NC(C)C1=CC=CC=C1)NC(=O)OC2C(=O)OCC2(C)C	1
C1CCC(CC1)NC2=C3C(=NC(=N2)C#N)N(C=N3)C4CCCC4	1
CC(C)(C)CN1C(=CC2=CN=C(N=C21)C#N)COC3=CC=NC=C3	1
CCCCC(C(=O)C(=O)NC(C)C1=CC=CC=C1)NC(=O)OC2C(=O)N(CC2(C)C)C(=O)CC3=CC=CC=C3	1
CC(C)CC(C1=CC=CC(=C1)C2=CC(=CC=C2)C3=CSC(=N3)N4CCC(C4)N(C)C)C(=O)NCC#N	1
CC(C)(C(=O)N)NCCCC1=CC(=NC(=N1)C#N)C2=CC(=CC=C2)C(F)(F)F	1
C1=CC=NC(=C1)NCCCC2=CC(=NC(=N2)C#N)C3=CC(=CC=C3)C(F)(F)F	1
CC(C)C(C(=O)NC(CC1=C(C=C(C=C1)C#N)F)C#N)NC(C2=CC=C(C=C2)C3=CC=C(C=C3)C4(CC4)C(=O)N)C(F)(F)F	1
CC1=C2C(=CC=C1)C3=C(N2)CCN(C3)C(=O)C4CCCCC4C(=O)NC5(CC5)C#N	1
C1CCC(C(C1)C(=O)NC(C#N)C2=CC=CC=C2)C(=O)N3CCN(CC3)C4=CC=C(C=C4)F	1
CN1C2=C(CN(CC2)C(=O)C3CCCCC3C(=O)NC4(CC4)C#N)C5=C1C=CC(=C5F)F	1
C1CCC(C(C1)C(=O)NC2(CC2)C#N)C(=O)N3CCC4=C(C3)C5=C(N4)C=CC(=C5)Cl	1
CC1CN(CCN1C(=O)C2CCCCC2C(=O)NC3(CC3)C#N)C4=CC(=C(C=C4)C5CC5)OC	1
CC(C(=O)NC(CCCNC(=N)N)C(=O)N)NC(=O)C(CCC(=O)O)NC(=O)C(CC1=CNC2=CC=CC=C21)NC(=O)C3CCCN3C(=O)C(C)NC(=O)NNC(=O)C(CCSC)NC(=O)C4CCCN4C(=O)C(CC5=CNC=N5)NC(=O)C(CC6=CNC7=CC=CC=C76)NC(=O)CNC(=O)CNC(=O)C	1
CC(C(=O)NC(CCCNC(=N)N)C(=O)N)NC(=O)C(CCC(=O)O)NC(=O)C(CC1=CNC2=CC=CC=C21)NC(=O)C3CCCN3C(=O)C(C)NC(=O)NNC(=O)C(CCSC)NC(=O)C4CCCN4C(=O)C(CC5=CNC=N5)NC(=O)C(CC6=CNC7=CC=CC=C76)NC(=O)C(CCCNC(=N)N)NC(=O)CNC(=O)C	1
CC(C)N1CCN(CC1)CC#CC2=CC=C(C=C2)CN(CC(C)(C)C)C3=NC(=NC=C3)C#N	1
C1CCC(CC1)C(C(=O)N2CC(C3C2C(CO3)O)Cl)NC(=O)C4=CC=C(S4)C5=CC=NC=C5	1
CC(CC(C(=O)NC1(CC1)C#N)NC(=O)N2CCC3(CCCC3)CC2)(F)F	1
CCCCC(C(=O)C(=O)NC(C)C1=CC=CC=C1)NC(=O)OC2CN(CC2(C)C)C(=O)CC3=CC=CC=C3	1
CCCCC(C=O)NC(=O)OC(C)(C)CC1=CC=CC=C1Cl	1
C1CCC(C1)C(C(=O)N2CC(C3C2C(=O)CO3)Cl)NC(=O)C4=CC=C(S4)C5=CC(=CN=C5)F	1
CC(C)(C)CNC1=NC(=NC=C1C#CCN2CCC3=CC=CC=C3C2)C#N	1
CCCCC(C(=O)CNS(=O)(=O)C1=CC=CC=N1)NC(=O)OC(CN2C=NC3=CC(=C(C=C32)Cl)Cl)C(C)(C)C	1
CCCC(C(=O)C1=NN=C(O1)OC)NC(=O)C2(CCCCC2)NC(=O)C3=CC=C(C=C3)OC(F)(F)F	1
CCC(C(=O)NNC(=O)NNC(=O)C(CC(C)C)NC(=O)OCC1=CC=CC=C1)NC(=O)OCC2=CC=CC=C2	1
CCCCC(C(=O)C(=O)NC1=NN(C=C1)C)NC(=O)OCC2(CCC2)CC	1
C1CCC(CC1)N2C(=CC3=CN=C(N=C32)C#N)CC4=CC=C(C=C4)N5CCOCC5	1
CC(C)CC(CN1CC(C(=O)C1)NC(=O)C(CC(C)C)NC(=O)OCC2=CC=NC=C2)NC(=O)OCC3=CC=CC=C3	1
CC(C)CC(C(=O)N1C2C(CN1)N(CC2=O)C(=O)C3=CC=CC=C3)NC(=O)C4=CC=C(C=C4)C(C)(C)C	1
C1CCC(C1)N2C=NC3=C(N=C(N=C32)C#N)NC4=CC=CC=C4OCCCN5C=CN=C5	1
CC(C)CC(C1=CC=CC(=C1)C2=CC=C(C=C2)C3=CSC(=N3)N4CCNCC4)C(=O)NCC#N	1
CC(C)CC(C1=CC=CC(=C1)C2=CC=CC=C2)C(=O)NCC(=O)CNS(=O)(=O)C3=CC=CC=N3	1
CC(C)(C)CN(CC1=CC=C(C=C1)C#CCN2CCC(CC2)N3CCCCC3)C4=NC(=NC=C4)C#N	1
CC(C)(C)CNC1=NC(=NC=C1C#CCN2CCN(CC2)S(=O)(=O)CCCCl)C#N	1
CSC1=CC=C(C=C1)C2=CC=CC=C2C3CCC(CC3C(=O)NCC#N)F	1
CC(C)(C)CN(CC1=CC=C(C=C1)C#CCN2CCN(CC2)C)C3=NC(=NC=C3)C#N	1
CCC(CNC1=CC=C(C=C1)OC)NC(=O)C(CC(C)C)NC2=CC=CC(=C2)C3=CC=CC=C3	1
CCCCC(C(=O)C(=O)NC(C)C1=CC=CC=C1)NC(=O)OC2C(=O)N(CC2(C)C)C(=O)NCC3=CC=CC=C3	1
CCCCC(C(=O)CNS(=O)(=O)C1=CC=CC=N1)NC(=O)OC(CN2C=CC(=N2)C3=CC=NC=C3)C(C)(C)C	1
CCCCC(C(=O)C(=O)NC(C)C1=CC=CC=C1)NC(=O)OC2CN(CC2(C)C)C(=O)NCC3=CC=CC=C3	1
CC(C)(C)OC(=O)N1CC(C(=O)C1)NC(=O)C(CC(C)(C)F)NC(C2=CC=C(C=C2)C3=CC=C(C=C3)S(=O)(=O)C)C(F)(F)F	1
CCCC(CNC1=CC=C(C=C1)OC)NC(=O)C2(CCCCC2)NC3=CC=CC(=C3)C4=CC=CC=C4	1
CCC(C)C(C(=O)NC(CCC1=CC=CC=C1)C(=O)CO)NC(=O)C2=CC=CC(=C2)CN	1
CC(C)CC(C(=O)NCCNC1=CC=C(C=C1)OCC2=CC=CC=C2)NC(=O)C3=CC4=CC=CC=C4N3	1
CC(C)C(C(=O)NC(CCC1=CC=CC=C1)CNC2=CC=C(C=C2)N3CCCCC3)NC(=O)OCC4=CC=CC=C4	1
CCCCC(C=O)NC(=O)OC(CC)CC	1
CC(C)C(C(=O)N1CCCCN1C#N)NC2=CC=CC(=C2)C#N	1
CSC1=CC=C(C=C1)C2=CNC(=O)C=C2C3CCC(CC3C(=O)NCC#N)(F)F	1
CC(C)(C)CN1C(=CC2=CN=C(N=C21)C#N)CN3C=NC(=C3Cl)Cl	1
CC1(C(=O)N(C(=O)O1)CC2=CC3=CN=C(N=C3N2CC(C)(C)C)C#N)C	1
CC(C)CC(C(=O)NC(C)(C)C#N)NC(C1=CC=C(C=C1)C2=CC=C(C=C2)S(=O)(=O)C)C(F)(F)F	1
C1CCN(CC1)CCCC2=CC(=NC(=N2)C#N)C3=CC(=CC=C3)C(F)(F)F	1
CCC(CC)NCCCC1=CC(=NC(=N1)C#N)C2=CC(=CC=C2)C(F)(F)F	1
C1CC(C1)(C(=O)N)NCCCC2=CC(=NC(=N2)C#N)C3=CC(=CC=C3)C(F)(F)F	1
CCCC1=CC(=NC(=N1)C#N)C2=CC(=CC(=C2)C(F)(F)F)C(=O)N(C)CCN(C)C	1
CSC1=CC=CC2=C1NC3=C2CN(CC3)C(=O)C4CCCCC4C(=O)NC5(CC5)C#N	1
C1CCC(C(C1)C(=O)NC2(CC2)C#N)C(=O)N3CCC4=C(C3)C5=C(N4)C=C(C=C5)F	1
C1CCC(C(C1)C(=O)NC2(CC2)C#N)C(=O)N3CCC4=C(C3)C5=C(N4)C(=CC=C5)Br	1
CC1CN(CCN1C(=O)C2CCCCC2C(=O)NC3(CC3)C#N)C4=CC(=C(C=C4)OC)OC	1
CC1=NC=CC(=C1)C2=CC=C(S2)C(=O)NC(C3CCCCC3)C(=O)N4CC(C5C4C(=O)CO5)Cl	1
CCC1=NC=CC(=C1)C2=CN=C(S2)C(=O)NC(C3CCCCC3)C(=O)N4CC(C5C4C(=O)CO5)Cl	1
CCCCC(C(=O)CNS(=O)(=O)C1=CC=CC=N1)NC(=O)OC(CN2C=CC(=N2)C3=CC=C(C=C3)C(F)(F)F)C(C)(C)C	1
CC(C)CC(C(=O)N1CC(C2C1C(=O)CO2)C#C)NC(=O)C3=CC(=C(C=C3)C4=CSC(=N4)N5CCN(CC5)C)F	1
CC(=O)N1CC(C(=O)C1)NC(=O)C(CC(C)(C)F)NC(C2=CC=C(C=C2)C3=CC=C(C=C3)S(=O)(=O)C)C(F)(F)F	1
CSC1=CC=C(C=C1)SCC2CCCCC2C(=O)NCC#N	1
CCCCC(C(=O)C(=O)NC(C)C1=CC=CC=C1)NC(=O)OC2CN(CC2(C)C)C(=O)NC3=CC=CC=C3	1
CC(C)(CC(C(=O)NC1CN(CC1=O)C(=O)OC)NC(C2=CC=C(C=C2)C3=CC=C(C=C3)S(=O)(=O)C)C(F)(F)F)F	1
CCCCC(C(=O)C(=O)NC(C)C1=CC=CC=C1)NC(=O)OC2C(=O)N(CC2(C)C)C(=O)NC3=CC=CC=C3	1
CCC(CNC1=CC=C(C=C1)OCC(=O)O)NC(=O)C(CC(C)C)NC2=CC=CC(=C2)C3=CC=CC=C3.Cl.Cl	1
C1CCC(CC1)(C(=O)NC2(CC2)C#N)NC(=O)N3CCC4(CCCC4)CC3	1
CCCCC(C=O)NC(=O)OC(C)(C)CC1=CC=C(C=C1)Cl	1
CC(C)CC(C(=O)NCC#N)NC(C1=CC=C(C=C1)C2=CC=C(C=C2)N3CCNCC3)C(F)(F)F	1
CCCCC(C=O)NC(=O)OC(C)(C(C)C)C(C)C	1
CCN(CC)CC1=CC=C(C=C1)CC2=CC3=CN=C(N=C3N2C4CCCCC4)C#N	1
CC1CCC(C(=O)CN1S(=O)(=O)C2=CC=CC=N2)NC(=O)C(CC(C)(C)C)NC(=O)C3=CC=CO3	1
CCCCC(C(=O)C(=O)NC1=CC2=CC=CC=C2C=N1)NC(=O)OC(C(C)C)C(C)C	1
CC(C)(C)CN(CC1=CC=C(C=C1)CN2C=NC=N2)C3=NC(=NC=C3)C#N	1
CCC(CNC1=CC=C(C=C1)OCC(=O)O)NC(=O)C2(CCCCC2)NC3=CC=CC(=C3)C4=CC=CC=C4.Cl.Cl	1
CCC(CNC1=CC=C(C=C1)OCC(=O)OC(C)(C)C)NC(=O)C2(CCCCC2)NC3=CC=CC(=C3)C4=CC=CC=C4	1
CC(C)CC(C1=CC=CC(=C1)C2=CC(=CC=C2)C3=CSC(=N3)CN4CCNCC4)C(=O)NCC#N	1
CCC(CNC1=CC=C(C=C1)OCC(=O)O)NC(=O)C2(CCCCC2)NC3=CC=CC(=C3)C4=CC=CC=C4	1
CN1CCN(CC1)C2=NC(=CS2)C3=CC=C(C=C3)C(=O)NC4(CCCCC4)C(=O)NC5C(NC5=O)OC6=CC=CC=C6	1
C1CCC(CC1)C(=O)NCC2CN(C2)C#N	1
C1COC2N1C(=O)C2NC(=O)C(CC3=CC=CC=C3)NC(=O)OCC4=CC=CC=C4	1
CC(C)CC(C(=O)NC(CCC1=CC=CC=C1)CNC2=CC=C(C=C2)N3CCCCC3)NC(=O)OCC4=CC=CC=C4	1
C1CCC(CC1)(C(=O)NCC#N)NC(C2=CC=C(C=C2)C3=CC=C(C=C3)N4CCNCC4)C(F)(F)F	1
CSC1=CC=C(C=C1)C2=C(C=C[N+](=C2)[O-])C3CCC(CC3C(=O)NCC#N)(F)F	1
CSCC(C(=O)NC1(CC1)C#N)NC(C2=CC=C(C=C2)Br)C(F)(F)F	1
CC(C)(C)CN1C(=CC2=CN=C(N=C21)C#N)CN3C=CN=N3	1
CSC1=CC=C(C=C1)S(=O)(=O)CC2CCCCC2C(=O)NCC#N	1
CCCCC(C(=O)C(=O)NC(C)C1=CC=CC=C1)NC(=O)OC2C(=O)N(CC2(C)C)C(=O)OC3=CC=C(C=C3)C4=CC=CC=C4	1
C1COCCC1(C(=O)N)NCCCC2=CC(=NC(=N2)C#N)C3=CC(=CC=C3)C(F)(F)F	1
C1CCC(C(C1)C(=O)NC2(CC2)C#N)C(=O)N3CCC4=C(C3)C5=C(N4)C(=CC=C5)C(F)(F)F	1
CC1CN(CCN1C(=O)C2CCCCC2C(=O)NC3(CC3)C#N)C4=NC(=C(C=C4)OC)OC	1
C1CCC(CC1)C(C(=O)N2CC(C3C2C(CO3)O)Cl)NC(=O)C4=CC=C(S4)C5=CN=CC=C5	1
C1CCC(CC1)C(C(=O)N2CC(C3C2C(=O)CO3)Cl)NC(=O)C4=CC=C(S4)C5=C(C=NC=C5)F	1
CCC1=NN=CC(=C1)C2=CC=C(S2)C(=O)NC(C3CCCCC3)C(=O)N4CC(C5C4C(=O)CO5)Cl	1
CCCCC(C(=O)C(=O)NC(C)C1=CC=CC=C1)NC(=O)OC2CN(CC2(C)C)C(=O)OC3=CC=C(C=C3)C4=CC=CC=C4	1
CCCCC(C(=O)C(=O)NC1=NOC=C1)NC(=O)OC(C(C)C)C(C)C	1
CCCC(C(=O)C1=NN=C(O1)C2=CC=CS2)NC(=O)C3(CCCCC3)NC(=O)C4=CC=C(C=C4)OC(F)(F)F	1
CS(=O)(=O)CC(C(=O)NC1(CC1)C#N)NC(C2=CC=C(C=C2)C3=CC=C(C=C3)F)C(F)(F)F	1
C1CCC(C(C1)C2=NN(C=C2C3=CC=C(C=C3)N4CCS(=O)(=O)CC4)CC5CC5)C(=O)NC6(CC6)C#N	1
C1CCC(C1)C(C(=O)N2CC(C3C2C(=O)CO3)Cl)NC(=O)C4=CC=C(S4)C5=NN=CC=C5	1
CCCCC(C=O)NC(=O)OC(C)(C)CC1=CC(=CC=C1)OC	1
CC(C)CC(C(=O)N1CCC2C1C(=O)CN2C(=O)C3=CC=CC=C3)NC(=O)C4=CC=C(C=C4)N(C)C	1
CCCCC(C(=O)C(=O)NC(C)C1=CC=CC=C1)NC(=O)OCC2(CCC2)COC3=NC(=CS3)C4=CC=CC=C4	1
CCCCC(C(=O)CNS(=O)(=O)C1=CC=CC=N1)NC(=O)OC(CN2C=CC(=N2)C3=CN=CC=C3)C(C)(C)C	1
CCCCC(CNC1=CC=C(C=C1)OC)NC(=O)C2(CCCCC2)NC3=CC=CC(=C3)C4=CC=CC=C4	1
CC(=O)OC1C(C(=O)N1)NC(=O)C2(CCCCC2)NC(=O)OCC3=CC=CC=C3	1
CCCCC(C(=O)C(=O)NC(C)C1=CC=CC=C1)NC(=O)OC2C(C3CCC2(C3)C)(C)C	1
CC(C)(CC(C(=O)NC1CCN(CC1=O)S(=O)(=O)C2=CC=CC=N2)NC(C3=CC=C(C=C3)C4=CC=C(C=C4)S(=O)(=O)C)C(F)(F)F)F	1
CCC(C)C(C(=O)NC(C(C)C)C(=O)OC)NC(=O)NNC(=O)C(CC1=CC=CC2=CC=CC=C21)NC(=O)C(CC(C)C)NC(=O)C(C)NC(=O)OCC3=CC=CC=C3	1
CCCCC(C(=O)C(=O)NC1=NC=CS1)NC(=O)OC(CN2C=C(N=C2)C3=CC=C(C=C3)C(F)(F)F)C(C)(C)C	1
CC(C)CC(C1=CC=CC(=C1)C2=CC=C(C=C2)N3CCN(CC3)CC(C)(C)O)C(=O)NCC#N	1
CC(C)CC(C1=CC=CC(=C1)C2=CC=C(C=C2)N3CCN(CC3)C)C(=O)NCC#N	1
C1CS(=O)(=O)C2N1C(=O)C2NC(=O)C(CC3=CC(=CC=C3)F)NC(=O)OCC4=CC=CC=C4	1
CN1CCN(CC1)CCN2C=NC3=C(N=C(N=C32)C#N)NC4CCCCC4	1
CC(C)CNC1=C(C(=NC(=N1)C#N)N2CCNCC2)N	1
CC1=CC(=CC=C1)NC(C(C)C)C(=O)N2CCCCN2C#N	1
C1CCC(CC1)CN2C(=CC3=CN=C(N=C32)C#N)CC4=CC=C(C=C4)Cl	1
CC(C)CC(C(=O)NC(CCSC)C(=O)N)NC(C1=CC=C(C=C1)C2=CC=C(C=C2)S(=O)(=O)C)C(F)(F)F	1
CC(C)(C)CN1C(=CC2=CN=C(N=C21)C#N)CN3C=CN=C3	1
CC(C)CC(C(=O)NCC#N)NC(C1=CC=C(C=C1)C2=CC(=CC(=C2)F)F)C(F)(F)F	1
CNCCCC1=CC(=NC(=N1)C#N)C2=CC(=CC=C2)C(F)(F)F	1
COC1=CC=C(C=C1)N2CCN(CC2)C(=O)C3CCCCC3C(=O)NCC#N	1
COC1=C(C=C(C=C1)N2CCN(CC2)C(=O)C3CCCCC3C(=O)NCC#N)OC	1
CC1CN(CCN1C(=O)C2CCCCC2C(=O)NCC#N)C3=CC=CC=C3	1
COC1=NC=CC(=C1)C2=CC=C(S2)C(=O)NC(C3CCCCC3)C(=O)N4CC(C5C4C(=O)CO5)Cl	1
CCCCC(C(=O)C(=O)NC1=NNC(=C1)C2=CC=CC=C2)NC(=O)OCC3(CCC3)CC	1
CCCCC(C(=O)C(=O)NC(C)C1=CC=CC=C1)NC(=O)OC(C2CCCC2)C3CCCC3	1
CC(=O)N1CCN(CC1)CC#CC2=CC=C(C=C2)CN(CC(C)(C)C)C3=NC(=NC=C3)C#N	1
CCC(CNC1=CC=C(C=C1)OCC(=O)OC(C)(C)C)NC(=O)C(CC(C)C)NC2=CC=CC(=C2)C3=CC=CC=C3	1
CCCCC(C(=O)CNS(=O)(=O)C1=CC=CC=N1)NC(=O)OC(CN2C=C(N=C2)C3=CC=C(C=C3)C(F)(F)F)C(C)(C)C	1
C1=CC=C(C=C1)CC(C(=O)NC2C(NC2=O)S(=O)(=O)C3=CC=CC=C3)NC(=O)OCC4=CC=CC=C4	1
CCCCC(C=O)NC(=O)OC(CC1=CC=CC=C1)CC(C)C	1
C1CC2CN(C(C2C1)C(=O)NC(CC3CCNC3=O)C=O)C(=O)OCC4=CC=CC=C4	1
CCCCC(C(=O)C(=O)NC(C)C1=CC=CC=C1)NC(=O)OC2C(=O)N(CC2(C)C)C(=O)NCCC3=CC=CC=C3	1
CCCCC(C(=O)C(=O)NC(C)C1=CC=CC=C1)NC(=O)OC2CN(CC2(C)C)C(=O)NCCC3=CC=CC=C3	1
CC(C)CC(C(=O)NCC#N)NC(C1=CC=CC=C1)C(F)(F)F	1
CC(C)CC(C(=O)NC(C(C)C)C(=O)NNC(=O)NC(C)C(=O)NCC(=O)N)NC(=O)C(CCCN=C(N)N)NC(=O)OCC1=CC=CC=C1	1
CC(C)(CC(C(=O)NC1CCN(CC1=O)C2=CC=CC=C2S(=O)(=O)C)NC(C3=CC=C(C=C3)C4=CC=C(C=C4)S(=O)(=O)C)C(F)(F)F)F	1
CCCCC(C(=O)C(=O)NC(C)C1=CC=CC=C1)NC(=O)OC2C(=O)N(CC2(C)C)C(=O)C3=CC=C(C=C3)C4=CC=CC=C4	1
C1CCC(C(C1)C2=NN(C=C2C3=CC=C(C=C3)N4CCS(=O)(=O)CC4)CC(F)(F)F)C(=O)NC5(CC5)C#N	1
CCCCC(C(=O)C(=O)NC(C)C1=CC=CC=C1)NC(=O)OC2CN(CC2(C)C)C(=O)C3=CC=C(C=C3)C4=CC=CC=C4	1
CC(C)CC(C(=O)NC1COCC1=O)NC(=O)C2=CC3=CC=CC=C3S2	1
CN1CCN(CC1)CCCOC2=CC=CC=C2NC3=C4C(=NC(=N3)C#N)N(C=N4)C5CCCC5	1
C1CCC(C(C1)C(=O)NCC#N)C(=O)N2CCN(CC2)C3=CC=CC=C3	1
CC1=NC=CC(=C1)C2=CN=C(S2)C(=O)NC(C3CCCCC3)C(=O)N4CC(C5C4C(=O)CO5)Cl	1
C1CCC(CC1)C(C(=O)N2CC(C3C2C(=O)CO3)Cl)NC(=O)C4=CC=C(S4)C5=CC(=NC=C5)C6CC6	1
CC1=C(C=CC=N1)C2=CC=C(S2)C(=O)NC(C3CCCCC3)C(=O)N4CC(C5C4C(=O)CO5)Cl	1
CC(C)(C)CNC1=NC(=NC=C1C#CCC2=CC=C(C=C2)N3CCN(CC3)C)C#N	1
CC(C)(C)CNC1=NC(=NC=C1C#CCN2CCN(CC2)S(=O)(=O)C3=CC=C(C=C3)OC)C#N	1
CCCCC(C(=O)C(=O)NC(C)C1=CC=CC=C1)NC(=O)OC2C3CC4CC(C3)CC2C4	1
CC(C)(C)CNC1=NC(=NC=C1C#CCN2C=NC(=C2Cl)Cl)C#N	1
CC(C)CC(C(=O)N(C)N(C)C#N)NC(=O)C1=CC=CC(=C1)C2=CC=C(C=C2)S(=O)(=O)C	1
CC(C)(CC(C(=O)NC1CN(CC1=O)C(=O)NC2=CC=CC=C2)NC(C3=CC=C(C=C3)C4=CC=C(C=C4)S(=O)(=O)C)C(F)(F)F)F	1
CC(C)(CC(C(=O)NC1CN(CC1=O)C(=O)N)NC(C2=CC=C(C=C2)C3=CC=C(C=C3)S(=O)(=O)C)C(F)(F)F)F	1
CC(C)(C)CN(CC1=CC=C(C=C1)C#CCN2CCCCC2)C3=NC(=NC=C3)C#N	1
CC(C)CC(C(=O)NC(C)C(=O)CNC(=O)CC1=CC(=CC=C1)C2=CC=CC=N2)NC(=O)C3=CC(=C(C=C3)OC)OC	1
CC(C)CC(C(=O)NC(C)C(=O)CNS(=O)(=O)C1=CC=CC=N1)NC(=O)C2=CC3=CC=CC=C3O2	1
CC(CC(C(=O)NC1(CC1)C#N)NC(=O)N2CCC3(CCN(CC3)C4CC4)CC2)(F)F	1
C1CCC(CC1)CC(C(=O)NC2C3N(C2=O)CCS3(=O)=O)NC(=O)OCC4=CC=CC=C4	1
CCCCC(C=O)NC(=O)OC(C)(C)CC1=CC(=CC=C1)C2=CSC=C2	1
CC(C1=CC=CC=C1)NC(=O)C(=O)C(CCCCNC(=O)N2CCOCC2)NC(=O)OCC3(CCC3)CC4=CC=NC=C4	1
CCCCC(C(=O)CNS(=O)(=O)C1=CC=CC=N1)NC(=O)OC(CN2C=C(C=N2)C3=CC=C(C=C3)C(F)(F)F)C(C)(C)C	1
CCCCC(C(=O)C(=O)NC(C)C1=CC=CC=C1)NC(=O)OCC2(CCC2)COC3=NC(=CS3)C(F)(F)F	1
CCCC(C(=O)C1=NN=C(O1)CC)NC(=O)C2(CCCCC2)NC(=O)C3=CC=C(C=C3)OC(F)(F)F	1
C1CN(CC1NS(=O)(=O)C2=CC(=CC=C2)Br)C#N	1
CC(C)CC(C1=CC=CC(=C1)C2=CC3=C(C=C2)NC=C3)C(=O)NCC#N	1
CC(C)CC(C(=O)NC1CCOCC1=O)NC(=O)C2=CC3=CC=CC=C3S2	1
C1CCN(CC1)C2=CC=C(C=C2)NCC(CCC3=CC=CC=C3)NC(=O)C(CC4=CC=C(C=C4)O)NC(=O)OCC5=CC=CC=C5	1
CSC1=CC=C(C=C1)C2=C(C=CNC2=O)C3CCC(CC3C(=O)NCC#N)(F)F	1
C1=CC(=CC(=C1)C(F)(F)F)C2=NC(=NC(=C2)CCCNCC(=O)N)C#N	1
C1=CC(=CC(=C1)C(F)(F)F)C2=NC(=NC(=C2)CCCO)C#N	1
CC1CN(CCN1C(=O)C2CCCCC2C(=O)NC3(CC3)C#N)C4=CC5=C(C=C4)C(=NN5C)C	1
COC1=CC=CC(=C1)N2CCN(CC2)C(=O)C3CCCCC3C(=O)NCC#N	1
C1CCC(CC1)C(C(=O)N2CC(C3C2C(=O)CO3)Cl)NC(=O)C4=NC=C(S4)C5=CN=CC=C5	1
CC1=CC(=CN=N1)C2=CC=C(S2)C(=O)NC(C3CCCCC3)C(=O)N4CC(C5C4C(=O)CO5)Cl	1
COC1=NN=CC(=C1)C2=CC=C(S2)C(=O)NC(C3CCCCC3)C(=O)N4CC(C5C4C(=O)CO5)Cl	1
CC(C)(CC(C(=O)NC1CCN(CC1=O)C2=CC=CC=C2)NC(C3=CC=C(C=C3)C4=CC=C(C=C4)S(=O)(=O)C)C(F)(F)F)F	1
CCCCC(C(=O)C(=O)NC(C)C1=CC=CC=C1)NC(=O)OC2C(=O)N(CC2(C)C)S(=O)(=O)C3=CC=CC=C3	1
CCCCC(C(=O)C(=O)NC(C)C1=CC=CC=C1)NC(=O)OC2CN(CC2(C)C)S(=O)(=O)C3=CC=CC=C3	1
C1=CC=C(C=C1)CC(C(=O)NC2C(NC2=O)SC3=CC=CC=C3)NC(=O)OCC4=CC=CC=C4	1
CC(C)CC(C(=O)NC(C)C(=O)CNC(=O)CC1=CC(=CC=C1)C2=CC=CC=N2)NC(=O)C3=CC=C(C=C3)C(F)(F)F	1
CCC(C)C(C(=O)NC(C(C)C)C(=O)OC)NC(=O)NNC(=O)C(CC1=CC=C(C=C1)OC)NC(=O)C(CC(C)C)NC(=O)C(C)NC(=O)OCC2=CC=CC=C2	1
CCCCC(C(=O)C(=O)NC(C)C1=CC=CC=C1)NC(=O)OCC2(CCC2)CC3=CC=CC=C3	1
CC(C)CC(C(=O)NC(CCC1=CC=CC=C1)C(=O)C2=NC3=C(O2)C=CC(=C3)C(C)(C)C)NC(=O)C4CCNCC4	1
CC(C)(C)CN(CC1=CC=C(C=C1)C#CCN2C=NC=N2)C3=NC(=NC=C3)C#N	1
CC(C)(C)CNC1=NC(=NC=C1C#CCOC2=CN=CC=C2)C#N	1
CCC(C(=O)C(=O)N)NC(=O)C1=C(C(=C(C=C1)OCC2=CC=CC=N2)C(F)(F)F)Cl	1
CC(C)CC(C(=O)N1CCC2C1C(=O)CO2)NC(=O)C3=CC=C(C=C3)N4CCN(CC4)C	1
CC(=O)OC1C(C(=O)N1)NC(=O)C2CCCCC2NC(=O)OCC3=CC=CC=C3	1
CCC(CC1CCCCC1)OC(=O)NC2CCN(C2)C#N	1
CCCCC(C(=O)C(=O)NC(C)C1=CC=CC=C1)NC(=O)OC2C(=O)N(CC2(C)C)C(=O)C3=CC=NO3	1
CCCCC(C(=O)C(=O)NC(C)C1=CC=CC=C1)NC(=O)OC2CN(CC2(C)C)C(=O)C3=CC=NO3	1
CC(C)CC(C(=O)NCCNC1=CC=C(C=C1)OC)NC(=O)C2=CC=C(C=C2)OC	1
CC(C(=O)NC(CCC1=CC=CC=C1)CNC2=CC=C(C=C2)N3CCCCC3)NC(=O)OCC4=CC=CC=C4	1
CC(C)CNC1=C(C(=NC(=N1)C#N)N2CCN(CC2)C(=O)C)N	1
CCOC(=O)N1CCC(C(=O)C1)NC(=O)C(CC(C)(C)F)NC(C2=CC=C(C=C2)C3=CC=C(C=C3)S(=O)(=O)C)C(F)(F)F	1
CC(C)CC(C(=O)NC(COCC1=CC=CC=C1)C#N)NC(=O)OCC2=CC=CC=C2	1
CC(C)CC(C(=O)NC(COCC1=CC=CC=C1)C#N)NC(=O)CN2CCN(CC2)C3=CC=NC=C3	1
C1COCCN1CCCC2=CC(=NC(=N2)C#N)C3=CC(=CC=C3)C(F)(F)F	1
C1CN(CCC1O)CCCC2=CC(=NC(=N2)C#N)C3=CC(=CC=C3)C(F)(F)F	1
CCCC1=CC(=NC(=N1)C#N)C2=CC(=CC(=C2)C(F)(F)F)C(=O)N(C)CC3=CC=CC=C3	1
C1=CC(=CC(=C1)C(F)(F)F)C2=NC(=NC(=C2)CCCNCC(=O)O)C#N	1
CC1CCC(C(=O)CN1S(=O)(=O)C2=CC=CC=N2)NC(=O)C(CC3=CCCC3)NC(=O)C4=CC=CO4	1
CC1CN(CCN1C(=O)C2CCCCC2C(=O)NC3(CC3)C#N)C4=CC5=C(C=C4)OCO5	1
CC1CN(CCN1C(=O)C2CCCCC2C(=O)NC3(CC3)C#N)C4=CC5=C(C=C4)N(N=C5C)C	1
COC1=C(C=C(C=C1)N2CCN(CC2)C(=O)C3CCCCC3C(=O)NC4(CC4)C#N)OC	1
C1CC(N(C1)C(=O)C2CCCN2C(=O)C(CCCN=C(N)N)NC(=O)C3=CC=C(C=C3)N)C(=O)NNC(=O)NC(CC4=CC=CC=C4)C(=O)NC(CO)C(=O)N5CCCC5C(=O)NC(CC6=CC=CC=C6)C(=O)NC(CCCN=C(N)N)C(=O)NC(CC7=CC(=C(C=C7)O)[N+](=O)[O-])C(=O)N	1
C1CCC(CC1)C(C(=O)N2CC(C3C2C(=O)CO3)Cl)NC(=O)C4=NC=C(S4)C5=CC=NC=C5	1
CC1=NC=CC(=N1)C2=CC=C(S2)C(=O)NC(C3CCCCC3)C(=O)N4CC(C5C4C(=O)CO5)Cl	1
C1CCC(CC1)C(C(=O)N2CC(C3C2C(=O)CO3)Cl)NC(=O)C4=NC=C(S4)C5=CC=CC=N5	1
C1CCC(CC1)C(C(=O)N2CC(C3C2C(=O)CO3)Cl)NC(=O)C4=NC=C(S4)C5=CC(=NC=C5)C6CC6	1
CCCCC(C(=O)C(=O)NCC1=CC=CS1)NC(=O)OC(C(C)C)C(C)C	1
CCCCC(C(=O)C(=O)NC(C)C1=CC=CC=C1)NC(=O)OCC2(CCC2)CSC3=NC=CC(=N3)C4=CC=C(C=C4)Cl	1
CC(C)CC(C(=O)NC(CCC1=CC=CC=C1)C(=O)C2=NC3=CC=CC=C3O2)NC(=O)C4CCNCC4	1
CC(C)(CC(C(=O)NC1CNCC1=O)NC(C2=CC=C(C=C2)C3=CC=C(C=C3)S(=O)(=O)C)C(F)(F)F)F	1
CC(C)CC(C1=NC(=CS1)C(=O)NNC(=O)C(CC(C)C)NC(=O)OCC2=CC=CC=C2)NC(=O)OCC3=CC=CC=C3	1
CC(C)CC(C1=CC=CC(=C1)C2=CC=C(C=C2)N3CCN(CC3)CC(=O)C)C(=O)NCC#N	1
CC(C)CC(C(=O)NC1CCOCC1=O)NC(=O)CC2=CC(=C(C=C2)OC)OC	1
CC(C)CC(C(=O)NC(CC1=CC=CC=C1)CNC2=CC=C(C=C2)N3CCCCC3)NC(=O)OCC4=CC=CC=C4	1
CCCCC(C(=O)C(=O)NC1=NNC(=C1)C2=CC=CC=C2)NC(=O)OCC3(COC3)CC	1
CN(CCN1C=NC2=C(N=C(N=C21)C#N)NC3CCCCC3)CCOC	1
C1CCC(CC1)NC2=C3C(=NC(=N2)C#N)N(C=N3)C4C(C(C(O4)O)O)O	1
CC(C)(C)CNC1=NC(=NC=C1C#CCN2CC3=CC=CC=C3C2)C#N	1
CC(C)CC(C(=O)NC(CC1=CC=CC=C1)C(=O)N)NC(C2=CC=C(C=C2)C3=CC=C(C=C3)S(=O)(=O)C)C(F)(F)F	1
CC(C)CC(C(=O)NC(C)CNC1=CC=C(C=C1)OC)NC2=CC=CC(=C2)C3=CC=CC=C3	1
CC(CNC1=CC=C(C=C1)OC)NC(=O)C2(CCCCC2)NC3=CC=CC(=C3)C4=CC=CC=C4	1
CC(C)(C)NCCCC1=CC(=NC(=N1)C#N)C2=CC(=CC=C2)C(F)(F)F	1
CN1CCN(CC1)CCCC2=CC(=NC(=N2)C#N)C3=CC(=CC=C3)C(F)(F)F	1
COCCNCCCC1=CC(=NC(=N1)C#N)C2=CC(=CC=C2)C(F)(F)F	1
CC1CCC(C(=O)CN1C(=O)C2=CC=CC=N2)NC(=O)C(CC(C)C)NC(=O)C3=CC=CO3	1
CC(C)(C)C1=CSC(=N1)N2CCN(CC2)C(=O)C3CCCCC3C(=O)NC4(CC4)C#N	1
C1CCC(C(C1)C(=O)NC2(CC2)C#N)C(=O)N3CCN(CC3)C4=NC5=CC=CC=C5S4	1
C1CCC(C(C1)C(=O)NC2(CC2)C#N)C(=O)N3CCC4=C(C3)C5=C(N4)C=CC=C5F	1
C1CCC(CC1)(C(=O)NCC#N)NC(=O)C2=C(C=C(C=C2)Br)N	1
CC1=NC=C(C=N1)C2=CC=C(S2)C(=O)NC(C3CCCCC3)C(=O)N4CC(C5C4C(=O)CO5)Cl	1
CC1=CN=NC=C1C2=CC=C(S2)C(=O)NC(C3CCCCC3)C(=O)N4CC(C5C4C(=O)CO5)Cl	1
CC(C)CC(C(=O)N1CCC2C1C(=O)CN2C(=O)C3=CC=CC=C3)NC(=O)C4=CC=C(C=C4)C(C)(C)C	1
C1CC(C(=O)CN(C1)S(=O)(=O)C2=CC=CC=N2)NC(=O)C(CC3=CC=CC=C3)NC(=O)C4=CC5=CC=CC=C5O4	1
CCCCC(C(=O)C(=O)NC(C)C1=CC=CC=C1)NC(=O)OCC2(CCC2)CSC3=NC=CC=N3	1
CC(C)C(C(=O)N1CCCCN1C#N)NC2=CC(=CC=C2)Cl	1
CCC(CNC1=CC=C(C=C1)OCC2=NNN=N2)NC(=O)C(CC(C)C)NC3=CC=CC(=C3)C4=CC=CC=C4	1
CCCC1=CC(=NC(=N1)C#N)C2CCCCCCC2	1
CCCC1=CC(=NC(=N1)C#N)C2=CC(=CC=C2)C(C)(C)C	1
C1=CC(=CC(=C1)C(F)(F)F)C2=NC(=NC(=C2)CCCNCC3=NNN=N3)C#N	1
CC1=CC=C(C=C1)N2CCN(CC2)C(=O)C3CCCCC3C(=O)NCC#N	1
CC1CN(CCN1C(=O)C2CCCCC2C(=O)NC3(CC3)C#N)C4=CC=CC=C4	1
CS(=O)(=O)C1=CC=C(C=C1)N2CCN(CC2)C(=O)C3CCCCC3C(=O)NCC#N	1
CC(C)C(C(=O)NC1CCCN(C1O)C(=N)N)NC(=O)C(CO)NC(=O)NCCCCN=C(N)N	1
C1CCC(CC1)C(C(=O)N2CC(C3C2C(=O)CO3)Cl)NC(=O)C4=CC=C(S4)C5=NN=CC=C5	1
CC1=NC(=NC=C1C2=CC=C(S2)C(=O)NC(C3CCCCC3)C(=O)N4CC(C5C4C(=O)CO5)Cl)C	1
C1CCC(CC1)C(C(=O)N2CC(C3C2C(=O)CO3)Cl)NC(=O)C4=NC=C(S4)C5=C(C=NC=C5)F	1
CC1CCC(C(=O)CN1S(=O)(=O)C2=CC=CC=N2)NC(=O)C(CC3(CCCC3)C)NC(=O)C4=CC=CO4	1
CC(C)C(C(=O)C(=O)NC1=NN(C=C1)C)NC(=O)C2=C(C(=C(C=C2)OCC3=CC=CC=N3)C(F)(F)F)Cl	1
CC(C)CC(C(=O)NC(CCC1=CC=CC=C1)C=CS(=O)(=O)C2=CC=CC=C2)NC(=O)N3CCNCC3	1
CCC(C(=O)C(=O)NC1=CC=NN1)NC(=O)C2=C(C(=CC=C2)C(F)(F)F)Cl	1
CC(C)CC(C1=CC=CC(=C1)C2=CC=C(C=C2)N3CCN(CC3)CCO)C(=O)NCC#N	1
CC(C)CC(C(=O)NNC(=O)NNC(=O)C1=CC=CC=C1OCC2=CC=CC=C2)NC(=O)OCC3=CC=CC=C3	1
C1CCN(CC1)C2=CC=C(C=C2)NCC(CCC3=CC=CC=C3)NC(=O)C4CCCN4C(=O)OCC5=CC=CC=C5	1
CCCCC(C=O)NC(=O)OC(C)(C)CC1=CC=CC=C1	1
CC(CC1CCCCC1)OC(=O)NC2CCN(C2)C#N	1
CC(C)CC(C(=O)NC1CCCN(CC1=O)S(=O)(=O)C2=CC=CC=N2)NC(=O)C3=CC=CC4=CC=CC=C43	1
C1CC1(C(=O)N)NCCCC2=CC(=NC(=N2)C#N)C3=CC(=CC=C3)C(F)(F)F	1
CCCC1=CC(=NC(=N1)C#N)C2=CC(=CC(=C2)C(F)(F)F)C(=O)N(C)C	1
CC1CN(CCN1C(=O)C2CCCCC2C(=O)NC3(CC3)C#N)C4=CC=C(C=C4)S(=O)(=O)C	1
C1CCC(CC1)C(C(=O)N2CC(C3C2C(=O)CO3)Cl)NC(=O)C4=CC=C(S4)C5=NC=NC=C5	1
C1CCC(CC1)C(C(=O)N2CC(C3C2C(=O)CO3)Cl)NC(=O)C4=CC(=C(S4)C5=CN=NC=C5)F	1
CC1(COCC2=C1N=C(S2)N3CCN(CC3)C(=O)C4CCCCC4C(=O)NC5(CC5)C#N)C	1
C1CCC(C(C1)C(=O)NC2(CC2)C#N)C(=O)N3CCN(CC3)C4=NC5=C(S4)CCC5	1
CCCCC(C(=O)C(=O)NC(C)C1=CC=CC=C1)NC(=O)OCC(C)(C)CC2=CC=CC=C2	1
CC(C(=O)C(=O)NC1=NN(C=C1)C)NC(=O)C2=C(C(=C(C=C2)OCC3=CC=CC=N3)C(F)(F)F)Cl	1
CC(C1=CC=CC=C1)NC(=O)C(=O)C(CCCCNC(=O)N2CCOCC2)NC(=O)OCC3(CCC3)CC4=CC=C(C=C4)F	1
C1CCC(C1)NC2=C(C(=NC(=N2)C#N)N3CCOCC3)N	1
CN1CCN(CC1)CCCOC2=C(C=C(C=C2)C3=NC(=NC=C3)C#N)C(F)(F)F	1
C1COCC(N1CCCC2=CC(=NC(=N2)C#N)C3=CC(=CC=C3)C(F)(F)F)C(=O)N	1
CC(C)CC(C(=O)NCC(=O)CNS(=O)(=O)C1=CC=C(C=C1)OC2=CC=CC=C2)NC(=O)C3=CC=NC=C3	1
C1CCC(CC1)C(C(=O)N2CC(C3C2C(=O)CO3)Cl)NC(=O)C4=CC=C(S4)C5=CC(=CN=C5)F	1
CC(C)C(C(C)C)OC(=O)NC(CC1CCCCC1)C(=O)C(=O)NCC2=CC=CS2	1
CC(C)CC(C(=O)NC1COCC1=O)NC(=O)C2=CC3=CC=CC=C3C=C2	1
C1CCN(CC1)C2=CC=C(C=C2)NCC(CCC3=CC=CC=C3)NC(=O)C(CCC4=CC=CC=C4)NC(=O)OCC5=CC=CC=C5	1
COCCNCCOC1=CC=C(C=C1)COC2=CC=CC=C2NC3=C4C(=NC(=N3)C#N)N(C=N4)C5CCCC5	1
CC(C)CNC1=C(C(=NC(=N1)C#N)NC2CCS(=O)(=O)C2)N	1
CCCCC(C(=O)C(=O)NC(C)C1=CC=CC=C1)NC(=O)OC2C(=O)N(CC2(C)C)C(=O)C3=CN=CC=C3	1
COC1=CC=C(C=C1)N2CCN(CC2)C(=O)C3CCCCC3C(=O)NC4(CC4)C#N	1
C1CCC(CC1)C(C(=O)N2CC(C3C2C(=O)CO3)Cl)NC(=O)C4=NN=C(S4)C5=CC=NC=C5	1
C1CCC(CC1)C(C(=O)N2CC(C3C2C(CO3)O)Cl)NC(=O)C4=CC=C(S4)C5=NC=CN=C5	1
C1CCC(CC1)C(C(=O)N2CC(C3C2C(CO3)O)Cl)NC(=O)C4=CC=C(S4)C5=CC=CC=N5	1
C1CCC(CC1)C(C(=O)N2CC(C3C2C(=O)CO3)Cl)NC(=O)C4=NC=C(S4)C5=NC=CN=C5	1
CC1=NC=C(C=C1)C2=CN=C(S2)C(=O)NC(C3CCCCC3)C(=O)N4CC(C5C4C(=O)CO5)Cl	1
C1CCC(CC1)C(C(=O)N2CC(C3C2C(=O)CO3)Cl)NC(=O)C4=NC=C(S4)C5=CN=C(C=C5)Cl	1
CCCCC(C(=O)C(=O)NC(C)C1=CC=CC=C1)NC(=O)OC2CN(CC2(C)C)C(=O)C3=CN=CC=C3	1
C1CCC(C1)C(C(=O)N2CC(C3C2C(=O)CO3)Cl)NC(=O)C4=CC=CC(=C4)C5=CN=CC=C5	1
CCCCC(C(=O)C(=O)NC1=CC=NN1C2CCC2)NC(=O)OC(C(C)C)C(C)C	1
CCCCC(C(=O)C(=O)NC1=CC=NN1C2=CC=CC=C2)NC(=O)OC(C(C)C)C(C)C	1
CC(C)CC(C(=O)NC1COCC1=O)NC(=O)C2=CC=C(C=C2)C(C)(C)C	1
CC(C)CC(C(=O)NC1COCC1=O)NC(=O)C2=NC3=CC=CC=C3C=C2	1
CC(C)(C)OC(=O)NC(CCCCNC(=O)OC)C=O	1
CC(C)(C)OC(=O)NC(CCCC1=CC=CC=C1)C=O	1
CC(C)CC(C(=O)NC(CC1=CC=CC=C1)CNC2=CC=C(C=C2)N3CCOCC3)NC(=O)OCC4=CC=CC=C4	1
CC(C)(CC(C(=O)NC1CN(CC1=O)C(=O)NCC2=CC=CC=C2)NC(C3=CC=C(C=C3)C4=CC=C(C=C4)S(=O)(=O)C)C(F)(F)F)F	1
C1CCC(CC1)N2C(=CC3=CN=C(N=C32)C#N)CC4=CC=CC=C4	1
CCCCC(C(=O)C(=O)NC(C)C1=CC=CC=C1)NC(=O)OC2C(=O)N(CC2(C)C)C(=O)NC3=C(ON=C3C)C	1
C1CCC(C(C1)C(=O)NC2(CC2)C#N)C(=O)N3CCN(CC3)C4=CC=C(C=C4)F	1
C1CCC(C(C1)C(=O)NC2(CC2)C#N)C(=O)N3CCN(CC3)C4=CC=CC=C4	1
C1CCC(CC1)C(C(=O)N2CC(C3C2C(=O)CO3)Cl)NC(=O)C4=CC(=C(S4)C5=NC=NC=C5)F	1
CC1=CC(=NN=C1)C2=CC=C(S2)C(=O)NC(C3CCCCC3)C(=O)N4CC(C5C4C(=O)CO5)Cl	1
CCC1=CC(=NN=C1)C2=CC=C(S2)C(=O)NC(C3CCCCC3)C(=O)N4CC(C5C4C(=O)CO5)Cl	1
CC(CC(C(=O)NC1(CC1)C#N)NC(=O)N2CCC3(CC2)CC(=O)N(C3)CC4CC4)(F)F	1
CCCCC(C(=O)C(=O)NC(C)C1=CC=CC=C1)NC(=O)OC2CN(CC2(C)C)C(=O)C3=C(ON=C3C)C	1
C1CCC(C(C1)C(=O)NC2(CC2)C#N)C(=O)N3CCN(CC3)C4=NC5=C(S4)C=CN=C5	1
C1CCC(C(C1)C(=O)NC2(CC2)C#N)C(=O)N3CCN(CC3)C4=NC(=CS4)C5=CC=CC=C5	1
CC(C)CC(C1=CC=CC(=C1)C2=CC=C(C=C2)N3CCN(CC3)CC(C)(C)N)C(=O)NCC#N	1
C1=CC=C(C=C1)CC(C(=O)NC2C(NC2=O)OC3=CC=CC=C3)NC(=O)OCC4=CC=CC=C4	1
CC(C)(C)OC(=O)NC(CCCC1CCCCC1)C=O	1
CC(C)(CC(C(=O)NC1CCCN(CC1=O)S(=O)(=O)C)NC(C2=CC=C(C=C2)C3=CC=C(C=C3)S(=O)(=O)C)C(F)(F)F)F	1
CC(C)CC(C(=O)NC(C#N)(C1CCC1)C2CCC2)NC(C3=CC=C(C=C3)C4=CC=C(C=C4)S(=O)(=O)C)C(F)(F)F	1
CCCCC(C(=O)C(=O)NC(C)C1=CC=CC=C1)NC(=O)OC2C(=O)N(CC2(C)C)C(=O)N3CCOCC3	1
CC1CN(CCN1C(=O)C2CCCCC2C(=O)NC3(CC3)C#N)C4=CC5=C(C=C4)C(=NO5)C	1
COC1=C(C=C(C=C1)C(C#N)NC(=O)C2CCCCC2NC(=O)C=CC3=CC=CC=C3)OC	1
C1CCC(CC1)(C(=O)NCC#N)NC(=O)C2=C(C=C(C=C2)Cl)N	1
CC1=NN=C(C=C1)C2=CC=C(S2)C(=O)NC(C3CCCCC3)C(=O)N4CC(C5C4C(=O)CO5)Cl	1
C1CCC(CC1)C(C(=O)N2CC(C3C2C(=O)CO3)Cl)NC(=O)C4=CC=C(S4)C5=CN=C(C=C5)Cl	1
COC1=NN=C(C=C1)C2=CC=C(S2)C(=O)NC(C3CCCCC3)C(=O)N4CC(C5C4C(=O)CO5)Cl	1
C1CCC(CC1)C(C(=O)N2CC(C3C2C(=O)CO3)Cl)NC(=O)C4=CC=C(S4)C5=CC(=O)NN=C5	1
CC1=C(N=NC=C1)C2=CC=C(S2)C(=O)NC(C3CCCCC3)C(=O)N4CC(C5C4C(=O)CO5)Cl	1
CC(C(=O)CNC(=O)CC1=CC(=CC=C1)C2=CC=CC=N2)NC(=O)C(CC3=CC=CC=C3)NC(=O)C4=CC5=CC=CC=C5S4	1
CC(CC(C(=O)NC1(CC1)C#N)NC(=O)N2CCC3(C2)CCCC4=CC=CC=C34)(F)F	1
CC(C#N)NC(=O)C1CCCCC1C(=O)N2CCC3=C(C2)C4=C(N3)C=CC(=C4)F	1
CCCCC(C(=O)C(=O)NC(C)C1=CC=CC=C1)NC(=O)OCC2(CCC2)CCCC3=CC=CC=C3	1
CCCCC(C(=O)C(=O)NC(C)C1=CC=CC=C1)NC(=O)OC2CN(CC2(C)C)S(=O)(=O)CC3=CC=CC=C3	1
C1C(CN1C#N)CNS(=O)(=O)C2=CC=CC=C2	1
CCCCC(C(=O)C(=O)NC1=CC=NN1C(C)C)NC(=O)OC(C(C)C)C(C)C	1
CCCCC(C(=O)C(=O)NC1=CC=NN1)NC(=O)OCC2(COC2)CC	1
CCCCC(C(=O)C(=O)NC(C)C1=CC=CC=C1)NC(=O)OCC2(CCC2)CSC3=NC=CS3	1
CC(C)(C)CNC1=C(C(=NC(=N1)C#N)N2CCOCC2)N	1
C1CCC(C1)CCN2C(=CC3=CN=C(N=C32)C#N)CC4=CC=C(C=C4)Cl	1
C1CCC(C(C1)CSC2=CC=C(C=C2)I)C(=O)NCC#N	1
CCCCC(C(=O)C(=O)NC(C)C1=CC=CC=C1)NC(=O)OC2C(=O)N(CC2(C)C)S(=O)(=O)CC3=CC=CC=C3	1
C1CCN(CC1)CCCN2C(=O)C(=NN(C2=O)C3=CC=CC(=C3)C(F)(F)F)C#N	1
CCCC1=CC(=NC(=N1)C#N)C2=CC(=C(C=C2)C)C(F)(F)F	1
CS(=O)(=O)C1=CC=CC2=C1NC3=C2CN(CC3)C(=O)C4CCCCC4C(=O)NC5(CC5)C#N	1
CC1CN(CCN1C(=O)C2CCCCC2C(=O)NC3(CC3)C#N)C4=CC5=C(N=NC(=C5C=C4)C)C	1
C1CN(CCN1)C2=NC(=NC(=N2)NC3=CC(=CC=C3)[N+](=O)[O-])C#N	1
C1CCC(CC1)NC2=NC(=NC(=N2)NC3=CC(=CC=C3)[N+](=O)[O-])C#N	1
C1CCC(CC1)NC2=NC(=NC(=N2)NC3=CC=C(C=C3)[N+](=O)[O-])C#N	1
C1CN(CCN1)C2=NC(=NC(=N2)NC3=CC=C(C=C3)[N+](=O)[O-])C#N	1
COC1=CC=C(C=C1)NC2=NC(=NC(=N2)C#N)N3CCNCC3	1
C1CCC(CC1)C(C(=O)N2CC(C3C2C(=O)CO3)Cl)NC(=O)C4=CC=C(S4)C5=CN=NC=C5	1
C1CCC(C1)NC2=NC(=NC(=N2)NC3=CC(=CC=C3)Cl)C#N	1
CN(C(=S)N)N=C(C1=CC=CC=C1)C2=CC(=CC=C2)C(=O)C3=CC=CC=C3	1
C1CN(CC1NS(=O)(=O)C2=CC=CC=C2)C#N	1
CC(C)CC(C1=CC=CC(=C1)C2=CC=C(C=C2)C3CCNCC3)C(=O)NCC#N	1
CCCCC(C(=O)C(=O)NC1=CC=NN1)NC(=O)OCC2(CCCCC2)CC	1
CC(C)CNC1=C(C(=NC(=N1)C#N)N2CCOCC2)N	1
C1CCC(C(C1)C(=O)NCC#N)C(=O)N2CCC=CC2	1
CS(=O)(=O)C1=CC=C(C=C1)N2CCN(CC2)C(=O)C3CCCCC3C(=O)NC4(CC4)C#N	1
C1CCC(CC1)C(C(=O)N2CC(C3C2C(=O)CO3)Cl)NC(=O)C4=CC=C(S4)C5=NC=CC=N5	1
CC1=CC(=C(C=N1)C)C2=CC=C(S2)C(=O)NC(C3CCCCC3)C(=O)N4CC(C5C4C(=O)CO5)Cl	1
CC1=CC(=CN=N1)C2=CN=C(S2)C(=O)NC(C3CCCCC3)C(=O)N4CC(C5C4C(=O)CO5)Cl	1
CC1=CC(=C(N=N1)C)C2=CC=C(S2)C(=O)NC(C3CCCCC3)C(=O)N4CC(C5C4C(=O)CO5)Cl	1
CC(C(=O)CNS(=O)(=O)C1=CC=CC=N1)NC(=O)OC(CN2C=CC(=N2)C3=CC=C(C=C3)C(F)(F)F)C(C)(C)C	1
CC(C)CC(C(=O)NC(C)C(=O)CNC(=O)CC1=CC(=CC=C1)C2=CC=CC=N2)NC(=O)C3=CC4=C(C=C3)N=CC=C4	1
CC(C)CC(C(=O)NC1COCC1=O)NC(=O)C2=CC=C(C=C2)C3=CC=CC=C3	1
CC(C)CC(C(=O)NC1CCN(C1)C#N)NC(=O)OCC2CCCCC2	1
CC(C)(C)CN(CC1=CC=C(C=C1)I)C2=NC(=NC=C2)C#N	1
C1CCC(CC1)(C(=O)NCC#N)NC(=O)C2=CC=C(C=C2)N3CCOCC3	1
CCCC(C(=O)C1=NN=C(O1)C2=CC=CO2)NC(=O)C3(CCCCC3)NC(=O)C4=CC=C(C=C4)F	1
CCN(CC)C1=CC2=C(C=C1)C=C(C(=O)O2)C(=O)NC3(CCCCC3)C(=O)N(C)N(C)C#N	1
C1CCC(CC1)C(C(=O)N2CC(C3C2C(=O)CO3)Cl)NC(=O)C4=CC=C(S4)C5=C[N+](=CC=C5)[O-]	1
C1CCC(CC1)C(C(=O)N2CC(C3C2C(=O)CO3)Cl)NC(=O)C4=CC=C(S4)C5=CN=C(C=C5)C6CC6	1
C1CCC(CC1)C(C(=O)N2CC(C3C2C(=O)CO3)Cl)NC(=O)C4=CC=C(S4)C5=CN=CC(=C5)C#N	1
CCCC(C(=O)C(=O)NC1CC1)NC(=O)C2CC(CN2C(=O)C3(CC3)C4=CC=C(C=C4)Cl)S(=O)(=O)C5=CC=CC=C5Cl	1
CCCCC(C(=O)C(=O)NC(C)C1=CC=CC=C1)NC(=O)OC(C)C(C)(C)C	1
CC1=C(SC(=N1)N2CCN(CC2)C(=O)C3CCCCC3C(=O)NC4(CC4)C#N)C	1
C1CCC(C(C1)C(=O)NC2(CC2)C#N)C(=O)N3CCN(CC3)C4=NC(=CS4)C5CC5	1
CCC1=CSC(=N1)N2CCN(CC2)C(=O)C3CCCCC3C(=O)NC4(CC4)C#N	1
C1CCC(CC1)COC2CN(C2)C#N	1
C1CN(CC1NC(=O)OCC2=CC=CC=C2)C#N	1
CC(C)CC(C1=CC=CC(=C1)C2=CC=C(C=C2)N3CCN(CC3)C(C)(C)C)C(=O)NCC#N	1
CCCCC(C(=O)C(=O)NC1=CC=NN1C2CCCC2)NC(=O)OC(C(C)C)C(C)C	1
CCCCC(C(=O)CO)NC(=O)C(C(C)CC)NC(=O)C1=CC=C(C=C1)CN	1
CCCCC(C(=O)C(=O)NC1=NOC=C1)NC(=O)OCC2(CCC2)CC	1
C1CNCCC1NC2=NC(=NC(=N2)NC3=CC=C(C=C3)F)C#N	1
CC1=CC(=CN=[N+]1[O-])C2=CN=C(S2)C(=O)NC(C3CCCCC3)C(=O)N4CC(C5C4C(=O)CO5)Cl	1
CC1=NC=CC(=N1)C2=CN=C(S2)C(=O)NC(C3CCCCC3)C(=O)N4CC(C5C4C(=O)CO5)Cl	1
C1CCC(CC1)C(C(=O)N2CC(C3C2C(=O)CO3)Cl)NC(=O)C4=CC=C(S4)C5=NN=C(C=C5)F	1
C1CCC(CC1)C(C(=O)N2CC(C3C2C(=O)CO3)Cl)NC(=O)C4=NC=C(S4)C5=CC(=CN=C5)F	1
CS(=O)(=O)C1=CC(=NN=C1)C2=CC=C(S2)C(=O)NC(C3CCCCC3)C(=O)N4CC(C5C4C(=O)CO5)Cl	1
CC(CC(C(=O)NC1(CC1)C#N)NC(=O)N2CCC3(C2)CCCCC3)(F)F	1
C1CCC(C1)C(=O)NC(CCCCN)C(=O)COC2=C(C(=CC(=C2F)F)F)F	1
CCCC(C(=O)C(=O)NC1CC1)NC(=O)C2CC(CN2C(=O)C3(CC3)C4=CC=C(C=C4)Br)S(=O)(=O)C5=CC=CC=C5Cl	1
C1CCC(C1)NC2=NC(=NC(=N2)NC3=CC(=CC(=C3)F)F)C#N	1
CCCCC(C(=O)C(=O)NC(C)C1=CC=CC=C1)NC(=O)OC2CN(CC2(C)C)CC3=CC=CC=C3	1
CCC(C(=O)C(=O)NC1=NN(C=C1)C)NC(=O)C2=C(C(=C(C=C2)OCC3=CC=CC=N3)C(F)(F)F)Cl	1
CCC(C)C(C(=O)NC(C(C)C)C(=O)OC)NC(=O)NNC(=O)C(C(C)C)NC(=O)C(CC(C)C)NC(=O)C(CCCN=C(N)N)NC(=O)OCC1=CC=CC=C1	1
C1CCC(C(C1)CSC2=CC=C(C=C2)O)C(=O)NCC#N	1
CCCCC(C(=O)C(=O)NC(C)C1=CC=CC=C1)NC(=O)OC2C(=O)N(CC2(C)C)CC3=CC=CC=C3	1
C1CCC(CC1)C(C(=O)N2CC(C3C2C(=O)CO3)Cl)NC(=O)C4=CC=C(S4)C5=N[N+](=CC=C5)[O-]	1
C1CCC(CC1)C(C(=O)N2CC(C3C2C(=O)CO3)Cl)NC(=O)C4=CC(=C(S4)C5=NN=CC=C5)F	1
CCCC(C(=O)C(=O)NC1CC1)NC(=O)C2CC(CN2C(=O)C3(CC3)C4=CC=C(C=C4)I)S(=O)(=O)C5=CC=CC=C5Cl	1
CC1(CNC2(CCN(CC2)C(=O)NC(CC(C)(F)F)C(=O)NC3(CC3)C#N)OC1)C	1
CC(CC(C(=O)NC1(CC1)C#N)NC(=O)N2CCC3(CC2)OCCO3)(F)F	1
CCCC(C(=O)C(=O)NCC1=CC=CC=C1)NC(=O)C2CC(CN2C(=O)C3(CC3)C4=CC=C(C=C4)Cl)S(=O)(=O)C5=CC=CC=C5Cl	1
CC(C)CC(C(=O)NCC(=O)CNC(=O)C(CC(C)C)NC(=O)OCC1=CC=CC=C1)NC(=O)OCC2=CC=CC=C2	1
CCCCC(C(=O)C(=O)NC1=CC=NN1C2CCCCC2)NC(=O)OC(C(C)C)C(C)C	1
CCCCC(C(=O)C(=O)NC1=NNC(=C1)C2=CC=CC=C2)NC(=O)OCC3(CCCC3)CC	1
C1CCN(CC1)C2=C(C(=NC(=N2)C#N)N3CCOCC3)N	1
CCCC(C(=O)C1=NN=C(O1)C2=CC=C(C=C2)OC)NC(=O)C3(CCCCC3)NC(=O)C4=CC=C(C=C4)OC(F)(F)F	1
C1CCC(CC1)(C(=O)NCC#N)NC(=O)C2=CC(=C(C=C2)N)F	1
C1CCC(CC1)C(C(=O)N2CC(C3C2C(=O)CO3)Cl)NC(=O)C4=CC=C(S4)C5=NC=NC=C5F	1
C1CCC(CC1)C(C(=O)N2CC(C3C2C(=O)CO3)Cl)NC(=O)C4=NC=C(S4)C5=CN=CN=C5	1
C1CCC(CC1)C(C(=O)N2CC(C3C2C(=O)CO3)Cl)NC(=O)C4=CC=C(S4)C5=NN=CC(=C5)C6CC6	1
CC(CC(C(=O)NC1(CC1)C#N)NC(=O)N2CCC3(CC3)CC2)(F)F	1
CCCCCCC(C=O)NC(=O)OC(C)(C)C	1
C1CCC(CC1)NC2=C(C(=NC(=N2)C#N)N3CCOCC3)N	1
CC(C)C(C(=O)N1CCCCN1C#N)NC2=CC=CC(=C2)C(F)(F)F	1
C1CCC(C(C1)C(=O)NCC#N)C(=O)N2CCN(CC2)C3=CC=C(C=C3)F	1
CC1=CC(=CC=C1)CNC2=NC(=NC(=N2)C#N)N3CCNCC3	1
COC1=CC=C(C=C1)NC2=NC(=NC(=N2)C#N)NC3CCCCC3	1
C1CCC(CC1)C(C(=O)N2CC(C3C2C(=O)CO3)Cl)NC(=O)C4=CC(=CC=C4)N5C=CN=C5	1
CC(C)CC(C(=O)NC1(CC1)C#N)NS(=O)(=O)C2=CC=CC(=C2)C3=CC=CC=C3	1
CCN1C=NC2=C(N=C(N=C21)C#N)NC3=CC(=CC(=C3)F)F	1
CCCCC(C(=O)C(=O)NC(C)C1=CC=CC=C1)NC(=O)OCC2(CCC2)CCC3=CC=CC=C3	1
CC(C)CC(C(=O)C(=O)NCC1=CC=CS1)NC(=O)OC(C(C)C)C(C)C	1
CC(C1=CC=CC=C1)NC(=O)C(=O)C(CCCCNC(=O)NC)NC(=O)OCC2(CCC2)CC3=C(C=CC=C3F)F	1
CC(C)CNC1=NC(=NC(=C1N)NCCOC)C#N	1
CC(C)C(C(=O)N1CCCCN1C#N)NC2=CC=C(C=C2)Cl	1
CCCCC(C=NNC(=O)C(F)(F)F)NC(=O)OC(C)(C)C	1
CCCCC(C(=O)C(=O)NC(C)C1=CC=CC=C1)NC(=O)OC2C(=O)N(CC2(C)C)C(=O)OCC3=CC=CC=C3	1
CC1=C(N=CN1)CC(=O)NC(CC(C)C)C(=O)NC(COCC2=CC=CC=C2)C#N	1
CC(C)CC(C(=O)NC(CC(C)C)C(=O)NC(CCCN=C(N)N)C=O)NC(=O)C	1
CCCC(CC(C(=O)NC1(CC1)C#N)NC(=O)N2CCC3(CCN(CC3)C4CC4)CC2)(F)F	1
CCCCNC(=O)C(=O)C(CCC)NC(=O)C1CC(CN1C(=O)C2(CC2)C3=CC=C(C=C3)Cl)S(=O)(=O)C4=CC=CC=C4Cl	1
C1=CC=C(C=C1)C2=CC=C(C=C2)C(=O)NC(CC3=CC(=CC=C3)C4=CC=CC=C4)C(=O)NCC#N	1
CCCCC(C(=O)C(=O)NC1=CC=NN1C2=CC=NC=C2)NC(=O)OC(C(C)C)C(C)C	1
CC(C)CCCN1CCC(C(=O)C1)NC(=O)C(CC(C)C)NC(=O)OCC2=CC=CC=C2	1
CC(C)CC(C(=O)NC(CCC1=CC=CC=C1)C(=O)CO)NC(=O)OCC2=CC=CC=C2	1
CCCCC(C(=O)C(=O)NC(C)C1=CC=CC=C1)NC(=O)OC2(CCCC2)CC3=CC=CC=C3	1
CCCCC(C(=O)C(=O)NC1=NOC=C1)NC(=O)OCC(C)(C)CC	1
CC(C)C(C(=O)N1CCCCN1C#N)NC2=CC=CC=C2	1
C1CCC(C(C1)C(=O)NC2(CC2)C#N)C(=O)N3CCC4=C(C3)C5=CC=CC=C5O4	1
C1CCC(C(C1)C(=O)NCC#N)C(=O)N2CCN(CC2)C3=CC=C(C=C3)C#N	1
C1CCC(CC1)C(C(=O)N2CC(C3C2C(=O)CO3)Cl)NC(=O)C4=NC=C(S4)C5=NN=CC=C5	1
CC(C(=O)CNC(=O)CC1=CC(=CC=C1)C2=CC=CC=N2)NC(=O)C(CC3=CC=CC=C3)NC(=O)C4=CC(=C(C=C4)OC)OC	1
CC(C)CC(C(=O)NC1(CC1)C#N)NS(=O)(=O)C2=CC=C(C=C2)C3=CC=CC=C3	1
C1CCC(C(C1)C(=O)NC2(CC2)C#N)C(=O)N3CCN(CC3)C4=NC5=C(S4)COCC5	1
C1CCC(C(C1)C(=O)NC2(CC2)C#N)C(=O)N3CCN(CC3)C4=NC=CS4	1
CS(=O)(=O)C1=CC2=C(C=C1)N=C(S2)N3CCN(CC3)C(=O)C4CCCCC4C(=O)NC5(CC5)C#N	1
CC1=C(N=C(S1)N2CCN(CC2)C(=O)C3CCCCC3C(=O)NC4(CC4)C#N)C(F)(F)F	1
CCCCC(C(=O)C(=O)NC1=CC=NN1CC)NC(=O)OC(C(C)C)C(C)C	1
CC(C)(C)OC(=O)NC(CCC1CCCCC1)C=O	1
CC(C)(C)OC(=O)NC(C=O)C1CCCCC1	1
CCCCC(C(=O)C(=O)NC(C)C1=CC=CC=C1)NC(=O)OCC2(CCCC2)CC3=CC=CC=C3	1
CC(CC1CCCCC1)OC(=O)CN(C)C#N	1
CCCCC(C(=O)C(=O)NC(C)C1=CC=CC=C1)NC(=O)OC2CC3CCC2C3	1
CN1CCN(CC1)CCOC2=CC=C(C=C2)COC3=CC=CC=C3NC4=C5C(=NC(=N4)C#N)N(C=N5)C6CCCC6	1
CC1=NC=C(C=N1)C2=CN=C(S2)C(=O)NC(C3CCCCC3)C(=O)N4CC(C5C4C(=O)CO5)Cl	1
CC1=CC(=NN1)NC(=O)C(=O)C(C)NC(=O)C2=C(C(=CC=C2)C(F)(F)F)Cl	1
CCCCC(C(=O)C(=O)NC(C)C1=CC=CC=C1)NC(=O)OC2CN(CC2(C)C)C(=O)CCCC3=CC=CC=C3	1
CC(C)C(C(C)C)OC(=O)NC(CC1=CC=CC=C1)C(=O)C(=O)NCC2=CC=CS2	1
CCCCC(C(=O)C(=O)NC1=CC=NN1CC2CC2)NC(=O)OC(C(C)C)C(C)C	1
CC(C)CC(C(=O)NNC(=O)NNC(=O)C1=CC(=CC=C1)OCC2=CC=CC=C2)NC(=O)OCC3=CC=CC=C3	1
CC(C)(CC(C(=O)NC1CN(CC1=O)S(=O)(=O)C)NC(C2=CC=C(C=C2)C3=CC=C(C=C3)S(=O)(=O)C)C(F)(F)F)F	1
CC(C)CC(C(=O)NC(CCSC)C(=O)OC)NC(C1=CC=C(C=C1)C2=CC=C(C=C2)S(=O)(=O)C)C(F)(F)F	1
CCCCC(C(=O)C(=O)NC(C)C1=CC=CC=C1)NC(=O)OC2C(=O)N(CC2(C)C)C(=O)CCCC3=CC=CC=C3	1
C1CCC(CC1)C(C(=O)N2CC(C3C2C(=O)CO3)Cl)NC(=O)C4=CC(=CC=C4)N5C=NN=N5	1
CCC(C(=O)C(=O)NC1CC1)NC(=O)C2CC(CN2C(=O)C3(CC3)C4=CC=C(C=C4)Cl)S(=O)(=O)C5=CC=CC=C5Cl	1
CC1CCC(C(=O)CN1S(=O)(=O)C2=CC=CC=N2)NC(=O)C(CC3CCCC3)NC(=O)C4=CC=CO4	1
COC1=CC=C(C=C1)SCC2CCCCC2C(=O)NCC#N	1
C1CN(CCN1)C2=NC(=NC(=N2)NC3=CC=C(C=C3)C(F)(F)F)C#N	1
C1CN(CCN1)C2=NC(=NC(=N2)NC3=CC=C(C=C3)C#N)C#N	1
CC(CC(C(=O)NC1(CC1)C#N)NC(=O)N2CC3(C2)CCN(CC3)C4CC4)(F)F	1
CC1CCC(C(=O)CN1S(=O)(=O)C2=CC=CC=N2)NC(=O)C(CC3CCCCCC3)NC(=O)C4=CC=CO4	1
CCCC(C(=O)C(=O)NC1CC1)NC(=O)C2CC(CN2C(=O)C3(CC3)C4=CC=C(C=C4)Cl)S(=O)(=O)C5=C(C=C(C=C5)Cl)Cl	1
CCCCC(C(=O)C(=O)NC(C)C1=CC=CC=C1)NC(=O)OC2CN(CC2(C)C)C(=O)OC3=CC=CC=C3	1
CC(C)(C)OC(=O)NC(CCCN(C)C(=O)C(F)(F)F)C=O	1
CCCC(C(=O)C1=NN=C(O1)C2=CC=CC=C2)NC(=O)C3(CCCCC3)NC(=O)C4=CC=C(C=C4)OC(F)(F)F	1
CCCCC(C(=O)C(=O)NC(C)C1=CC=CC=C1)NC(=O)OC2C(=O)N(CC2(C)C)C(=O)OC3=CC=CC=C3	1
C1CCC(CC1)C(C(=O)N2CC(C3C2C(=O)CO3)Cl)NC(=O)C4=CN=C(S4)C5=CN=CC=C5	1
C1CCC(CC1)C(C(=O)N2CC(C3C2C(=O)CO3)Cl)NC(=O)C4=NC=C(S4)C5=CN=C(C=C5)C6CC6	1
C1CCC(CC1)C(C(=O)N2CC(C3C2C(=O)CO3)Cl)NC(=O)C4=CC=C(S4)C5=CN=C(N=C5)C6CC6	1
CC(C)CC(C(=O)NC1CN(CC1=O)C(=O)C2=CC=C(C=C2)OC3=CC=CC=C3)NC(=O)OCC4=CC=CC=C4	1
CC(C)CC(C(=O)NC(CCC1=CC=CC=C1)C(=O)CO)NC(=O)C2=CC=C(C=C2)CN	1
CC(C)CC(C(=O)NCCNC1=CC=C(C=C1)OC)NC(=O)C2=CC3=CC=CC=C3N2	1
CC(C)(C)OC(=O)NC(CCC1=CC=CC=C1)C=O	1
CC(C)CC(C(=O)NCC#N)NC(C#N)C1=CC=C(C=C1)Br	1
C1CCC(C(C1)CSC2=CC=C(C=C2)F)C(=O)NCC#N	1
C1CCC(C(C1)CSC2=CC=C(C=C2)Cl)C(=O)NCC#N	1
C1=CC(=CC(=C1)C(F)(F)F)C2=NC(=NC(=C2)CCCNCC(F)(F)F)C#N	1
C1COCCN1C2=NC(=NC(=N2)NC3=CC=C(C=C3)F)C#N	1
C1CNCCC1NC2=NC(=NC(=N2)NC3=CC(=CC=C3)[N+](=O)[O-])C#N	1
CS(=O)C1=CC(=NN=C1)C2=CC=C(S2)C(=O)NC(C3CCCCC3)C(=O)N4CC(C5C4C(=O)CO5)Cl	1
CCC(C(=O)C(=O)NC1CC1)NC(=O)C2CC(CN2C(=O)C3(CC3)C4=CC=C(C=C4)I)S(=O)(=O)C5=CC=CC=C5Cl	1
CC(C)CC(C=O)NC(=O)OC(C)(C)C	1
CCCCC(C(=O)C(=O)NC(C)C1=CC=CC=C1)NC(=O)OCC2(CCC2)COC3=NC(=NC=C3)N4CCN(CC4)C5=CC=CC=C5	1
CS(=O)(=O)CC(C(=O)NC1(CC1)C#N)NC(C2=CC=C(C=C2)Br)C(F)(F)F	1
C1CCC(CC1)C(C(=O)N2CC(C3C2C(=O)CO3)Cl)NC(=O)C4=CC=C(S4)C5=CN=CN=C5	1
C1CCC(CC1)C(C(=O)N2CC(C3C2C(=O)CO3)Cl)NC(=O)C4=NC=C(S4)C5=CN=NC=C5	1
CC(C)CC(C(=O)NC1(CC1)C#N)NC(=O)C2CCC3(CC2)OCCO3	1
C1CCC(C(C1)C(=O)NC2(CC2)C#N)C(=O)N3CCN(CC3)C4=NC(=C(S4)Cl)C(F)(F)F	1
C1CCC(C(C1)C(=O)NC2(CC2)C#N)C(=O)N3CCN(CC3)C4=NC5=C(S4)C=NC=C5	1
CCCCC(C(=O)C(=O)NC1=CC=NN1C)NC(=O)OC(C(C)C)C(C)C	1
CCCCC(C(=O)C(=O)NC1=CC=CC=N1)NC(=O)OC(C(C)C)C(C)C	1
CC(C)CC(C(=O)NC1CCOCC1=O)NC(=O)C2=CC3=CC=CC=C3C=C2	1
CCCCC(C(=O)C(=O)NC(C)C1=CC=CC=C1)NC(=O)OC(CCC)CCC	1
CCCCC(C(=O)C(=O)NC(C)C1=CC=CC=C1)NC(=O)OC2CCCC3=CC=CC=C23	1
CC(C)CNC1=C(C(=NC(=N1)C#N)N2CC(C2)O)N	1
CCCCC(C(=O)C(=O)NC(C)C1=CC=CC=C1)NC(=O)OC2C(=O)N(CC2(C)C)C(=O)OCCC3=CC=CC=C3	1
CCCC1=CC(=NC(=N1)C#N)C2=CC(=C(C=C2)F)C(F)(F)F	1
CCC(C=O)NC(=O)C1=C(C(=CC=C1)C(F)(F)F)Cl	1
CCCCC(C(=O)CNS(=O)(=O)C1=CC=CC=N1)NC(=O)OC(CN2C=CC(=N2)C(F)(F)F)C(C)(C)C	1
CC(CC(C(=O)NC1(CC1)C#N)NC(=O)N2CCC3(CC2)C(=O)NCN3C4=CC=CC=C4)(F)F	1
CCCCC(C(=O)C(=O)NC(C)C1=CC=CC=C1)NC(=O)OC2CN(CC2(C)C)C(=O)OCCC3=CC=CC=C3	1
CC(C)CC(C1=NC(=CS1)C(=O)NN2CCC(C2=O)(CC(C)C)NC(=O)OCC3=CC=CC=C3)NC(=O)OCC4=CC=CC=C4	1
CC(C)(CC(C(=O)NC1CCCNCC1=O)NC(C2=CC=C(C=C2)C3=CC=C(C=C3)S(=O)(=O)C)C(F)(F)F)F	1
C1CCC(C(C1)CSC2=CC=C(C=C2)Br)C(=O)NCC#N	1
CCCC1=CC(=NC(=N1)C#N)C2=CC(=CC=C2)C(F)(F)F	1
CC(C(=O)N(C)N(C)C#N)NC(=O)OCC1=CC=CC=C1	1
CC(C)CC(C(=O)NC(CC1=CC=CC=C1)C#N)NS(=O)(=O)C2=CC(=CC=C2)Cl	1
CCCC(CC(C(=O)NC1(CC1)C#N)NC(=O)N2CCC3(CC3)CC2)(F)F	1
CC(C(=O)C(=O)NC1=NN(C=C1)C)NC(=O)C2=C(C(=CC=C2)C(F)(F)F)Cl	1
CCCCC(C(=O)C(=O)NC(C)C1=CC=CC=C1)NC(=O)OCC(C)(C)C	1
CC(C)CC(C(=O)NC(C(C)C)C(=O)NNC(=O)NC(C(C)C)C(=O)OCC1=CC=CC=C1)NC(=O)OCC2=CC=CC=C2	1
CCCC1=CC(=NC(=N1)C#N)C2=CC(=C(C=C2)Cl)C(F)(F)F	1
CC(C)CC(C(=O)NCC#N)NC(=O)NC1=CC=C(C=C1)C2=NOC(=N2)C3=CC=CS3	1
CS(=O)(=O)C1=CC2=C(C=C1)C3=C(N2)CCN(C3)C(=O)C4CCCCC4C(=O)NC5(CC5)C#N	1
C1CCC(CC1)NC2=NC(=NC(=N2)NC3=CC=C(C=C3)C(F)(F)F)C#N	1
CC1=C(C=CN=N1)C2=CC=C(S2)C(=O)NC(C3CCCCC3)C(=O)N4CC(C5C4C(=O)CO5)Cl	1
C1CCC(CC1)C(C(=O)N2CC(C3C2C(=O)CO3)Cl)NC(=O)C4=C(C=C(S4)C5=CN=CN=C5)F	1
CCC(C(=O)C(=O)NCCC1=CC=CC=C1)NC(=O)C2CC(CN2C(=O)C3(CC3)C4=CC=C(C=C4)Cl)S(=O)(=O)C5=CC=CC=C5Cl	1
CC(C)CC(COCC(C)C)NC(=O)C1C(O1)C(=O)[O-].[Na+]	1
C1CS(=O)C2N1C(=O)C2NC(=O)C(CC3=CC=CC=C3)NC(=O)OCC4=CC=CC=C4	1
CC(C)CC(C(=O)NCC#N)NC(=O)OCC1=CC=CC=C1	1
CCCCC(C=NNC(=O)N1CCOCC1)NC(=O)OC(C)(C)C	1
CCCC(C(=O)C1=NN=C(O1)C(C)C)NC(=O)C2(CCCCC2)NC(=O)C3=CC=C(C=C3)OC(F)(F)F	1
C1CCC(CC1)C(C(=O)N2CC(C3C2C(=O)CO3)Cl)NC(=O)C4=CC=CC=C4	1
CCCC(C(=O)C(=O)NC1CC1)NC(=O)C2CC(CN2C(=O)C3(CC3)C4=CC=C(C=C4)Cl)S(=O)(=O)C5=C(C=C(C=C5)F)Cl	1
CCCCNC(=O)C(=O)C(CC)NC(=O)C1CC(CN1C(=O)C2(CC2)C3=CC=C(C=C3)Cl)S(=O)(=O)C4=CC=CC=C4Cl	1
CC(C)CC(C(=O)NCCNC1=CC=C(C=C1)OCC(C)C)NC(=O)OCC2=CC=CC=C2	1
CC(C)(C)OC(=O)NC(CC1CCCCC1)C=O	1
CCCCC(C(=O)C(=O)NC(C)C1=CC=CC=C1)NC(=O)OCC(C)(C)CC	1
C1CC(CC(C1C2=CC=CC=C2C3=CC=C(C=C3)F)C(=O)NCC#N)(F)F	1
CCCCC(C=NNC(=O)N1CCCC1)NC(=O)OC(C)(C)C	1
CC(CC(C(=O)NC1(CC1)C#N)NC(=O)N2CCOC23CCCCC3)(F)F	1
CC(C)CC(C1=CC=CC(=C1)C2=CC=C(C=C2)C34CCN(CC3)CC4)C(=O)NCC#N	1
CCCCC(C(=O)C(=O)NC(C)C1=CC=CC=C1)NC(=O)OCC2(CCC2)COC3=NC=CS3	1
CCCC(C(=O)C1=NN=C(O1)C2=CC(=CC=C2)OC)NC(=O)C3(CCCCC3)NC(=O)C4=CC=C(C=C4)OC(F)(F)F	1
CN1CCN(CC1)C(=O)C2CCCCC2C(=O)NCC#N	1
CC1=C(SC(=N1)C2=NC=CN=C2)C(=O)NC(C3CCCCC3)C(=O)N4CC(C5C4C(=O)CO5)Cl	1
CC(C(=O)C(=O)N)NC(=O)C1=C(C(=C(C=C1)OCC2=CC=CC=N2)C(F)(F)F)Cl	1
CCC(C(=O)C(=O)NC1CC1)NC(=O)C2CC(CN2C(=O)C3(CC3)C4=C(C=C(C=C4)Br)F)S(=O)(=O)C5=CC=CC=C5Cl	1
CC(C)CC(C(=O)NC1COCC1=O)NC(=O)C2=CC3=C(C=C2)C=CN3	1
C1=CC=C(C=C1)CCC(=O)OC2C(C(=O)N2)NC(=O)C(CC3=CC=CC=C3)NC(=O)OCC4=CC=CC=C4	1
CCCC(C=O)NC(=O)OC(C)(C)C	1
CC(C)(C)OC(=O)NC(COCC1=CC=CC=C1)C=O	1
CC1=C(C(=CC=C1)OC2CCN3CC2OC3=O)C	1
CCCN1C(=O)C(=NN(C1=O)C2CCCCCC2)C#N	1
CC(C)C1=CC(=CC=C1)N2C(=O)N(C(=O)C(=N2)C#N)CCCN3CCCCC3	1
C1CCC(CC1)C(C(=O)N2CC(C3C2C(=O)CO3)Cl)NC(=O)C4=CC=CC(=C4)C5CNNC5	1
CC(CC(C(=O)NC1(CC1)C#N)NC(=O)N2CCC3(CC2)C4=CC=CC=C4CO3)(F)F	1
CC(C)C(C(=O)C(=O)NC1CC1)NC(=O)C2CC(CN2C(=O)C3(CC3)C4=CC=C(C=C4)Cl)S(=O)(=O)C5=CC=CC=C5Cl	1
CCCCC(C(=O)C(=O)NC1=CC=NN1CC(C)C)NC(=O)OC(C(C)C)C(C)C	1
COC1=CC(=NN=C1)C2=CC=C(S2)C(=O)NC(C3CCCCC3)C(=O)N4CC(C5C4C(=O)CO5)Cl	1
CCC(C(=O)C(=O)NC1CCOCC1)NC(=O)C2CC(CN2C(=O)C3(CC3)C4=CC=C(C=C4)Cl)S(=O)(=O)C5=CC=CC=C5Cl	1
CC1CC(CN1C#N)NS(=O)(=O)C2=C(C=CC(=C2)Br)Br	1
CC(C)(C#N)C1=CN=C(S1)N2CCN(CC2)C(=O)C3CCCCC3C(=O)NC4(CC4)C#N	1
C1C(CN1C#N)OCC2=CC=CC=C2	1
CCCCC(C(=O)C(=O)NC1=NC=CS1)NC(=O)OC(C(C)C)C(C)C	1
CC(C)(C)OC(=O)NC(CSCC1=CC=CC=C1)C=O	1
CN(C)S(=O)(=O)NCCCCC(C(=O)C(=O)NCC1=CN=CC=C1)NC(=O)OCC2(CCC2)CC3=CC=C(C=C3)F	1
CC(C)CC(C(=O)NC(CCC1=CC=CC=C1)C(=O)C2=NC3=C(O2)C=CC(=C3)S(=O)(=O)N)NC(=O)C4CCNCC4	1
CCCCC(C=NNC(=O)N(CC)CC)NC(=O)OC(C)(C)C	1
CC(C)CC(C(=O)NCCNC1=CC=C(C=C1)OC)NC2=CC=CC(=C2)C3=CC=CC=C3	1
CCCC1=CC(=NC(=N1)C#N)C2=CC(=C(C=C2)OCC)C(F)(F)F	1
CC1(C2C1C(N(C2)C(=O)C(C(C)(C)C)NC(=O)NC(C)(C)C)C(=O)NC(CC3CCC3)C(=O)C(=O)N)C	1
CC(C)CC(C(=O)N1C2C(CO1)N(CC2=O)C(=O)C3=CC=CC=C3)NC(=O)C4=CC=C(C=C4)N(C)C	1
CC1CCC(C(=O)CN1S(=O)(=O)C2=CC=CC=N2)NC(=O)C(CC3CCCCC3)NC(=O)C4=CC=CO4	1
CC(C)(C)OC(=O)NC(CCCCNC(=O)C(F)(F)F)C=O	1
CC=CCC(C=O)NC(=O)OC(C)(C)C	1
CC(C)CC(C(=O)NC(CCSC)C(=O)C)NC(C1=CC=C(C=C1)C2=CC=C(C=C2)S(=O)(=O)C)C(F)(F)F	1
COC1=CC2=C(C=C1)NC3=C2CN(CC3)C(=O)C4CCCCC4C(=O)NC5(CC5)C#N	1
CC(C)C(C(=O)NC1CCCN(C1O)C(=N)N)NC(=O)C(CCCN=C(N)N)NC(=O)NC(CC2=CC=CC=C2)C(=O)O	1
CCCC(C(=O)C(=O)NCC1=CC=CC=C1)NC(=O)C2CC(CN2C(=O)C3(CC3)C4=C(C=C(C=N4)Cl)F)S(=O)(=O)C5=CC=CC=C5Cl	1
CC(C)CC(C(=O)NC1(CC1)C#N)NS(=O)(=O)C2=CC=C(C=C2)C3=CC=C(C=C3)F	1
C1CCC(C(C1)C(=O)NC2(CC2)C#N)C(=O)N3CCC4=C(C3)C5=C(N4)C=CC(=C5)C(F)(F)F	1
C1CCC(CC1)C(C(=O)N2CC(C3C2C(=O)CO3)Cl)NC(=O)C4=NC=C(S4)C5=CN=C(N=C5)C(F)(F)F	1
C1CCC(CC1)C(C(=O)N2CC(C3C2C(=O)CO3)Cl)NC(=O)C4=NC=C(S4)C5=CN=C(N=C5)C6CC6	1
CC1(C2C1C(N(C2)C(=O)OCC3=CC=CC=C3)C(=O)NC(CC4CCNC4=O)C=O)C	1
CC(C)CC(C(=O)NCCNC1=CC=C(C=C1)OC2CCCCC2)NC(=O)OCC3=CC=CC=C3	1
CC1=CC(=CC=C1)C(=O)NC(CC(C)C)C(=O)NCCNC2=CC=C(C=C2)OC	1
CC(C)CC(C(=O)NC(CC1=CC=C(C=C1)C(F)(F)F)C#N)NC(=O)OCC2=CC=CC=C2	1
CCCC(C(=O)C1=NN=C(O1)C2=CC=CO2)NC(=O)C3(CCCCC3)NC(=O)OC(C)(C)C	1
CCCC(CC(C(=O)NC1(CC1)C#N)NC(=O)N2CCC3(CC2)CCN(C3)C4=CC=C(C=C4)OC)(F)F	1
CC(C)CC(C(=O)NC(CC1=CC=CC=C1)C#N)NS(=O)(=O)C2=CC=CC(=C2)C3=CC=CC=C3	1
CC1=CC=C(C=C1)C(=O)NC(CC(C)C)C(=O)NCCNC2=CC=C(C=C2)OC	1
CC(C)CC(C(=O)NCC#N)NC(C1=CC=C(C=C1)C2=NC=CC=N2)C(F)(F)F	1
CCCC1=CC(=NC(=N1)C#N)C2=CC(=CC=C2)Br	1
CCCC1=CC(=NC(=N1)C#N)C2=CC(=CC(=C2)C(F)(F)F)C(F)(F)F	1
CC1CCC(C(=O)CN1S(=O)(=O)C2=CC=CC=N2)NC(=O)C(CC3(CCCCC3)C)NC(=O)C4=CC=CO4	1
CCC(C(=O)C(=O)NC1CC1)NC(=O)C2CC(CN2C(=O)C3(CC3)C4=CC=C(C=C4)Br)S(=O)(=O)C5=CC=CC=C5Cl	1
CCCCC(C(=O)C(=O)NC1=CC=NN1C2CCC2)NC(=O)OCC3(CCC3)CC	1
CC(C)(CC(C(=O)NCC(=O)CNC(=O)OC)NC(C1=CC=C(C=C1)C2=CC=C(C=C2)S(=O)(=O)C)C(F)(F)F)F	1
CCCCC(C=NNC(=O)N(C)CCC1=CC=CC=C1)NC(=O)OC(C)(C)C	1
CC1(CN(CCN1C(=O)C2CCCCC2C(=O)NC3(CC3)C#N)C4=CC=C(C=C4)S(=O)(=O)C)C	1
CC(C)CC(C(=O)NC1(CC1)C#N)NS(=O)(=O)C2=CC=CC(=C2)C3=CC=C(C=C3)F	1
CC(C(=O)C(=O)NC)NC(=O)C1=C(C(=C(C=C1)OCC2=CC=CC=N2)C(F)(F)F)Cl	1
CC(C)C(C(C)C)OC(=O)NC(C(C)C)C(=O)C(=O)NCC1=CC=CS1	1
C1CCC(CC1)N2C(=CC3=CN=C(N=C32)C#N)CC4=CC=C(C=C4)C5=CC=CC=C5	1
CC(C)(C)CC(C(=O)NC(CCS(=O)(=O)C)CN1CCC2=C1C=CC(=C2)F)NC(=O)C3=CC(=CC=C3)OC	1
CC1(CCC2(O1)CCN(CC2)C(=O)NC(CC(C)(F)F)C(=O)NC3(CC3)C#N)C	1
CCCCC(C(=O)C(=O)NC1=NN(C=C1)C)NC(=O)C2=C(C(=C(C=C2)OCC3=CC=CC=N3)C(F)(F)F)Cl	1
C1CCN(CC1)C2=CC=C(C=C2)NCC(CCC3=CC=CC=C3)NC(=O)C(CC4C=NC5=CC=CC=C45)NC(=O)OCC6=CC=CC=C6	1
CCCCC(C=NNC(=O)N1CCC2=CC=CC=C21)NC(=O)OC(C)(C)C	1
CC1=CC=C(C=C1)CC(C#N)NC(=O)C(CC(C)C)NC(=O)OCC2=CC=CC=C2	1
C1CCC(CC1)C(C(=O)N2CC(C3C2C(=O)CO3)Cl)NC(=O)C4=NC=C(S4)C5=NC=NC=C5	1
CC(C)CC(C(=O)NCCNC1=CC=C(C=C1)OCC2CCCC2)NC(=O)OCC3=CC=CC=C3	1
CC(C)C(C(=O)C(=O)NC1CC1)NC(=O)C2CC(CN2C(=O)C3(CC3)C4=C(C=C(C=N4)Cl)F)S(=O)(=O)C5=CC=CC=C5Cl	1
CC(C)(C)OC(=O)NC(CCCCN(C)C(=O)C(F)(F)F)C=O	1
CCCCC(C(=O)C(=O)NC(C)C1=CC=CC=C1)NC(=O)OCC2(CCC2)COC3=NC(=NS3)C4=CC=CC=C4	1
C1=CC(=C(C=C1C2=NC(=NC=C2)C#N)C(F)(F)F)OCCCO	1
CC(C)C1=CC2=C(C=C1)NC3=C2CN(CC3)C(=O)C4CCCCC4C(=O)NC5(CC5)C#N	1
C1COCCN1C2=NC(=NC(=N2)NC3=CC(=CC=C3)F)C#N	1
C1CCC(CC1)C(C(=O)N2CC(C3C2C(=O)CO3)Cl)NC(=O)C4=CC=C(O4)C5=CC=NC=C5	1
CCNC1=C2C(=NC(=N1)C#N)N(C=N2)C3=CC(=CC(=C3)F)F	1
C1CCC(C(C1)C(=O)NC2(CC2)C#N)C(=O)N3CCN(CC3)C4=NC5=C(S4)C=CC=N5	1
CCC(C)CC(C1=CC=CC(=C1)C2=CC=C(C=C2)N3CCN(CC3)C)C(=O)NCC#N	1
CC(C)CC(C(=O)NCC#N)NC(=O)C1=CC=CC=C1	1
CCCCC(C=O)NC(=O)OC(C)(C)C	1
CC(C)(C)OC(=O)NC(C=O)C1=CC=CC=C1	1
CCCCC(C(=O)C(=O)NC1=CC=NN1CC2CC2)NC(=O)OCC3(CCC3)CC	1
CCCCC(C(=O)C(=O)NC(C)C1=CC=CC=C1)NC(=O)OCC2(CCC2)CSC3=NC4=CC=CC=C4O3	1
CC(C(=O)C(=O)NC1=CC=NN1)NC(=O)C2=C(C(=CC=C2)C(F)(F)F)Cl	1
CCCCC(C(=O)C(=O)NC1=NC=CN=C1)NC(=O)OC(C(C)C)C(C)C	1
CCCCC(C(=O)C(=O)NC1=CC=NN1CC)NC(=O)OCC2(CCC2)CC	1
CC(C)CC(C(=O)NC1CCCN(CC1=O)S(=O)(=O)C2=CC=CC=N2)NC(=O)C3=CC=CC4=C3N=CC=C4	1
C1CCC(C(C1)C(=O)NCC#N)SCC2=CC=CC=C2	1
CC(C)CC(C(=O)NC1(CC1)C#N)NS(=O)(=O)C2=CC(=CC=C2)Cl	1
CC(CC(C(=O)NC1(CC1)C#N)NC(=O)N2CCC3(CC2)CCN(C3=O)CC4=CC=CC=C4)(F)F	1
CCC(C(=O)C(=O)NCC1=CC=CC=C1)NC(=O)C2CC(CN2C(=O)C3(CC3)C4=CC=C(C=C4)Cl)S(=O)(=O)C5=CC=CC=C5Cl	1
CC(C)CC(C(=O)NC1COCC1=O)NC(=O)C2=CC3=CC=CC=C3O2	1
CCC(C(=O)C(=O)NC1CC1)NC(=O)C2CC(CN2C(=O)C3(CC3)C4=CC=C(C=C4)Cl)S(=O)(=O)C5=C(C=C(C=C5)Cl)Cl	1
CC(C)CC(C(=O)NCCNC1=CC=C(C=C1)OCC2=CC=CC=C2)NC(=O)OCC3=CC=CC=C3	1
CCCCC(C(=O)C(=O)NC1=CC=NN1C(C)C)NC(=O)OCC2(CCC2)CC	1
CCCCC(C(=O)C(=O)NC(C)C1=CC=CC=C1)NC(=O)OCC2(CCC2)COC3=NC(=NC=C3)N4CCOCC4	1
CCCCC(C(=O)C(=O)NC(C)C1=CC=CC=C1)NC(=O)OCC2(CCC2)COC3=NC(=NC=C3)N4CCN(CC4)C	1
CC(C)CC(C(=O)NC1CCCN(CC1O)C(=O)CC2=CC(=CC=C2)C3=CC=CC=N3)NC(=O)C4=CC5=C(O4)C=CC(=C5)OCCN6CCOCC6	1
CCOC(=O)N1CCCC(C(=O)C1)NC(=O)C(CC(C)(C)F)NC(C2=CC=C(C=C2)C3=CC=C(C=C3)S(=O)(=O)C)C(F)(F)F	1
CCCC(C(=O)C1=NN=C(O1)C2=CC(=CC=C2)C(F)(F)F)NC(=O)C3(CCCCC3)NC(=O)C4=CC=C(C=C4)OC(F)(F)F	1
C1CCC(CC1)C(C(=O)N2CC(C3C2C(=O)CO3)Cl)NC(=O)C4=CC=C(O4)C5=CN=CC=C5	1
CC(C)C(C(=O)N1CCCCN1C#N)NC(=O)OC(C)(C)C	1
COC1=CC=C(C=C1)NCCNC(=O)C(CC2CCCCC2)NC(=O)C3=CC4=CC=CC=C4C=C3	1
CC1=CC(=CC=C1)C(=O)NC(CC(C)C)C(=O)NC(C)CNC2=CC=C(C=C2)OC	1
C1CCC(CC1)(C(=O)NCC#N)NC(=O)C2=CC(=C(C=C2)NC(=O)N3CCCCC3)F	1
CC(C)CC(C1=CC=CC(=C1)C2=CC=CC=C2)C(=O)NCC#N	1
CC(C)CC(C(=O)NC1CCC(C1=O)NC(=O)C(CC(C)C)NC(=O)OCC2=CC=CC=C2)NC(=O)OCC3=CC=CC=C3	1
CCCC1=CC(=NC(=N1)C#N)C2=CC(=CC=C2)C(C)C	1
CCC(C(=O)C(=O)NCC(C)C)NC(=O)C1CC(CN1C(=O)C2(CC2)C3=CC=C(C=C3)Cl)S(=O)(=O)C4=CC=CC=C4Cl	1
CC(C)CC(C1=CC=CC(=C1)C2=CC=C(C=C2)C3=CCNCC3)C(=O)NCC#N	1
CCCCC(C(=O)C(=O)NC(C)C1=CC=CC=C1)NC(=O)OCC2(CCC2)COC3=C(C=C(N=N3)C)C4=CC=CC=C4	1
CCCCC(C(=O)C(=O)NC(C)C1=CC=CC=C1)NC(=O)OC2CN(CC2(C)C)C(=O)OC3=CC4=CC=CC=C4C=C3	1
CC(C)CC(C1=CC=CC(=C1)C2=CC=C(C=C2)C3CNCCN3)C(=O)NCC#N	1
CCC(C=O)NC(=O)OC(C)(C)C	1
CCCCC(C(=O)C(=O)NC1=CC=NN1C2CCCCC2)NC(=O)OCC3(CCC3)CC	1
COC1=CC=C(C=C1)NCCNC(=O)C(CC2CCCCC2)NC(=O)C3=CC4=C(O3)C=CC(=C4)Cl	1
CCCCC(C=NNC(=O)N1CCCCC1)NC(=O)OC(C)(C)C	1
CCCCC(C(=O)C(=O)NC(C)C1=CC=CC=C1)NC(=O)OC2C(=O)N(CC2(C)C)C(=O)OC3=CC4=CC=CC=C4C=C3	1
C1CCC(CC1)C(C(=O)N2CC(C3C2C(=O)CO3)Cl)NC(=O)C4=CC=C(S4)C5=CN=C(C=C5)C(F)(F)F	1
CC(C)CC(C1=CC=CC(=C1)C2=CC=CC=C2N3CCNCC3)C(=O)NCC#N	1
C1C(CC1OCC2=C(C=C(C=C2)C3=CC(=C(C=C3)OC(F)(F)F)F)F)N=C=S	1
CCCCC(C=NNC(=O)N1CCCC2=CC=CC=C21)NC(=O)OC(C)(C)C	1
CC(C)CC(C(=O)NC(C)C(=O)COC)NC(=O)OCC1=CC=CC=C1	1
CC(C)CC(C(=O)NCCNC1=CC=C(C=C1)OC)NC(=O)OCC2=CC=CC=C2	1
CC(C)(C)OC(=O)C1CCCN1C#N	1
C1CCN(C1)C2=C(C(=NC(=N2)C#N)N3CCOCC3)N	1
CC(C)CC(C(=O)NCCNC1=CC=C(C=C1)OC)NC2=CC=CC(=C2)C3CCCCC3	1
CCCC1=CC(=NC(=N1)C#N)C2=CC(=CC=C2)Cl	1
CC1=CC(=CC=C1)CNC2=NC(=NC(=N2)C#N)NC3CCCCC3	1
C1CNCCC1NC2=NC(=NC(=N2)NC3=CC(=CC=C3)OC(F)(F)F)C#N	1
CCOC(=O)NNC(=O)C(C(C)C)NC(=O)C(CC(C)C)NC(=O)OC(C)(C)C	1
CCCCC(C(=O)C(=O)NC(C)C1=CC=CC=C1)NC(=O)OCC2(CCC2)CSC3=NC=CN3C	1
CC(C)(C)CN(CC1=CC=C(C=C1)N2CCN(CC2)C)C3=NC=CC(=N3)C#N	1
CN1CCN(CC1)C2=CC=C(C=C2)C3=CC(=CC=C3)C(CC4CCC4)C(=O)NCC#N	1
CCCCC(C(=O)C(=O)NC1=CC=NN1C2=CC=CC=N2)NC(=O)OC(C(C)C)C(C)C	1
CCCCC(C(=O)C(=O)NC1=CC=NN1CCC(C)(C)C)NC(=O)OC(C(C)C)C(C)C	1
CC(CC1CCCCC1)OC(=O)N(C)N(C)C#N	1
CCCCC(C(=O)C(=O)NC1=CC=NN1C)NC(=O)OCC2(CCC2)CC	1
CC(C)CNC1=NC(=NC(=C1N)NCC2=NNN=N2)C#N	1
CCCCC(C(=O)C(=O)NC1=CC=NN1C2=CC=CC=C2)NC(=O)OCC3(CCC3)CC	1
CC(C)CC(C(=O)NC(CC1=CC=C(C=C1)OC)C#N)NC(=O)OCC2=CC=CC=C2	1
CC1=NN=C(O1)C2=CC=CC(=C2)CC(C(=O)NCC#N)NC(=O)C3=CC(=NN3C)C(C)(C)C	1
C1CN(CC1NC(=O)C2=CC=C(C=C2)F)C#N	1
C1CCC(C(C1)C(=O)NC2(CC2)C#N)C(=O)N3CCN(CC3)C4=NC(=CS4)C(F)(F)F	1
CCC(C(=O)C(=O)NC1CC1)NC(=O)C2CC(CN2C(=O)C3(CC3)C4=CC=C(C=C4)Cl)S(=O)(=O)C5=C(C=C(C=C5)F)Cl	1
CC(C)CC(C(=O)NC1COCC1=O)NC(=O)C2=CC=C(C=C2)C(C)C	1
CCCCC(C(=O)C(=O)NC(C)C1=CC=CC=C1)NC(=O)OCC(C)(C)C2=CC=CC=C2	1
CCCCC(C(=O)C(=O)NC(C)C1=CC=CC=C1)NC(=O)OC2CN(CC2(C)C)C(=O)C3=CC=CC=C3	1
CN1CCN(CC1)C2=CC=C(C=C2)C3=CC(=CC=C3)C(CC4CC4)C(=O)NCC#N	1
CCCCC(C(=O)C(=O)NC1=CC=NN1CC2=CC=CC=C2)NC(=O)OCC3(CCC3)CC	1
CCCCC(C(=O)C(=O)NC(C)C1=CC=CC=C1)NC(=O)OC2C(=O)N(CC2(C)C)C(=O)C3=CC=CC=C3	1
CCCC1=CC(=NC(=N1)C#N)C2=CC(=C(C=C2)OC(F)(F)F)C(F)(F)F	1
C1CCC(CC1)C(C(=O)N2CC(C3C2C(=O)CO3)Cl)NC(=O)C4=NC=C(S4)C5=CN=C(C=C5)C(F)(F)F	1
CC(C)(C)C(CN1C=CC(=N1)C2=CC=C(C=C2)C(F)(F)F)OC(=O)NCC(=O)CNS(=O)(=O)C3=CC=CC=N3	1
CCC(C(=O)C(=O)NC1CC1)NC(=O)C2CC(CN2C(=O)C3(CC3)C4=CC=C(C=C4)Cl)S(=O)(=O)C5=C(C=C(C=C5)N6CCOCC6)Cl	1
CC(C)CC(C(=O)NC(CSC)C(=O)N)NC(C1=CC=C(C=C1)C2=CC=C(C=C2)S(=O)(=O)C)C(F)(F)F	1
CC1=CC(=CC=C1)C(=O)NC(C2CCCCC2)C(=O)NCCNC3=CC=C(C=C3)OC	1
CCC(C)C(C(=O)NC(CCC1=CC=CC=C1)C(=O)CO)NC(=O)OCC2=CC=CC=C2	1
CC(C)CC(C(=O)NC(CCSC)C(=O)NC)NC(C1=CC=C(C=C1)C2=CC=C(C=C2)S(=O)(=O)C)C(F)(F)F	1
C1CCC(CC1)NC2=NC(=NC(=N2)NC3=CC=C(C=C3)C#N)C#N	1
CC(C)CC(C(=O)NC(CC1=CC=CC=C1)C#N)NS(=O)(=O)C2=CC=CC=C2	1
COC(=O)CN1C=C(N=N1)COCC(C#N)NC(=O)C(CC2=CC(=CC=C2)Br)NC(=O)C3=CC=C(C=C3)C4=CC=CC=C4	1
CCC(C(=O)C(=O)NC1CC1)NC(=O)C2CC(CN2C(=O)C3(CC3)C4=C(C=C(C=C4)Cl)F)S(=O)(=O)C5=CC=CC=C5Cl	1
CCCCC(C(=O)C(=O)NC(C)C1=CC=CC=C1)NC(=O)OCC2(CCCC2)CC	1
CCCCC(C(=O)C(=O)NC(C)C1=CC=CC=C1)NC(=O)OCC2(COC2)CC	1
CC(C)(CC(C(=O)NC1CN(CC1=O)C(=O)NS(=O)(=O)C2=CC=CC=C2)NC(C3=CC=C(C=C3)C4=CC=C(C=C4)S(=O)(=O)C)C(F)(F)F)F	1
C1CN(CCN1)C2=NC(=NC(=N2)NCC(C3=CC=CC=C3)O)C#N	1
CC(C)CC(C(=O)NCCNC1=CC=C(C=C1)OCC2CC2)NC(=O)OCC3=CC=CC=C3	1
CCCCC(C(=O)C(=O)NC(C)C1=CC=CC=C1)NC(=O)OC(CC(C)C)CC(C)C	1
CC(C)(C)CN(CC1=CC=CC=C1)C2=NC(=NC=C2)C#N	1
CC(C)CC(C(=O)NCCNC1=CC=C(C=C1)OC)OC2=CC=CC(=C2)OC3=CC=CC=C3	1
CC(C)CC(C(=O)C(=O)NC1CC1)NC(=O)C2CC(CN2C(=O)C3(CC3)C4=CC=C(C=C4)Cl)S(=O)(=O)C5=CC=CC=C5Cl	1
C1C(CN1C#N)CNC(=O)C2=CC=CC=C2	1
CCC(CC)C(=O)NC1=C(C=C(C=C1)C(=O)NC2(CCCCC2)C(=O)NCC#N)F	1
C1CCC(CC1)NC2=NC(=NC(=N2)NCC(C3=CC=CC=C3)O)C#N	1
CCCCC(C=O)NC(=O)OC(CC1=CC=CC=C1)CC2=CC=CC=C2	1
CCCCC(C(=O)C(=O)NC(C)C1=CC=CC=C1)NC(=O)OCC2(CCC2)CC	1
CCCCC(C(=O)C(=O)NC1=CC=NN1CCC(C)(C)C)NC(=O)OCC2(CCC2)CC	1
CCCC1=CC(=NC(=N1)C#N)C2=CC=CC(=C2)CC	1
CCCC(C(=O)C(=O)NC1CC1)NC(=O)C2CC(CN2C(=O)C3(CC3)C4=C(C=C(C=N4)Cl)F)S(=O)(=O)C5=CC=CC=C5Cl	1
CCC(C)C(C(=O)NC(C(C)C)C(=O)NC(CC1=CNC2=CC=CC=C21)C(=O)OC)NC(=O)NNC(=O)C(C(C)C)NC(=O)C(CC(C)C)NC(=O)C(CCCN=C(N)N)NC(=O)OCC3=CC=CC=C3	1
CCCCC(C=NNS(=O)(=O)N(C)C)NC(=O)OC(C)(C)C	1
CCCCC(C=NNC(=O)N(C)C)NC(=O)OC(C)(C)C	1
CCCN1C(=O)C(=NN(C1=O)C2=CC=CC(=C2)C(C)C)C#N	1
C1CCN(CC1)C(=O)C2CCCCC2C(=O)NCC#N	1
CC(C)(C)OC(=O)NC(CC1=CC=CC=C1)C(=O)NCC=O	1
CCCC(C(=O)C(=O)NC1CC1)NC(=O)C2CC(CN2C(=O)C3(CC3)C4=CC=C(C=C4)Cl)S(=O)(=O)C5=C(C=C(C=C5)N6CCOCC6)Cl	1
CCCCC(C(=O)C(=O)NC(C)C1=CC=CC=C1)NC(=O)OC(CC)CC	1
CCCCC(C(=O)C(=O)NC1=CC=NN1CC(C)C)NC(=O)OCC2(CCC2)CC	1
C1CCC(CC1)C(C(=O)N2CC(C3C2C(=O)CO3)Cl)NC(=O)C4=CC=C(S4)C5=CN=C(N=C5)C(F)(F)F	1
CC(C)CC(C(=O)NC1CN(CC1=O)C(=O)C(CC(C)C)NC)NC(=O)OCC2=CC=CC=C2.Cl	1
CC(C)CC(C(=O)N1CC(C(=O)C1)NC(=O)C(CC(C)C)NC(=O)OCC2=CC=CC=C2)[NH2+]C	1
CC(C)(C)OC(=O)NC(CCSC)C=O	1
C1CCC(CC1)(C(=O)NCC#N)NC(=O)C2=CC=CC=C2	1
CS(=O)(=O)C1=CC2=C(C=C1)NC3=C2CN(CC3)C(=O)C4CCCCC4C(=O)NC5(CC5)C#N	1
CC(C)CC(C(=O)NC1(CC1)C#N)NS(=O)(=O)C2=CC(=CC=C2)Br	1
CC(=C)CC(C=O)NC(=O)OC(C)(C)C	1
CC(=O)N1CCN(CC1)C2=CC=C(C=C2)OCC3=CC4=CN=C(N=C4N3CCC5CCCC5)C#N	1
COC1=CC(=C(C=C1)OC)S(=O)(=O)NC2CCN(C2)C#N	1
CC(C)CC(C(=O)COC)NC(=O)C(CC(C)C)NC(=O)OCC1=CC=CC=C1	1
CC1=CC(=CC=C1)C(=O)NC(CC(C)C)C(=O)NCCN2CCC3=C2C=CC(=C3)F	1
C1CCC(CC1)NC2=NC(=NC(=N2)NCCC3=CC=CC=C3)C#N	1
CC(C)CC(C(=O)NCCNC1=CC=C(C=C1)OC2CCCC2)NC(=O)OCC3=CC=CC=C3	1
CC(C)(C)OC(=O)NC1CCN(C1)C#N	1
CCC(C(=O)C(=O)NCCOC)NC(=O)C1CC(CN1C(=O)C2(CC2)C3=CC=C(C=C3)Cl)S(=O)(=O)C4=CC=CC=C4Cl	1
CCCCC(C(=O)C(=O)NC1=NN=CS1)NC(=O)OC(C(C)C)C(C)C	1
CCSCC(C=O)NC(=O)OC(C)(C)C	1
CCCCC(C(=O)C(=O)NC1=CC=NN1C2CCCC2)NC(=O)OCC3(CCC3)CC	1
COC1=CC=C(C=C1)NCCNC(=O)C2(CCCCC2)NC3=CC=CC(=C3)C4=CC=CC=C4	1
CC(C)CC(C(=O)NC(COCC1=CC=CC=C1)C#N)NC(=O)CN2CCC(CC2)C3=CC=CC=C3	1
C1COC2=C1C=C(C=C2)C3=CC(=C(C=C3)COC4CC(C4)N=C=S)F	1
CC(C)C(CNC1=CC=C(C=C1)OC(F)(F)F)NC(=O)C(CCC2=CC=CC=C2)CC(=O)N3CCOCC3	1
CCCC1=CC(=NC(=N1)C#N)C2CCCCCC2	1
CC(CC(C(=O)NC1(CCN(CC1)C)C#N)NC(=O)N2CCC3(CC3)CC2)(F)F	1
CCCCC(C(=O)C(=O)NC(C)C1=CC=CC=C1)NC(=O)OCC2(CCC2)COC3=NC(=NC=C3)Cl	1
CC(C)(CC(C(=O)NC1CN(CC1=O)S(=O)(=O)C2=CC=CC=N2)NC(C3=CC=C(C=C3)C4=CC=C(C=C4)S(=O)(=O)C)C(F)(F)F)F	1
CCCC(C1=CC=CC(=C1)C2=CC=C(C=C2)N3CCN(CC3)C)C(=O)NCC#N	1
CCC(C)C(C(=O)C(=O)NCC1=CC=CS1)NC(=O)OC(C(C)C)C(C)C	1
CC(C)(C)OC(=O)NC(CCCC(F)(F)F)C=O	1
CCCCC(C(=O)C(=O)NC(C)C1=CC=CC=C1)NC(=O)OCC2(CCC2)CSC3=NC=CN3C4=CC=CC=C4	1
CC(C)CC(C(=O)NC(CCSC)C(=O)NCC1=CC=CC=C1)NC(C2=CC=C(C=C2)C3=CC=C(C=C3)S(=O)(=O)C)C(F)(F)F	1
CC(C)CC(C(=O)NC(C)C(=O)N)NC(C1=CC=C(C=C1)C2=CC=C(C=C2)S(=O)(=O)C)C(F)(F)F	1
C1CCC(CC1)C(C(=O)N2CC(C3C2C(=O)CO3)Cl)NC(=O)C4=CC=C(O4)C5=CN=CN=C5	1
CC(C)CC(C(=O)N1CCC2C1C(=O)CO2)NC(=O)C3=CC=C(C=C3)C(C)(C)C	1
CC(C)CC(C(=O)NCCNC1=CC=C(C=C1)OC)OC2=CC=CC(=C2)C3=CC=CC=C3	1
CC(C(=O)CNC(=O)CC1=CC(=CC=C1)C2=CC=CC=N2)NC(=O)C(CC3=CC=CC=C3)NC(=O)C4=CC=C(C=C4)C(F)(F)F	1
CCCC1=CC(=NC(=N1)C#N)C2=CC(=C(C=C2)OC(C)C)C(F)(F)F	1
CCOC1=C(C(=C(C=C1)C(=O)NC(C)C(=O)C(=O)NC2=CC=NN2)Cl)C(F)(F)F	1
CCCC(C(=O)C(=O)NCC)NC(=O)C1CC(CN1C(=O)C2(CC2)C3=CC=C(C=C3)Cl)S(=O)(=O)C4=CC=CC=C4Cl	1
CCCCC(C=NNC(=O)N1CCC2=CC=CC=C2C1)NC(=O)OC(C)(C)C	1
C1CCC(CC1)C(C(=O)N2CC(C3C2C(=O)CO3)Cl)NC(=O)C4=CC=C(O4)C5=CN=NC=C5	1
CCCCC(C(=O)C(=O)NC1=CN=CC=C1)NC(=O)OC(C(C)C)C(C)C	1
C1CCC(CC1)C(C(=O)N2CC(C3C2C(=O)CO3)F)NC(=O)C4=CC=CC=C4	1
CCCC1=CC(=NC(=N1)C#N)C2=CC(=C(C=C2)C)C	1
CC(C)CC(C1=CC=CC(=C1)C2=CC=C(C=C2)C3=CC=NC=C3)C(=O)NCC#N	1
CCC(C(=O)C(=O)NC1CC1)NC(=O)C2CC(CN2C(=O)C3(CC3)C4=C(C=C(C=N4)Cl)F)S(=O)(=O)C5=CC=CC=C5Cl	1
CC(C)(C)OC(=O)NC(CCN(C)C(=O)C(F)(F)F)C=O	1
CCCCC(C(=O)C(=O)NC(C)C1=CC=CC=C1)NC(=O)OCC2(CCC2)COC3=NC=NC4=C3SC=C4	1
CC(=CCCC(=CCC1=C(C(=C(C=C1CCC(=O)C2=C(C=C(C=C2)O)O)C3=CC(=C(C(=C3CCC(=O)C4=C(C=C(C=C4)O)O)CC=C(C)CCC=C(C)C)O)O)O)O)C)C	1
CCC1C(C(=O)CO1)NC(=O)C(CC2(CCCC2)C)NC(=O)C3=CC=C(C=C3)N(C)S(=O)(=O)C	1
COC1=CC=C(C=C1)NCCNC(=O)C2(CCCCC2)OC3=CC=C(C=C3)C4CCCCC4	1
C1CN(CC1COCC2=CC=CC=C2)C#N	1
C1CN(C1)C#N	1
CC(C)CC(C(=O)NC(C(C)C)C(=O)NNC(=O)NC(CC1=CNC2=CC=CC=C21)C(=O)NC(C(C)C)C(=O)NC(C)C(=O)N)NC(=O)C(CCCN=C(N)N)NC(=O)OCC3=CC=CC=C3	1
CC(C)CC(C(=O)NNC(=O)NNC(=O)C1=CC=C(C=C1)OCC2=CC=CC=C2)NC(=O)OCC3=CC=CC=C3	1
CC(C)C(C(=O)NC1C2N(C1=O)CCO2)NC(=O)OCC3=CC=CC=C3	1
C1=CC=C(C=C1)CC(C(=O)NC2C(NC2=O)OC(=O)C3=CC=CC=C3)NC(=O)OCC4=CC=CC=C4	1
CC(=O)OC1C(C(=O)N1)NC(=O)C(CC2=CC=CC=C2)NC(=O)OCC3=CC=CC=C3	1
CCCCOC1C(C(=O)N1)NC(=O)C(CC2=CC=CC=C2)NC(=O)OCC3=CC=CC=C3	1
CCCCC(C(=O)C(=O)NC(C)C1=CC=CC=C1)NC(=O)OC2CCC3=CC=CC=C23	1
CC(C)(C)CCCN1C(=CC2=CN=C(N=C21)C#N)CC3=CC=C(C=C3)Cl	1
C1=CC=C(C=C1)CCN2C(=CC3=CN=C(N=C32)C#N)CC4=CC=C(C=C4)Cl	1
C1CCC(C(C1)CSC2=CC=C(C=C2)N)C(=O)NCC#N	1
CC1=CC=C(C=C1)SCC2CCCCC2C(=O)NCC#N	1
CC(C)CC(C(=O)NCCNC1=CC=C(C=C1)OC)OC2=CC=C(C=C2)C3=CC=CC=C3	1
COC1=CC=C(C=C1)NCCNC(=O)C2(CCCCC2)NC3=CC=C(C=C3)C4=CC=CC=C4	1
CC(C)(C)C1=NN(C(=C1)C(=O)NC(CC2=CC(=CC=C2)C3=NN=C(O3)CO)C(=O)NCC#N)C	1
C1CCCC(CC1)C2=NC(=NC(=C2)CCCN3CCCCC3)C#N	1
C1CCCC(CC1)N2C(=O)N(C(=O)C(=N2)C#N)CCCN3CCCCC3	1
CN(C)CCCN1C(=O)C(=NN(C1=O)C2=CC=CC(=C2)C(F)(F)F)C#N	1
CC(=NNC(=S)N)C1=CSC(=N1)C2=CC=CC=C2	1
C1COCCN1C2=NC(=NC(=N2)NC3=CC(=CC=C3)[N+](=O)[O-])C#N	1
C1CNCCC1NC2=NC(=NC(=N2)NC3=CC(=CC=C3)F)C#N	1
C1COCCN1C2=NC(=NC(=N2)NC3=CC=C(C=C3)[N+](=O)[O-])C#N	1
C1CNCCC1NC2=NC(=NC(=N2)NC3=CC=C(C=C3)OC(F)(F)F)C#N	1
C1CN2CC(C1OC3=CC=CC=C3)OC2=O	1
C1CCC(CC1)C(C(=O)N2CC(C3C2C(=O)CO3)Cl)NC(=O)C4=C(C=C(S4)C5=CN=NC=C5)F	1
CCCCNC(=O)C(=O)C(CCC)NC(=O)C1CC(CN1C(=O)C2(CC2)C3=C(C=C(C=N3)Cl)F)S(=O)(=O)C4=CC=CC=C4Cl	1
CC(C(=O)C(=O)N)NC(=O)C1=C(C(=CC=C1)C(F)(F)F)Cl	1
CCCC(C)NC(=O)C(=O)C(CCC)NC(=O)C1CC(CN1C(=O)C2(CC2)C3=CC=C(C=C3)Cl)S(=O)(=O)C4=CC=CC=C4Cl	1
CC(C)CC(C(=O)NC(CS(=O)(=O)C)C(=O)N)NC(C1=CC=C(C=C1)C2=CC=C(C=C2)S(=O)(=O)C)C(F)(F)F	1
CCCCC(C(=O)CO)NC(=O)C(C(C)CC)NC(=O)C1=CC=CC(=C1)C(=O)N	1
CC(C)(C)OC(=O)NC(CC1=CC=CC=C1)C=O	1
CCCCCC(C=O)NC(=O)OC(C)(C)C	1
C1COCCN1C2=NC(=NC(=C2N)NC3=CC=CC=C3)C#N	1
C1CCC(C(C1)CSC2=C(C=C(C=C2)Cl)Cl)C(=O)NCC#N	1
CC(C)CC(C=NNC(=O)N1CCOCC1)NC(=O)OC(C)(C)C	1
CN(C)CCCN1C(=O)C(=NN(C1=O)C2CCCCCC2)C#N	1
CCC(C)C(C(=O)NC(CCC1=CC=CC=C1)C(=O)CO)NC(=O)C2=CC=CC(=C2)C(=O)N	1
C1COCCN1CCCN2C(=O)C(=NN(C2=O)C3=CC=CC(=C3)C(F)(F)F)C#N	1
C1CCC(CC1)(C(=O)NCC#N)NC(=O)C2=CC(=C(C=C2)[N+](=O)[O-])F	1
CCOC1=C(C=C(C=C1)C2=NC(=C3C(=N2)N(C=N3)CCCN(C)C)C#N)C(F)(F)F	1
C1CCC(C1)C(=O)NC(CCCCN)C(=O)COC2=C(C=CC(=C2F)F)F	1
C1CCC(CC1)C(C(=O)N2CC(C3C2C(=O)CO3)Cl)NC(=O)C4=C(C=C(S4)C5=NN=CC=C5)F	1
CCC(C(=O)C(=O)NC1CC1)NC(=O)C2CC(CN2C(=O)C3(CC3)C4=C(C=C(C=N4)Cl)F)S(=O)(=O)C5=C(C=C(C=C5)OCC(F)(F)F)Cl	1
CC(C)CC(C(=O)NCC(=O)N)NC(C1=CC=C(C=C1)C2=CC=C(C=C2)S(=O)(=O)C)C(F)(F)F	1
CCC(C(=O)C(=O)NCCC1=CC=CC2=CC=CC=C21)NC(=O)C3CC(CN3C(=O)C4(CC4)C5=CC=C(C=C5)Cl)S(=O)(=O)C6=CC=CC=C6Cl	1
CC(C)CC(C(=O)NNC(=O)NNC(=O)C1=CC=CC=C1)NC(=O)OCC2=CC=CC=C2	1
CCCCC(C(=O)C(=O)NC1=NOC=C1)NC(=O)OCC2(CCCCC2)CC	1
CCCC(C(=O)NC(CCC1=CC=CC=C1)C=CS(=O)(=O)C2=CC=CC=C2)N	1
C1CCC(CC1)NC2=NC=CC(=N2)C#N	1
CC(C)CC(C(=O)NC(CCSC)C(=O)O)NC(C1=CC=C(C=C1)C2=CC=C(C=C2)S(=O)(=O)C)C(F)(F)F	1
CC(C)CC(C(=O)NCC#N)NC(=O)OC(C)(C)C	1
CC1=CC(=CC=C1)CC(C#N)NC(=O)C(CC(C)C)NC(=O)OCC2=CC=CC=C2	1
CCCC(C(=O)C1=NN=C(O1)C2=CC=CO2)NC(=O)C(CC(C)C)NCC(F)(F)F	1
COC1=C(C=C(C=C1)C2=CN=C(C=C2)COC3CC(C3)N=C=S)F	1
CC1=CC(=CC=C1)C(=O)NC(CC2=CC=CC=C2)C(=O)NCCNC3=CC=C(C=C3)OC	1
CC1=CC(=CC=C1)C(=O)NC(CC(C)C)C(=O)NCCNC2=CC=C(C=C2)OC(F)(F)F	1
CC1=CC(=CC=C1)C(=O)NC(CC(C)C)C(=O)NCCNC2=CC(=C(C(=C2)C)OC)C	1
CC(C)(C)C1=NN(C(=C1)C(=O)NC(CC2=CC(=CC=C2)C3=NN=CO3)C(=O)NCC#N)C	1
CC(C)(C)C1=NN(C(=C1)C(=O)NC(CC2=CC(=CC=C2)C3=NN=C(O3)COC)C(=O)NCC#N)C	1
CC(C)(C)C1=NN(C(=C1)C(=O)NC(CC2=CC(=CC=C2)C3=NN=CS3)C(=O)NCC#N)C	1
CCC(C)C(C=O)NC(=O)OC(C)(C)C	1
CCCCC(C=NNC(=O)OC(C)C)NC(=O)OC(C)(C)C	1
CCC1=CC=C(C=C1)OC2(CCCCC2)C(=O)NCCNC3=CC=C(C=C3)OC	1
CCC(CNC1=CC=C(C=C1)OC(F)(F)F)NC(=O)C(CC2CCCCC2)NC(=O)N3CCOCC3	1
CC1=CC(=CC=C1)C(=O)NC(CC(C)C)C(=O)NCCNC2=C(C=C(C=C2C)OC)C	1
CC(C)CC(C(=O)NC(CC1=CC=CC=C1)C#N)NS(=O)(=O)C2=CC=CC(=C2)C3=CC=C(C=C3)F	1
CCCCC(C(=O)C(=O)NC1=CC=NN1C)NC(=O)OCC2(CCCC2)CC	1
CC1CCC(C(=O)CN1S(=O)(=O)C2=CC=CC=N2)NC(=O)C(CC3(CCCCC3)C)NC(=O)N4CCOCC4	1
C1CCC(CC1)CC(C(=O)C(=O)NC2CC2)NC(=O)C3CC(CN3C(=O)C4(CC4)C5=CC=C(C=C5)Cl)S(=O)(=O)C6=CC=CC=C6Cl	1
CC1=CC(=CC=C1)C(=O)NC(CC(C)C)C(=O)NCCN2CCC3=C2C=CC(=C3)Cl	1
CS(=O)(=O)CCC(CNC1=CC=C(C=C1)OC(F)(F)F)NC(=O)C(CC2CCCCC2)NC(=O)N3CCOCC3	1
CC(C)CC(C(=O)NC1COCC1=O)NC(=O)OCC2=CC=CC=C2	1
CCCCC(C(=O)C(=O)NC(C)C1=CC=CC=C1)NC(=O)OCC2(CCCCC2)CC	1
C1CCC(C(C1)CSC2=CC=CC=C2)C(=O)NCC#N	1
CS(=O)(=O)CC(C(=O)NC1(CC1)C#N)NC(C2=CC=CC=C2)C(F)(F)F	1
CC(C)CC(C(=O)C(=O)NC1CC1)NC(=O)C2CC(CN2C(=O)C3(CC3)C4=C(C=C(C=N4)Cl)F)S(=O)(=O)C5=CC=CC=C5Cl	1
CC(C)CC(C1=CN=CC(=C1)C2=CC=CC=C2)C(=O)NCC#N	1
CCCCNC(=O)C(=O)C(CC)NC(=O)C1CC(CN1C(=O)C2(CC2)C3=C(C=C(C=N3)Cl)F)S(=O)(=O)C4=CC=CC=C4Cl	1
CCCC1=CC(=NC(=N1)C#N)C2=CC(=CC=C2)C3CCC3	1
CCCC1=CC(=NC(=N1)C#N)C2=CC(=CC=C2)S(=O)(=O)C	1
CC(C)CC(C(=O)NC1CCOCC1=O)NC(=O)OCC2=CC=CC=C2	1
CC(C)CC(C1=CC=CC(=C1)C2=CC=NC=C2)C(=O)N(CC#N)OC(=O)C(F)(F)F	1
CCCCC(C(=O)C(=O)NC(C)C1=CC=CC=C1)NC(=O)OC(CC)(CC)CC2=CC=CC=C2	1
CCCCC(C(=O)C(=O)NC(C)C1=CC=CC=C1)NC(=O)OCC2(CCC2)COC3=NC(=CS3)C4=CC=C(C=C4)C	1
C1CCC(C(C1)CSC2=CC(=CC=C2)Br)C(=O)NCC#N	1
C1CCC(C(C1)CSC2=C(C=CC(=C2)Cl)Cl)C(=O)NCC#N	1
C1CCC(CC1)CC(C(=O)NCCNC2=CC=C(C=C2)OC(F)(F)F)NC(=O)C3=CC4=CC=CC=C4O3	1
CC(C)CC(C1=CC=CC(=C1)C2=CC=NC=C2)C(=O)NCC#N	1
CC(CC(C(=O)NC1(CC1)C#N)NS(=O)(=O)N2CCC3(CCCC3)CC2)(F)F	1
CC(C)CC(C(=O)NC(CCS(=O)(=O)C)C(=O)N)NC(C1=CC=C(C=C1)C2=CC=C(C=C2)S(=O)(=O)C)C(F)(F)F	1
CCCC1=CC(=NC(=N1)C#N)C2=CC(=C(C=C2)OC)C(F)(F)F	1
CC(C)CC(C(=O)NCCNC1=CC=C(C=C1)OCC2=CC=NC=C2)NC(=O)OCC3=CC=CC=C3	1
CCCC(C(=O)C(=O)NC(C)C)NC(=O)C1CC(CN1C(=O)C2(CC2)C3=CC=C(C=C3)Cl)S(=O)(=O)C4=CC=CC=C4Cl	1
C1CCC(CC1)C(C(=O)N2CC(C3C2C(=O)CO3)Cl)NC(=O)C4=CC=C(O4)C5=NC=CN=C5	1
CCCC(C)NC(=O)C(=O)C(CC)NC(=O)C1CC(CN1C(=O)C2(CC2)C3=CC=C(C=C3)Cl)S(=O)(=O)C4=CC=CC=C4Cl	1
CC(C)(C)C1=NN(C(=C1)C(=O)NC(CC2=CC(=CC=C2)C3=NN=C(O3)CCN)C(=O)NCC#N)C	1
CC(C)(CC(C(=O)NC1CCCN(CC1=O)S(=O)(=O)CC2=CC=CC=C2)NC(C3=CC=C(C=C3)C4=CC=C(C=C4)S(=O)(=O)C)C(F)(F)F)F	1
CCC(C(=O)C(=O)NCCC1=CC2=CC=CC=C2C=C1)NC(=O)C3CC(CN3C(=O)C4(CC4)C5=CC=C(C=C5)Cl)S(=O)(=O)C6=CC=CC=C6Cl	1
CC(=O)OC1C(C(=O)N1)NC(=O)C2(CCCC2)NC(=O)OCC3=CC=CC=C3	1
CC(C)C(C=O)NC(=O)OC(C)(C)C	1
CCCCC(C=NNC(=O)NC(C)(C)C)NC(=O)OC(C)(C)C	1
CCC(C(=O)C(=O)NCC)NC(=O)C1CC(CN1C(=O)C2(CC2)C3=CC=C(C=C3)Cl)S(=O)(=O)C4=CC=CC=C4Cl	1
CC(C)C(C(=O)NC1CCCN(C1=O)C(=N)N)NC(=O)C(CCCN=C(N)N)NC(=O)NC(CC2=CC=CC=C2)C(=O)O	1
CCCC1=CC(=CC=C1)C2=NC(=NC(=C2)CCC)C#N	1
C1=CC(=CC(=C1)C(F)(F)F)C2=NC(=NC(=C2)CCC(=O)O)C#N	1
CCC(C(=O)C(=O)NC1CC1)NC(=O)C2CC(CN2C3=CC(=NN3C4CCC4)C)S(=O)(=O)C5=C(C=C(C=C5)Br)C(F)(F)F	1
CC(=CCCC(=CCC1=C(C=CC(=C1O)O)CCC(=O)C2=C(C=C(C=C2)O)O)C)C	1
C1CCC(CC1)NC2=NC(=NC=C2)C#N	1
CCCCC(C=NNC(=O)NC(C)C)NC(=O)OC(C)(C)C	1
CCCCC(C=NNC(=S)NC(C)C)NC(=O)OC(C)(C)C	1
CC(C(=O)CNC(=O)CC1=CC(=CC=C1)C2=CC=CC=N2)NC(=O)C(CC3=CC=CC=C3)NC(=O)C4=CC5=C(C=C4)N=CC=C5	1
CC(C(=O)CNC(=O)CC1=CC(=CC=C1)C2=CC=CC=N2)NC(=O)C(CC3=CC=CC=C3)NC(=O)C4=NC5=CC=CC=C5C=C4	1
CC1CCC(C(=O)CN1S(=O)(=O)C2=CC=CC=N2)NC(=O)C(CC34CCC(C3(C)C)CC4)NC(=O)N5CCOCC5	1
CN1C=NC2=C(N=C(C=C21)C3=CC(=C(C=C3)OCCC4CCNCC4)C(F)(F)F)C#N	1
CC(C)CC(C(=O)NC1CN(CC1=O)C(=O)C(CC(C)C)N(C)C(=O)OCC2=CC=CC=C2)N(C)C(=O)OCC3=CC=CC=C3	1
CC(C)CC(C(=O)NC1COCC1=O)NC(=O)C2=CC=CC=C2	1
CCCCC(C=NNC(=O)NC(=O)OC)NC(=O)OC(C)(C)C	1
CC(C(C(=O)NC(CC1CCCCC1)C(=O)NC(CC2CCNC2=O)C=O)NC(=O)OCC3=CC=CC=C3)OC(C)(C)C	1
CCCC1=CC(=NC(=N1)C#N)C2=CC=CC(=C2)C	1
C1CCN(CC1)CCN2C(=O)C(=NN(C2=O)C3=CC=CC(=C3)C(F)(F)F)C#N	1
CCOC(=O)CC(CN1CCC2=C1C=CC(=C2)F)NC(=O)C(CCC3CCCCC3)NC(=O)C4=CC(=CC=C4)OC	1
CCOC(=O)CC(CN1CCC2=C1C=CC(=C2)F)NC(=O)C(CC(C)(C)C)NC(=O)C3=CC(=CC=C3)OC	1
CC(C)CC(C(=O)NC1(CC1)C#N)NS(=O)(=O)C2=CC=CC=C2Cl	1
CC1=CC=C(C=C1)NCCNC(=O)C(CC(C)C)NC(=O)OCC2=CC=CC=C2	1
CCCC(C(=O)NC1COCC1=O)NC(=O)C2=CC3=CC=CC=C3S2	1
CC(C)CC(C(=O)NCCNC1=CC=C(C=C1)OC2CCOCC2)NC(=O)OCC3=CC=CC=C3	1
CCCCC(C(=O)C(=O)NC(C)C1=CC=CC=C1)NC(=O)OC2CC(CC(C2)C)C	1
COC1=CC=C(C=C1)NCCNC(=O)C2(CCCCC2)OC3=CC=C(C=C3)C4=CC=CC=C4	1
CC1=NC=CN1CC(=O)NC(CC(C)C)C(=O)NC(COCC2=CC=CC=C2)C#N	1
CCCC1=CC(=NC(=N1)C#N)C2=CC(=CC=C2)C3CC3	1
CCOC1=C(C(=C(C=C1)C(=O)NC(C)C(=O)C(=O)N)Cl)C(F)(F)F	1
CCCN1C(=O)C(=NN(C1=O)C2CCCCC2)C#N	1
C1CCC(C(C1)C(=O)NC2(CC2)C#N)C(=O)N3CCN(CC3)C4=NC=C(S4)C#N	1
C1CN(CC1CNS(=O)(=O)C2=CC=CC=C2)C#N	1
CC(=O)OC1C(C(=O)N1)NC(=O)C2CCCCN2C(=O)OCC3=CC=CC=C3	1
CC(C=O)NC(=O)OC(C)(C)C	1
CCC(CC1CCCCC1)OC(=O)N2CCC(C2)NC#N	1
C1CCC(C(C1)CSC2=CC(=CC=C2)Cl)C(=O)NCC#N	1
C1CCC(C(C1)CSC2=NC3=CC=CC=C3S2)C(=O)NCC#N	1
CCCCC(C=NNC(=O)CC(C)C)NC(=O)OC(C)(C)C	1
CC(C)C1=CC=C(C=C1)OC2(CCCCC2)C(=O)NCCNC3=CC=C(C=C3)OC	1
CC(C)NC1=NC(=NC(=N1)NC2=CC=CC=C2)C#N	1
COC1=CC=CC(=C1)NC2=NC(=NC(=N2)C#N)NC3CCNCC3	1
COC1=CC=CC(=C1)NC2=NC(=NC(=N2)C#N)N3CCOCC3	1
CC(C)CC(C(=O)NC(C)C(=O)CNC(=O)CC1=CC(=CC=C1)C2=CC=CC=N2)NC(=O)C	1
C1CC1(C#N)NC(=O)C(CC2=CN=CC=C2)NC(=O)C3=CC=C(C=C3)C4=CC=CC=C4	1
CC1=CC(=CC=C1)C(=O)NC(CC2CCCCC2)C(=O)NCCNC3=CC=C(C=C3)OC	1
CCCCC(C(=O)C(=O)NC(C)C1=CC=CC=C1)NC(=O)OC2(CCCCC2)CC3=CC=CC=C3	1
CC1CN(CC(N1C(=O)C2CCCCC2C(=O)NC3(CC3)C#N)C)C4=CC=C(C=C4)S(=O)(=O)C	1
CCC(C(=O)C(=O)NC1CC1)NC(=O)C2CC(CN2C(=O)C3(CC3)C4=CC=C(C=C4)Cl)S(=O)(=O)C5=C(C=C(C=C5)OC(C)C(F)(F)F)Cl	1
C1CC1(C#N)NC(=O)C(CC2=CC=CC=C2)NC(=O)C3=CC=C(C=C3)C4=CC=CC=C4	1
CC(C)CC(C1=CC=CC(=C1)C2=CC(=CC=C2)N3CCNCC3)C(=O)NCC#N	1
CCCC(CNC1=CC=C(C=C1)OC(F)(F)F)NC(=O)C(CC2CCCC2)CC(=O)N3CCOCC3	1
C1CCC(CC1)CCN2C(=CC3=CN=C(N=C32)C#N)CC4=CC=C(C=C4)Cl	1
CCCCC(C=NNC(=O)C1=CC=CC=C1)NC(=O)OC(C)(C)C	1
C1CCC(CC1)C(C(=O)N2CC(C3C2C(=O)CO3)Cl)NC(=O)C4=CC=C(O4)C5=NN=CC=C5	1
C1=CC=C(C=C1)C2=CC=C(C=C2)C(=O)NC(CC3=CC(=CC=C3)Br)C(=O)NC(COCC4=CN(N=N4)CCC(=O)O)C#N	1
CCCC(C(=O)C(=O)NC(C)C1=CC=CC=C1)NC(=O)C2C3CCCC3CN2C(=O)C(C(C)(C)C)NC(=O)C(C(C)C)NC(=O)C4=NC=CN=C4	1
CC(C)CC(C(=O)NC1CCN(CC1=O)C(=O)C)NC(=O)OCC2=CC=CC=C2	1
CC(C)CC(C(=O)NC(=O)NN1CCOCC1)NC(=O)C(CCC2=CC=CC=C2)NC=CS(=O)(=O)C3=CC=CC=C3	1
CCC(C)C(C=CC1=CC=CC=C1)NC(=O)C2CCCCN2CC(=O)C3=CC=CC=C3	1
CCCCC(C(=O)C1=NC(=CS1)C(=O)OCC)NC(=O)OC(C)CC2CCCCC2	1
CCCCC(C(=O)C(=O)NC(C)C1=CC=CC=C1)NC(=O)OCC2(CCC2)CSC3=NC=C(N3C)C4=CC=C(C=C4)Cl	1
CCN(CC)C1=CC2=C(C=C1)C=C(C(=O)O2)C(=O)NC3(CCCCC3)C(=O)NCC#N	1
CC(C)(C)CN(CC1=CC=C(C=C1)C2=CC=CC=C2)C3=NC=CC(=N3)C#N	1
CC(C)CC(C(=O)NC(CCSC)C(=O)NS(=O)(=O)C)NC(C1=CC=C(C=C1)C2=CC=C(C=C2)S(=O)(=O)C)C(F)(F)F	1
CCC1C(C(=O)CO1)NC(=O)C(CC2(CCCC2)C)NC(=O)C3=CC(=C(C=C3)NS(=O)(=O)C)C	1
CC(C)CC(C(=O)NC(COC(C)(C)C)C#N)NC(=O)OCC1=CC=CC=C1	1
CN1C=NC2=C(N=C(C=C21)C3=CC(=C(C=C3)OCC4CCNCC4)C(F)(F)F)C#N	1
C1CCC(CC1)C(C(=O)N2CC(C3C2C(=O)CO3)Cl)NC(=O)C4=NC=C(S4)C5=CN=CC(=C5)C#N	1
CC1=CC(=CC=C1)C(=O)NC(CC(C)(C)C)C(=O)NCCNC2=CC=C(C=C2)OC	1
CC(C)CC(C(=O)NC1CN(CC1=O)C(=O)C)NC(=O)OCC2=CC=CC=C2	1
CCCCC(C(=O)C(=O)NC1=NC2=CC=CC=C2C=C1)NC(=O)OC(C(C)C)C(C)C	1
CC(C)(C)CC(C=O)NC(=O)OC(C)(C)C	1
C1CCC(CC1)CCN2C(=CC3=CN=C(N=C32)C#N)COC4=CC=CC=N4	1
CCCC(C(=O)C(=O)NC1CC1)NC(=O)C2CC(CN2C(=O)C3(CC3)C4=CC=C(C=C4)Cl)S(=O)(=O)C5=C(C=C(C=C5)OC(C)C(F)(F)F)Cl	1
CC1CC(CN1C#N)NS(=O)(=O)C2=CC(=CC=C2)Br	1
CN1CC2=C(C1=O)C=CC(=C2)C3=CC=C(C=C3)CC(C#N)NC(=O)C4CCCCN4	1
CC(C)(C#N)NC(=O)CN(CC1=CC=CC=C1)C(=O)C2=CC=CC=C2	1
CN(C)C(=O)C1CCCCC1C(=O)NCC#N	1
CCCCC(C(=O)C(=O)NC(C)C1=CC=CC=C1)NC(=O)OCC2(CCC2)COC3=NC=CC=N3	1
CS(=O)(=O)CCC(CNC1=CC=C(C=C1)OC(F)(F)F)NC(=O)C(CC2CCCCC2)CC(=O)N3CCOCC3	1
CCC1C(C(=O)CO1)NC(=O)C(CC2(CCCC2)C)NC(=O)C3=CC=C(C=C3)NS(=O)(=O)C4=C(C=CN=C4)C	1
C1=CC=C(C=C1)CC(C(=O)NCC#N)NC(=O)OCC2=CC=CC=C2	1
CCCCC(C=NNC(=O)NCCC1=CC=CC=C1)NC(=O)OC(C)(C)C	1
CN(C#N)N(C)C(=O)CNC(=O)OCC1=CC=CC=C1	1
C1CCC(CC1)C(C(=O)N2CC(C3C2C(=O)CO3)Cl)NC(=O)C4=CC=C(O4)C5=NC=NC=C5	1
CC1CCC(C(=O)CN1C(=O)C2=CC=CC=N2)NC(=O)C(CC3(CCCCC3)C)NC(=O)C4=CC=CO4	1
C1CC1(C#N)NC(=O)C(CS(=O)(=O)C2=CC(=CC=C2)Br)NC(C3=CC=CC=C3)C(F)(F)F	1
CCCCC(C=O)NC(=O)OCCC1=CC=CC=C1	1
CCC1C(C(=O)CO1)NC(=O)C(CC2(CCCC2)C)NC(=O)C3=CC=C(C=C3)NS(=O)(=O)C4=CC=CC(=C4)OC	1
CCOC1=C(C=C(C=C1)C2=NC(=C3C(=C2)N(C=N3)CCCN(C)C)C#N)C(F)(F)F	1
CC(C)CC(C(=O)NCC#N)N(C)C(=O)C1=CC=C(C=C1)C2=NOC(=N2)C3=CC=CS3	1
CC(C)CC(C(=O)NC(CCC1=CC=CC=C1)C(=O)N)NC(C2=CC=C(C=C2)C3=CC=C(C=C3)S(=O)(=O)C)C(F)(F)F	1
CC(C)CC(C(=O)NC(CCSC)C(=O)NCC(F)(F)F)NC(C1=CC=C(C=C1)C2=CC=C(C=C2)S(=O)(=O)C)C(F)(F)F	1
C1CCC(CC1)C(C(=O)N2CC(C3C2C(=O)CO3)Cl)NC(=O)C4=CN=C(O4)C5=CN=NC=C5	1
C1C2=CC3=CC=CC=C3N=C2CN1C#N	1
CCC(C)C(C=CC1=CC=CC=C1)NC(=O)C2CCCCN2CC(=O)C3=CC=C(C=C3)Cl	1
CC(C)CC(C(=O)NCCNC1=CC=C(C=C1)OC2=CC=CC=C2)NC(=O)OCC3=CC=CC=C3	1
C1CCC(CC1)CCN2C(=CC3=CN=C(N=C32)C#N)COC4=CC=C(C=C4)C(=O)N	1
COC1=CC=C(C=C1)CC2=CC3=CN=C(N=C3N2CCC4CCCCC4)C#N	1
C1CCC(C(C1)CSC2=CC(=CC(=C2)Cl)Cl)C(=O)NCC#N	1
CCCCC(C=NNC(=O)NC)NC(=O)OC(C)(C)C	1
CCOC1=C(C=C(C=C1)C2=NC(=C3C(=N2)N(C=N3)CCO)C#N)C(F)(F)F	1
CC(CNC1=CC=C(C=C1)OC)NC(=O)C(CC2CCCCC2)NC3=NC4=C(O3)C(=CC=C4)Cl	1
CCCN1C(=O)C(=NN(C1=O)C2=CC=CC(=C2)C(C)(C)C)C#N	1
CC1=C(C(=NO1)C)CN2CCC(CC2)CCOC3=C(C=C(C=C3)C4=NC(=C5C(=C4)N(C=N5)C)C#N)C(F)(F)F	1
C1CN(CC1NC(=O)C2=CC=C(C=C2)C3=CC=CC=C3)C#N	1
CC(=O)N1CCCN(CC1)C2=CC=C(C=C2)OCC3=CC4=CN=C(N=C4N3CCC5CCCCC5)C#N	1
CCC1C(C(=O)CO1)NC(=O)C(CC2(CCCC2)C)NC(=O)C3=CC=C(C=C3)NS(=O)(=O)C	1
C1CC1(C#N)NC(=O)C(CS(=O)(=O)C2=CC=C(C=C2)Br)NC(C3=CC=CC=C3)C(F)(F)F	1
CC(C)CC(C1=CC=CC(=C1)C2=CC3=C(C=C2)C=CN3)C(=O)NCC#N	1
CCCC(CNC1=CC=C(C=C1)OC(F)(F)F)NC(=O)C(CCC2=CC=CC=C2)CC(=O)N3CCOCC3	1
CCC(CNC1=CC=C(C=C1)OC(F)(F)F)NC(=O)C(CCC2=CC=CC=C2)CC(=O)N3CCOCC3	1
CCCC1=CC(=NC(=N1)C#N)C2=CC=CC(=C2)C#N	1
C1CC(C(=O)CN(C1)S(=O)(=O)C2=CC=CC=N2)NC(=O)C(CC3=CC4=CC=CC=C4C=C3)NC(=O)C5=CC6=CC=CC=C6O5	1
CCC(C(=O)C(=O)NC1CC1)NC(=O)C2CC(CN2C(=O)C3(CC3)C4=C(C=C(C=N4)Br)F)S(=O)(=O)C5=CC=CC=C5Cl	1
CCC(C)NC1=C(C(=NC(=N1)C#N)N2CCOCC2)N	1
CCC1C(C(=O)CO1)NC(=O)C(CC2(CCCC2)C)NC(=O)C3=CC=C(C=C3)NS(=O)(=O)N(C)C	1
C1=CC=C(C=C1)CC(C(=O)NCC#N)NC(=O)C2=CC=C(C=C2)C3=CC=CC=C3	1
CC(C(=O)CNS(=O)(=O)C1=CC=CC=N1)NC(=O)OC(CN2C=CC(=N2)C(F)(F)F)C(C)(C)C	1
CC(C)C(C(=O)NC(C)C(=O)CNC(=O)CC1=CC(=CC=C1)C2=CC=CC=N2)NC(=O)C3=CC4=CC=CC=C4S3	1
C1CC1(C#N)NC(=O)C(CS(=O)(=O)C2=CC=C(C=C2)F)NC(C3=CC=C(C=C3)F)C(F)(F)F	1
C1CCC(CC1)C(C(=O)N2CCC3C2C(=O)CO3)NC(=O)C4=CC=CC=C4	1
CC1=CC(=CC=C1)C(=O)NC(CC(C)C)C(=O)NCCN2CCC3=CC=CC=C32	1
C1=CC=C(C=C1)CC(C(=O)NC(COCC2=CN(N=N2)CC(=O)O)C#N)NC(=O)OCC3=CC=CC=C3	1
CC1CN(C(CN1C(=O)C2CCCCC2C(=O)NC3(CC3)C#N)C)C4=CC=C(C=C4)S(=O)(=O)C	1
C1CC1(C#N)NC(=O)C(CS(=O)(=O)C2=CC(=C(C=C2)Cl)Cl)NC(C3=CC=CC=C3)C(F)(F)F	1
CS(=O)(=O)CC(C(=O)NC1(CC1)C#N)NC(C2=CC(=CC=C2)F)C(F)(F)F	1
CCCC1=CC(=NC(=N1)C#N)C2=CC(=CC=C2)C(=O)C	1
C1CCC(C(C1)C(=O)NC2(CC2)C#N)C(=O)N3CCN(CC3)C4=NC5=C(S4)N=CC=C5	1
CC(C)(C)C1=NN(C(=C1)C(=O)N(CC2=CC=CC=C2)CC(=O)NC(CC3=CC=CC=C3)C#N)C	1
CCC(C(=O)C(=O)NCC1=CC=CC2=CC=CC=C21)NC(=O)C3CC(CN3C(=O)C4(CC4)C5=CC=C(C=C5)Cl)S(=O)(=O)C6=CC=CC=C6Cl	1
CCC1C(C(=O)CO1)NC(=O)C(CC(C)(C)C)NC(=O)C2=CSC=C2	1
COC1=CC=C(C=C1)NCCNC(=O)C2(CCCCC2)OC3=CC=CC(=C3)C4=CC=CC=C4	1
CC(C)CC(C1=NC(=CS1)C(=O)NN2CCC(C2=O)NC(=O)OCC3=CC=CC=C3)NC(=O)OCC4=CC=CC=C4	1
C1CCC(C(C1)CSC2=CC=CC(=C2)O)C(=O)NCC#N	1
CCN1CCN(CC1)CCCOC2=C(C=C(C=C2)C3=NC(=C4C(=C3)N(C=N4)C)C#N)C(F)(F)F	1
C1=CC=C(C=C1)C2=CC=C(C=C2)C(=O)NC(CC3=CC(=CC=C3)Br)C(=O)NC(COCC4=CN(N=N4)CC(=O)O)C#N	1
C1COCC1NC2=C(C(=NC(=N2)C#N)N3CCOCC3)N	1
C1CCC(CC1)C(C(=O)N2CC(C3C2C(=O)CO3)F)NC(=O)C4=CC(=CC=C4)N5C=NN=N5	1
COC1=CC=C(C=C1)NCCNC(=O)C(CC2CCCCC2)NC(=O)C3=CC=C(C=C3)N4CCOCC4	1
CCCC(C(=O)C(=O)NC1CC1)NC(=O)C2CC(CN2C(=O)C3(CC3)C4=C(C=C(C=N4)Cl)F)S(=O)(=O)C5=CC=CC=C5C(F)(F)F	1
CC(C)CC(C(=O)NCCNC1=CC=C(C=C1)Cl)NC(=O)OCC2=CC=CC=C2	1
CCCCC(C(=O)C(=O)NC1=NOC=C1)NC(=O)OCC2(COC2)CC	1
C1CCC(C(C1)CSC2=CC=CC(=C2)F)C(=O)NCC#N	1
CCCCC(C=NNC(=O)N)NC(=O)OC(C)(C)C	1
CC(CNC1=CC=C(C=C1)OC(F)(F)F)NC(=O)OC(CC(C)(C)C)C(=O)N2CCOCC2	1
CC(C)(C)CN(CC1=CC2=CC=CC=C2C=C1)C3=NC=CC(=N3)C#N	1
CC(C)C(C(C)C)OC(=O)NC(C)C(=O)C(=O)NCC1=CC=CS1	1
CCC(C(=O)C1=NC2=CC=CC=C2O1)NC(=O)C3CC(CN3C(=O)C4(CC4)C5=CC=C(C=C5)Cl)S(=O)(=O)C6=CC=CC=C6Cl	1
C1CN(CC1NC(=O)C2=CC=CC=C2)C#N	1
CC(C)(C)OC(=O)NC(CNC(=O)OC)C=O	1
CCC1C(C(=O)CO1)NC(=O)C(CC2(CCCC2)C)NC(=O)C3=CC=C(C=C3)NS(=O)(=O)C4=CC=C(C=C4)F	1
COC1=CC(=CC=C1)SCC2CCCCC2C(=O)NCC#N	1
C1=CC=C(C=C1)CC(C(=O)NC(COCC2=CN(N=N2)CCC(=O)O)C#N)NC(=O)OCC3=CC=CC=C3	1
C1=CC=C(C=C1)CC(C(=O)NC(CCOCC2=CN(N=N2)CCC(=O)O)C#N)NC(=O)OCC3=CC=CC=C3	1
C1CC1(C#N)NC(=O)C(CS(=O)(=O)C2=NC=CS2)NC(C3=CC=CC=C3)C(F)(F)F	1
C1CCC(CC1)(C(=O)NC2C(NC2=O)OC3=CC=CC=C3)NC(=O)OCC4=CC=CC=C4	1
CC(C)(C)OC(=O)N1CCCN1C#N	1
CCC(CC)NC(=O)CCC1=CC(=NC(=N1)C#N)C2=CC(=CC=C2)C(F)(F)F	1
CCC(C(=O)C(=O)NC1CC1)NC(=O)C2CC(CN2C(=O)C3(CC3)C4=CC=C(C=C4)Cl)S(=O)(=O)C5=C(C=C(C=C5)OCC(F)(F)F)C(F)(F)F	1
C1CCC(CC1)CCN2C(=CC3=CN=C(N=C32)C#N)COC4=CC=CC(=C4)C(=O)N	1
CCCCC(C(F)(F)F)NC(CC(C)C)C(=O)NCC#N	1
CC(C)C(C(=O)NC1=CN(CCC1)C(=N)N)NC(=O)C(CCCN=C(N)N)NC(=O)NC(CC2=CC=CC=C2)C(=O)O	1
CC(C)CC(C(=O)NC(CC1=CC=C(C=C1)OC(C)(C)C)C#N)NC(=O)OCC2=CC=CC=C2	1
CCCC1=CC(=NC(=N1)C#N)C2=CC=CC(=C2)CC(C)C	1
CSC1=C(C=CC(=C1)C2=CC=C(C=C2)CC(C#N)NC(=O)C3CCCCN3)C#N	1
C1CC1(C#N)NC(=O)CN(CC2=CC=CC=C2)C(=O)C3=CC=CC=C3	1
C1CC1(C#N)NC(=O)C(CC2=CC=CC=C2)NC(=O)C3=CC=CC=C3	1
C1CS(=O)(=O)C2N1C(=O)C2NC(=O)C(CC3=CC4=CC=CC=C4C=C3)NC(=O)OCC5=CC=CC=C5	1
CCCCC(C=NNC(=O)NC1=CC=CC=C1)NC(=O)OC(C)(C)C	1
C1CCN(C1)C2=NC(=NC(=N2)C#N)N(C3=CC=CC=C3)C4=CC=CC=C4	1
COC1=CC=C(C=C1)NC2=NC(=NC(=N2)C#N)N3CCOCC3	1
C1CC1N2CCC3(CC2)CCN(CC3)C(=O)NC(CC(CC4=CC=CC=C4)(F)F)C(=O)NC5(CC5)C#N	1
CS(=O)(=O)CC(C(=O)NC1(CC1)C#N)NC(C2=CC=C(C=C2)F)C(F)(F)F	1
CCCC(C(=O)C(=O)NC1CC1)NC(=O)C2CC(CN2C(=O)C3(CC3)C4=CC=C(C=C4)Cl)S(=O)(=O)C5=CC=CC=C5C(F)(F)F	1
CCC(C(=O)C(=O)NC1CC1)NC(=O)C2CC(CN2C(=O)C3(CC3)C4=CC=C(C=C4)Cl)S(=O)(=O)C5=CC=CC=C5C(F)(F)F	1
CCCC(C(=O)C(=O)NCC(F)(F)F)NC(=O)C1CC(CN1C(=O)C2(CC2)C3=CC=C(C=C3)Cl)S(=O)(=O)C4=CC=CC=C4Cl	1
CN1C=NC2=C(N=C(C=C21)C3=CC(=C(C=C3)OCCC4CCN(CC4)CC(=O)N(C)C)C(F)(F)F)C#N	1
CC1=CC(=CC=C1)C(=O)NC(CC(C)C)C(=O)NCCNC2=CC=C(C=C2)Cl	1
CCC(C)C(C=CC1=CC=CC=C1)NC(=O)C2CCCCN2CC(=O)C3=CC=C(C=C3)OC	1
CC#CCC(C=O)NC(=O)OC(C)(C)C	1
C1CCC(C(C1)CSC2=NC=CN2)C(=O)NCC#N	1
CCCCC(C=NNC(=O)NCC1=CC=CC=C1)NC(=O)OC(C)(C)C	1
CC(C)CC(C(=O)NCCNC1=CC=C(C=C1)OC)NC(=O)C2=CC(=CC=C2)OC	1
CC(C)CC(C(=O)NC1COCC1=O)NC(=O)C2=CC=CC=N2	1
CCC1C(C(=O)CO1)NC(=O)C(CC2(CCCC2)C)NC(=O)C3=CC=C(C=C3)S(=O)(=O)NC	1
CCCC1=CC(=NC(=N1)C#N)C2=C(C=CC(=C2)C(F)(F)F)C(=O)N(C)C	1
COC1=C(C=C(C=C1)C2CN(CC2C(=O)OC)C#N)OC3CCCC3	1
CCC1C(C(=O)CO1)NC(=O)C(CC2(CCCC2)C)NC(=O)C3=CC=C(C=C3)NS(=O)(=O)C4=CC=CC=C4	1
CC(C)CC(C(=O)NC(COCC1=CC=CC=C1)C#N)NC(=O)C(C)(C)NC2=CC=C(C=C2)Cl	1
CCCCC(C#N)N1C=C(N=N1)C(C)(C(C)C)NC(=O)C2=CSC=C2	1
CC(C)C(C(=O)NC(C)C(=O)CNC(=O)CC1=CC(=CC=C1)C2=CC=CC=N2)NC(=O)C3=CC=C(C=C3)C(F)(F)F	1
C1CC1(C#N)NC(=O)C(CC2=CSC=N2)NC(=O)C3=CC=C(C=C3)C4=CC=CC=C4	1
CC1=CC(=NC(=N1)NC2=CC=C(C=C2)C(=O)NC(CC3CCCCC3)C(=O)NCCNC4=CC=C(C=C4)OC)C	1
CCC1C(C(=O)CO1)NC(=O)C(CC2(CCCC2)C)NC(=O)C3=CC=C(C=C3)NS(=O)(=O)C4CC4	1
CC(C(=O)C(=O)NC1CC1)NC(=O)C2CC(CN2C(=O)C3(CC3)C4=CC=C(C=C4)Cl)S(=O)(=O)C5=CC=CC=C5Cl	1
CCOC1=C(C=C(C=C1)C2=NC(=C3C(=C2)N(C=N3)CCN(C)C)C#N)C(F)(F)F	1
CCC1C(C(=O)CO1)NC(=O)C(CC2(CCCC2)C)NC(=O)C3=CC=C(C=C3)NS(=O)(=O)C4=CC=CC=N4	1
CC1CCC(CC1)CC(C(=O)NC2CCC(N(CC2=O)S(=O)(=O)C3=CC=CC=N3)C)NC(=O)C4=CC=CO4	1
CCCC1=CC(=NC(=N1)C#N)C2=CC(=CC=C2)C3CCCC3	1
C1CC1(C#N)NC(=O)C(CC2=CC=CC=C2)NS(=O)(=O)C3=CC=C(C=C3)C4=CC=CC=C4	1
CC1=CC(=CC=C1)NCCNC(=O)C(CC(C)C)NC(=O)OCC2=CC=CC=C2	1
C1CCC(C(C1)CSC2=CC(=C(C=C2Cl)Cl)Cl)C(=O)NCC#N	1
CC(C)(C)CC(C(=O)NC(CC(=O)O)CN1CCC2=C1C=CC(=C2)F)NC(=O)C3=CC(=CC=C3)OC	1
CC(CNC1=CC=C(C=C1)OC(F)(F)F)NC(=O)C(CC(C)(C)C)NC(=O)N2CCOCC2	1
CN1CCN(CC1)CCCOC2=C(C=C(C=C2)C3=NC(=C4C(=C3)N(C=N4)C)C#N)C(F)(F)F	1
CC(C)CC(C(=O)NCCNC1=CC=CC=C1)NC(=O)OCC2=CC=CC=C2	1
CCC1C(C(=O)CO1)NC(=O)C(CC2(CCCC2)C)NC(=O)C3=CC=C(C=C3)NS(=O)(=O)CC	1
CCCCC(C=NNC(=O)NCCC(=O)OCC)NC(=O)OC(C)(C)C	1
CCCCC(C=NN[N+]1=CSCC1)NC(=O)OC(C)(C)C	1
C1=CC(=CC(=C1)C(F)(F)F)C2=NC(=C3C(=N2)N=CN3)C#N	1
CC1=CC(=CC=C1)C(=O)NC(CC(C)C)C(=O)NCCNC2=CC=C(C=C2)F	1
C1CCC(CC1)CCN2C(=CC3=CN=C(N=C32)C#N)CSC4=CC=NC=C4	1
C1CCC(C(C1)CSC2=NC3=CC=CC=C3O2)C(=O)NCC#N	1
CC(C)CC(C1=CC=CC(=C1)C2=CC=CC=N2)C(=O)NCC#N	1
CC(C)CC(C1=CC=CC(=C1)C2=CN=CC=C2)C(=O)NCC#N	1
CC(C)CC(C(=O)NCCNC1=CC=C(C=C1)OC)NC(=O)C2=CC=CC=C2	1
C1CCC(C(C1)CSC2=NC=CS2)C(=O)NCC#N	1
CCCCC(C=NNC(=O)NCC)NC(=O)OC(C)(C)C	1
CCCC(C(=O)C(=O)NC1CC1)NC(=O)C2C3CCCC3CN2C(=O)C(C(C)(C)C)NC(=O)C(C(C)C)NC(=O)C4=NC=CN=C4	1
CCC1C(C(=O)CO1)NC(=O)C(CC2(CCCC2)C)NC(=O)C3=CC=C(C=C3)NS(=O)(=O)C4=CC=C(C=C4)OC	1
CCC1C(C(=O)CO1)NC(=O)C(CC2(CCCC2)C)NC(=O)C3=CC=C(C=C3)NS(=O)(=O)C(C)C	1
CCCCC(C(=O)C1=NN=C(O1)C2=CC=CO2)NC(=O)OCC(C)C	1
CCCC(C(=O)C1=NN=C(O1)C2=CC=CO2)NC(=O)OCC(C)C	1
C1CCCC(CC1)N2C(=O)N(C(=O)C(=N2)C#N)CCCN3CCOCC3	1
C1COCCN1C2=NC(=NC(=N2)NC3=CC(=CC=C3)OC(F)(F)F)C#N	1
C1CN2CC(C1OCC3=CC=CC=C3)OC2=O	1
CCOC1=C(C=C(C=C1)C2=NC(=C3C(=C2)N(C=N3)CCCN4CCOCC4)C#N)C(F)(F)F	1
CCC1C(C(=O)CO1)NC(=O)C(CC2(CCCC2)C)NC(=O)C3=CC=C(C=C3)NS(=O)(=O)C4=CC=CC(=C4)F	1
CCCCC(C=NNC(=O)NCC(=O)OCC)NC(=O)OC(C)(C)C	1
CCCCC(C=NN(C)C(=O)N(C)CCC1=CC=CC=C1)NC(=O)OC(C)(C)C	1
C1=CC=C(C=C1)C2=CC=C(C=C2)C(=O)NC(CC3=CC(=CC=C3)Br)C(=O)NC(CC4=CN(N=N4)CC(=O)O)C#N	1
CCCCC(C=O)NC(=O)OCC1=CC=CC=C1	1
CCC1C(C(=O)CO1)NC(=O)C(CC2(CCCC2)C)NC(=O)C3=CC=C(C=C3)NS(=O)(=O)C4=CC=CC=C4C	1
CCCC(C(=O)C1=NN=C(O1)C2=CC=C(C=C2)C(F)(F)F)NC(=O)C3(CCCCC3)NC(=O)C4=CC=C(C=C4)OC(F)(F)F	1
C1CCC(CC1)C(C(=O)N2CC(C3C2C(=O)CO3)Cl)NC(=O)C4=C(C=C(S4)C5=CN=CC=C5)F	1
C1CC1CS(=O)(=O)CC(C(=O)NC2(CC2)C#N)NC(C3=CC=CC=C3)C(F)(F)F	1
CCCC(CNC1=CC=C(C=C1)OC(F)(F)F)NC(=O)C(CC2CCCCC2)CC(=O)N3CCOCC3	1
CC(C)CC(C(=O)NC1COCCC1=O)NC(=O)C2=CC3=CC=CC=C3S2	1
CC(C)NC1=C(C(=NC(=N1)C#N)N2CCOCC2)N	1
CCC1C(C(=O)CO1)NC(=O)C(CC2(CCCC2)C)NC(=O)C3=CC(=C(C=C3)NS(=O)(=O)C)OC	1
C1CCC(CC1)C(C(=O)N2CCC3C2C(=O)CO3)NC(=O)C4=CC(=CC=C4)N5C=NN=N5	1
CCC1C(C(=O)CO1)NC(=O)C(CC2(CCCC2)C)NC(=O)C3=CC=C(C=C3)NS(=O)(=O)C4=CN=CC=C4	1
C1=CC=C(C=C1)CC(C(=O)NC(CCOCC2=CN(N=N2)CC(=O)O)C#N)NC(=O)OCC3=CC=CC=C3	1
CCC(C)C(C=CC1=CC=CC=C1)NC(=O)C2CCCCN2CC(=O)C3=CC4=C(C=C3)OCO4	1
CCC(C)C(C=CC1=CC=CC=C1C)NC(=O)C2CCCCN2CC(=O)C3=CC=CC=C3	1
CC1=CC(=CC=C1)C(=O)NC(CC2=CC=CC=C2Cl)C(=O)NCCNC3=CC=C(C=C3)OC	1
CCCCC(C=O)NC(=O)OCCCC1=CC=CC=C1	1
CC(C)CC(C(=O)NCCNC1=CC=C(C=C1)OC)OC2=CC=C(C=C2)OC3=CC=CC=C3	1
COC1=CC=C(C=C1)NC2=NC(=NC(=N2)C#N)NC3CCNCC3	1
C1CC2(CCC1CN2)C(=O)NC(CC3=C(C=C(C=C3)C4=CC5=C(CC(=O)N5)C=C4)F)C#N	1
CC(C)CC(C(=O)NC(CCC1=CC=CC=C1)C(=O)COC)NC(=O)OCC2=CC=CC=C2	1
CC(C)CC(C1=CC=CC(=C1)C2=CC=C(C=C2)C3CNCCO3)C(=O)NCC#N	1
CC(C)CC(C1=CC=CC(=C1)C2=CC=CC=C2N3CCOCC3)C(=O)NCC#N	1
CC(C)CC(C1=CC=CC(=C1)C2=CC=C(C=C2)C3COCCN3)C(=O)NCC#N	1
CCCCC(C(=O)C(=O)NC(C)C1=CC=CC=C1)NC(=O)OC(C)(C)CC2=CC=CC=C2	1
COC1=C(C=C(C=C1)C2=NC(=C3C(=N2)N=CN3)C#N)C(F)(F)F	1
CCCC(C(=O)C(=O)NC1CC1)NC(=O)C2C3CCCC3CN2C(=O)C(C(C)(C)C)NC(=O)C(C4CCCCC4)NC(=O)C5=NC=CN=C5	1
CC(C)CC(C1=CC=CC(=C1)C2=CC(=CC=C2)N3CCOCC3)C(=O)NCC#N	1
C1=CC=C(C=C1)C(=O)NC(CC2=CC(=CC=C2)C3=NN=CS3)C(=O)NCC#N	1
CC1CC(CN1C#N)NS(=O)(=O)C2=C(C=CC(=C2)OC)OC	1
CC(C(C#N)NC(=O)C(CC1=CC(=CC=C1)Cl)NS(=O)(=O)C2=CC(=CC=C2)Br)OCC3=CC=CC=C3	1
C1CC1(C#N)NC(=O)C(CC2=CC=CC=C2)NS(=O)(=O)C3=CC=CC(=C3)C4=CC=CC=C4	1
CC(C)CC(C1=CC=CC(=C1)C2=CC=C(C=C2)N3CCOCC3)C(=O)NCC#N	1
CS(=O)CC(C(=O)NC1(CC1)C#N)NC(C2=CC=C(C=C2)Br)C(F)(F)F	1
CC(C)CC(C(=O)NC1COCC1=O)NC(=O)C2=CC=CS2	1
CCC1C(C(=O)CO1)NC(=O)C(CC2(CCCC2)C)NC(=O)C3=CC=C(C=C3)NS(=O)(=O)C4=NC=CN4C	1
CC(C)CC(C(=O)NC(CC1=CC=CC=C1)C#N)NS(=O)(=O)C2=CC=C(C=C2)C3=CC=CC=C3	1
CCOCC(C=O)NC(=O)OC(C)(C)C	1
CCCC1=CC(=NC(=N1)C#N)C2=CC(=CC=C2)OC(F)(F)F	1
CC(C)CC(C(=O)NC(C)C(=O)CN(C)S(=O)(=O)C1=CC=CC=N1)NC(=O)C2=CC3=CC=CC=C3O2	1
CC(C)(C)OC(=O)NC(CCOC)C=O	1
CCCC1=CC(=NC(=N1)C#N)C2CCCCC2	1
CCCC(C(=O)C(=O)NC1CC1)NC(=O)C2C3CCCC3CN2C(=O)C(C(C)C)NC(=O)C(C(C)C)NC(=O)C4=NC=CN=C4	1
C1CC1(C#N)NC(=O)C(CS(=O)(=O)C2=CC(=C(C=C2)Cl)Cl)NC(C3=CC=C(C=C3)F)C(F)(F)F	1
CCC(C)C(C=CC1=CC=CC=C1)NC(=O)C2CCCCN2CC(=O)C3=C(C=CC=C3OC)OC	1
CCC1C(C(=O)CO1)NC(=O)C(CC2(CCCC2)C)NC(=O)C3=CC(=C(C=C3)NS(=O)(=O)C)F	1
C1CCC(C(C1)CSC2=CC=CC(=C2)N)C(=O)NCC#N	1
C1COCCN1C2=NC(=NC(=N2)NCC(C3=CC=CC=C3)O)C#N	1
C1COCCN1C2=NC(=NC(=N2)NC3=CC=C(C=C3)OC(F)(F)F)C#N	1
CC(C)CC(C(=O)NC(CC1=CC=CC=C1)CNC2=CC=C(C=C2)C3=CC=CC=C3)NC(=O)OCC4=CC=CC=C4	1
CN1C=NC2=C(N=C(C=C21)C3=CC(=C(C=C3)OCCC4CCN(CC4)CC5=NC=CO5)C(F)(F)F)C#N	1
CC(C)CC(C(=O)NC1COCC1=O)NC(=O)C2=CC=C(C=C2)S(=O)(=O)C	1
CCCCC(C(=O)C(=O)NC(C)C1=CC=CC=C1)NC(=O)OC2(CCC2)CC3=CC=CC=C3	1
C1COCCN1C(=O)CC(C2=CC=CC=C2)C(=O)NC(CCC3=CC=CC=C3)CNC4=CC=C(C=C4)OC(F)(F)F	1
COC1=CC=C(C=C1)NCCNC(=O)C(CC2CCCCC2)NC(=O)C3=CC=C(C=C3)N4C=NC=N4	1
CCC1C(C(=O)CO1)NC(=O)C(CC2(CCCC2)C)NC(=O)C3=CC(=C(C=C3)NS(=O)(=O)C4=CC=CC=C4)C	1
CCC1C(C(=O)CO1)NC(=O)C(CC2(CCCC2)C)NC(=O)C3=CC=C(C=C3)NS(=O)(=O)C4=CC=CC(=C4)C#N	1
CC(C)(C)OC(=O)NC(CCSC)C(=O)NCC#N	1
CCC(C)C(C=CC1=CC=C(C=C1)C)NC(=O)C2CCCCN2CC(=O)C3=CC=CC=C3	1
CCC1C(C(=O)CO1)NC(=O)C(CC2(CCCC2)C)NC(=O)C3=CC(=C(C=C3)NS(=O)(=O)C)C(=O)C	1
CCC(C(=O)C(=O)NC1CC1)NC(=O)C2CC(CN2C(=O)C3(CC3)C4=C(C=C(C=N4)Cl)F)S(=O)(=O)C5=CC=CC=C5C(F)(F)F	1
CN1C=NC2=C(N=C(C=C21)C3=CC(=C(C=C3)OCCCN(C)C)C(F)(F)F)C#N	1
CC(C)C(C=CC1=CC=CC=C1)NC(=O)C2CCCCN2CC(=O)C3=CC=CC=C3	1
CC(C)(C)C(C#N)NC(=O)C1CCCCC1C(=O)N2CCC3=C(C2)C4=C(N3)C=CC(=C4)F	1
CC(C)CC(C1=CC=C(C=C1)C2=CC=CC=C2)C(=O)NCC#N	1
CCC(C)C(C=CC1=CC=CC=C1)NC(=O)C2CCCCN2CC(=O)C3=CC(=C(C(=C3)OC)OC)OC	1
CCC1C(C(=O)CO1)NC(=O)C(CC2(CCCC2)C)NC(=O)C3=CC=C(C=C3)NS(=O)(=O)C4=C(N=CC=C4)Cl	1
C1CC(N(C1)C(=O)C2CCCN2C(=O)C(CCCN=C(N)N)NC(=O)C3=CC=C(C=C3)N)C(=O)NCC4=CN(N=N4)C(CC5=CC=CC=C5)C(=O)NC(CO)C(=O)N6CCCC6C(=O)NC(CC7=CC=CC=C7)C(=O)NC(CCCN=C(N)N)C(=O)NC(CC8=CC(=C(C=C8)O)[N+](=O)[O-])C(=O)N	1
C1CC2CC1C(N2)C(=O)NC(CC3=CC4=C(C=C3F)C5C=CC(=C(C5=NC4=O)F)F)C#N	1
C1CC2(CCC1CN2)C(=O)NC(CC3=C(C=C(C=C3)C4=CSC(=C4)C(=O)N)F)C#N	1
CS(=O)(=O)C1=CC=C(C=C1)C2=CC(=C(C=C2)CC(C#N)NC(=O)C34CCC(CC3)CN4)F	1
CC(C)CC(C(=O)NCC#N)NCC1=CC=C(C=C1)Br	1
CCCC(C(=O)C1=NN=C(O1)C2=CC=CS2)NC(=O)OC(C)(C)C	1
CN(C)CCN1C(=O)C(=NN(C1=O)C2=CC=CC(=C2)C(F)(F)F)C#N	1
CC1=NN=C(O1)CN2CCC(CC2)CCOC3=C(C=C(C=C3)C4=NC(=C5C(=C4)N(C=N5)C)C#N)C(F)(F)F	1
CC(C)CC(C(=O)NC1COCC1=O)NC(=O)C2=CC(=C(C=C2)F)F	1
CCC1C(C(=O)CO1)NC(=O)C(CC2(CCCC2)C)NC(=O)C3=CC=C(C=C3)NS(=O)(=O)C4=CC=CC=C4C#N	1
C1CC1(C#N)NC(=O)C(CC2=CC=CC=C2)NS(=O)(=O)C3=CC=CC(=C3)C4=CC=C(C=C4)F	1
C1CC1(C#N)NC(=O)C(CS(=O)(=O)C2=NC3=CC=CC=C3S2)NC(C4=CC=CC=C4)C(F)(F)F	1
CC(CC1CCCCC1)NC(=O)CN(C)C#N	1
CCCCC(C=NNC(=O)SC(C)C)NC(=O)OC(C)(C)C	1
CC(C)C(C(=O)NC(C)C(=O)CNC(=O)CC1=CC(=CC=C1)C2=CC=CC=N2)NC(=O)C3=NC4=CC=CC=C4C=C3	1
CC(C)CC(C=CC1=CC=CC=C1)NC(=O)C2CCCCN2CC(=O)C3=CC=CC=C3	1
CC(=CCCC1(C=CC2=C(O1)C=C(C3=C2OC(CC3=O)C4=CC=C(C=C4)O)O)C)C	1
CCC1C(C(=O)CO1)NC(=O)C(CC2(CCCC2)C)NC(=O)C3=CC(=C(C=C3)NS(=O)(=O)C)Cl	1
CC1CCC(C(=O)CN1S(=O)(=O)C2=CC=CC=N2)NC(=O)C(CCC3CCCC3)NC(=O)C4=CC=CO4	1
CC(C)CC(C(=O)NCCNC1=CC=C(C=C1)OCCN2C=CN=C2)NC(=O)OCC3=CC=CC=C3	1
C1COCCN1C(=O)C2CC(CC2C(=O)NCC#N)(F)F	1
C1CC1(C#N)NC(=O)C(CC2=CC=NC=C2)NC(=O)C3=CC=C(C=C3)C4=CC=CC=C4	1
CCCN1C(=O)C(=NN(C1=O)C2CCCC2)C#N	1
CN1C=NC2=C(N=C(C=C21)C3=CC(=C(C=C3)OCCCN4CCCC4)C(F)(F)F)C#N	1
CCCCC(C#N)N1C=C(N=N1)C(C)(C(C)C)NC(=O)C2=CC=CC=C2	1
CN(C)C1=CC=CC2=C1C=CC=C2S(=O)(=O)NC3(CCCCC3)C(=O)NCC#N	1
CN1C=NC2=C(N=C(C=C21)C3=CC(=C(C=C3)OC4CCNCC4)C(F)(F)F)C#N	1
CC(C)CC(C(=O)N1CC(C(=O)C1)NC(=O)C2=CC=C(C=C2)OC3=CC=CC=C3)NC(=O)OCC4=CC=CC=C4	1
C1CC2CC1C(N2)C(=O)NC(CC3=CC4=C(C=C3F)C5C=CC(=CC5=NC4=O)F)C#N	1
CCC(CNC1=CC=C(C=C1)OC(F)(F)F)NC(=O)C(CC2CCCCC2)CC(=O)N3CCOCC3	1
C1CC1(C#N)NC(=O)C(CC2=CC=CC=C2)NS(=O)(=O)C3=CC(=CC=C3)Cl	1
C1CC12CCN(CC2)C(=O)NC(CC(CC3=CC=CC=C3)(F)F)C(=O)NC4(CC4)C#N	1
CC(C)CC(C1=CC=CC(=C1)C2=CC=C(C=C2)N3CCN(CC3)C(=O)OC(C)(C)C)C(=O)NCC#N	1
C1=CC=C(C=C1)C2=CC=C(C=C2)C(=O)NC(CC3=CC(=CC=C3)Br)C(=O)NCC#N	1
CCOCC(=O)C(CCC1=CC=CC=C1)NC(=O)C(CC(C)C)NC(=O)OCC2=CC=CC=C2	1
CC(=O)OC1C(C(=O)N1)NC(=O)C2CCCN2C(=O)OCC3=CC=CC=C3	1
CCC1C(C(=O)CO1)NC(=O)C(CC2(CCCC2)C)NC(=O)C3=CC=C(C=C3)NS(=O)(=O)C4=CC=C(C=C4)N	1
CCC1C(C(=O)CO1)NC(=O)C(CC2(CCCC2)C)NC(=O)C3=CC=C(C=C3)NS(=O)(=O)C4CCCCC4	1
CCC1C(C(=O)CO1)NC(=O)C(CC2(CCCC2)C)NC(=O)C3=CC=C(C=C3)NS(=O)(=O)C4=CC=C(C=C4)C#N	1
C1CCC(C(C1)CSC2=NN=C(O2)C3=CC=NC=C3)C(=O)NCC#N	1
CC(C)(C)CN(CC1=CC=C(C=C1)Br)C2=NC=CC(=N2)C#N	1
CCCC1=CC(=NC(=N1)C#N)C2=CC=C(C=C2)C(F)(F)F	1
CCC1C(C(=O)CO1)NC(=O)C(CC2(CCCC2)C)NC(=O)C3=CC=C(C=C3)NS(=O)(=O)C4=CC=CC=C4F	1
CCCC1=CC(=NC(=N1)C#N)C2=CC=CC=C2	1
CC(C)CC(C(=O)NCC#N)NC(C)C1=CC=C(C=C1)Br	1
C1CCC(C(C1)CSC2=NC=CC=N2)C(=O)NCC#N	1
CC(C)C(CNC1=CC=C(C=C1)OC(F)(F)F)NC(=O)C(CC2CCCCC2)CC(=O)N3CCOCC3	1
CCCC(C(=O)C(=O)N(C)C1CC1)NC(=O)C2CC(CN2C(=O)C3(CC3)C4=CC=C(C=C4)Cl)S(=O)(=O)C5=CC=CC=C5Cl	1
C1CCN(C1)C#N	1
C1=CC=C(C=C1)CCNC(=O)C(CC2=CNC3=CC=CC=C32)NC(=O)C(CCCN=C(N)N)NC(=O)C(CS)NC(=O)CC4=CC=C(C=C4)C5=CC=CC=C5	1
CC(C)CC(C(=O)NC(CCC1=CC=CC=C1)C(=O)COCC2=CC=CC=C2)NC(=O)OCC3=CC=CC=C3	1
CC(C)CC(C(=O)NCCNC1=CC=C(C=C1)OC2CCN(CC2)C)NC(=O)OCC3=CC=CC=C3	1
CCCCC(C(=O)C(=O)NC1CCCNC1=O)NC(=O)OC(C(C)C)C(C)C	1
CCC1C(C(=O)CO1)NC(=O)C(CC2(CCCC2)C)NC(=O)C3=CC=C(C=C3)NS(=O)(=O)C4=CC=CS4	1
C1CCC(CC1)NC2=CC=CC(=N2)C#N	1
CC(C)(C)C1=NN(C(=C1)C(=O)NC(CC2=CC(=CC=C2)C3=NN=C(O3)CN)C(=O)NCC#N)C	1
CCCC1=CC(=NC(=N1)C#N)C2=C(C(=CC=C2)C(F)(F)F)Cl	1
C1=CC=C(C=C1)CN2C(=O)C(=NN(C2=O)C3=CC=CC(=C3)C(F)(F)F)C#N	1
CCCC1=CC(=NC(=N1)C#N)C2=C(C=CC(=C2)C(F)(F)F)Cl	1
C1CCNC(C1)C(=O)NC(CC2=CC=C(C=C2)C3=CC=C(C=C3)C#N)C#N	1
CC(C(C#N)NC(=O)C(CC1=CC(=CC=C1)Cl)NC(=O)C2=CC(=NN2C)C(C)(C)C)OCC3=CC=CC=C3	1
CN1CCN(CC1)S(=O)(=O)C2=CC=C(C=C2)C3=CC(=C(C=C3)CC(C#N)NC(=O)C4C5CCC(C5)N4)F	1
C1=CC=NC(=C1)C(=O)NC(CCCCN)C(=O)COC2=C(C=CC(=C2F)F)F	1
C1=CC(=NC=C1C(=O)NC(CCCCN)C(=O)COC2=NOC=C2)F	1
CC(C)CC(C1=CC=CC(=C1)C2=CC=C(C=C2)C(=O)N)C(=O)NCC#N	1
C1CCC(CC1)CC(C(=O)NCC#N)NC(=O)C2=CC=CC=C2	1
CC1=CC(=CC=C1)C(=NNC(=S)N)C2=CC(=CC=C2)C(=O)C3=CC=CC(=C3)C	1
CC(C)CC(C1=CC=CC(=C1)C2=CN=CN=C2)C(=O)NCC#N	1
CC(C)CC(C(=O)NC(CCSC)C(=O)N(C)C)NC(C1=CC=C(C=C1)C2=CC=C(C=C2)S(=O)(=O)C)C(F)(F)F	1
CC(CNC1=CC=C(C=C1)S(=O)(=O)C)NC(=O)C(CC2CCCCC2)NC3=NC4=C(O3)C(=CC=C4)Cl	1
CCCC(C(=O)C(=O)NC(C)CC)NC(=O)C1C2CCCC2CN1C(=O)C(C(C)(C)C)NC(=O)C(C(C)C)NC(=O)C3=NC=CN=C3	1
CN1C=NC2=C(N=C(C=C21)C3=CC(=C(C=C3)CCCO)C(F)(F)F)C#N	1
CCOC1=C(C=C(C=C1)C2=NC(=C3C(=N2)N=CN3)C#N)C(F)(F)F	1
CC(C)CC(C(=O)NC(CC1=CC=CC=C1)CNC2=CC=CC=C2)NC(=O)OCC3=CC=CC=C3	1
CCC1C(C(=O)CO1)NC(=O)C(CC2(CCCC2)C)NC(=O)C3=CC=C(C=C3)NS(=O)(=O)C4=CC=NC=C4	1
CCCC(C(=O)NCC#N)NC(=O)OC(C)(C)C	1
CCCCC(C=NOC(=O)N1CCOCC1)NC(=O)OC(C)(C)C	1
CCCN1C(=O)C(=NN(C1=O)CC2CCCCC2)C#N	1
CC1CCC(C(=O)CN1S(=O)(=O)C2=CC=CC=N2)NC(=O)C(CCC3CCCC3)NC(=O)N4CCOCC4	1
CC(C)CS(=O)(=O)CC(C(=O)NCC#N)NC(=O)C1=CC=C(S1)C2=CC=CS2	1
CN1C2=CC=CC=C2C3=C(C1=O)C=C(C(=C3)F)CC(C#N)NC(=O)C4C5CCC(C5)N4	1
C1CC2CC1C(N2)C(=O)NC(CC3=CC4=C(C=C3F)C5C=CC=CC5=NC4=O)C#N	1
COCCN1C(=O)CC2=C1C=C(C=C2)C3=CC(=C(C=C3)CC(C#N)NC(=O)C45CCC(CC4)CN5)F	1
CC(C)COC1CCN2CC1OC2=O	1
CS(=O)CC(C(=O)NC1(CC1)C#N)NC(C2=CC=C(C=C2)F)C(F)(F)F	1
CC(C)C(CNC1=CC=C(C=C1)OC(F)(F)F)NC(=O)C(CC2CCCC2)CC(=O)N3CCOCC3	1
CC1=NOC(=N1)CN2CCC(CC2)CCOC3=C(C=C(C=C3)C4=NC(=C5C(=C4)N(C=N5)C)C#N)C(F)(F)F	1
CN1C=NC2=C(N=C(C=C21)C3=CC(=C(C=C3)OCCN4CCNC(=O)C4)C(F)(F)F)C#N	1
CC(C)C(CNC1=CC=C(C=C1)OC(F)(F)F)NC(=O)OC(CC2CCCCC2)C(=O)N3CCOCC3	1
CCCCC(C(=O)C(=O)NC(C)C1=CC=CC=C1)NC(=O)OC(C)(C)C	1
CCCCC(C(=O)C(=O)NC1=CC=NN1C)NC(=O)OCC(C)(C)CC	1
CCC1C(C(=O)CO1)NC(=O)C(CC2(CCCC2)C)NC(=O)C3=CN=C(C=C3)NS(=O)(=O)C	1
CCC1C(C(=O)CO1)NC(=O)C(CC2(CCCC2)C)NC(=O)C3=CC=C(C=C3)NS(=O)(=O)C(F)(F)F	1
CC(C)(C)OC(=O)NC(CC1=CC=CS1)C(=O)NCC#N	1
CC(C)CC(C(=O)NCCNC1=CC=C(C=C1)OC)OC2=CC=CC=C2C3=CC=CC=C3	1
CN(C)CCN1C(=O)CC2=C1C=C(C=C2)C3=CC(=C(C=C3)CC(C#N)NC(=O)C4C5CCC(C5)N4)F	1
CN1CCN(CC1)C(=O)C2=CC=CC(=C2)C3=CC(=C(C=C3)CC(C#N)NC(=O)C4C5CCC(C5)N4)F	1
CC(C)CC(C1=CC=CC(=C1)C2=CC=C(C=C2)S(=O)(=O)C)C(=O)NCC#N	1
CC(C)CC1=C(C(=C(C=C1)C2=CC=CC=C2OCC=O)F)F	1
C1=CC=C(C=C1)C(=O)NC(CC2=CC(=CC=C2)C3=NN=CO3)C(=O)NCC#N	1
CC1=CC=C(C=C1)C(=O)NC(CC2=CC(=CC=C2)Cl)C(=O)NCC#N	1
CC1=C(SC(=N1)C)C(=O)NC(CC2=CC(=CC=C2)Cl)C(=O)NCC#N	1
C1CN(CC1CCC2=CC=CC=C2)C#N	1
CCOC1=C(C=C(C=C1)C2=NC(=C3C(=C2)N(C=N3)C)C#N)C(F)(F)F	1
CCCCC(C(=O)NCC#N)NC(=O)OC(C)(C)C	1
CCCC1=C(C(=C(C=C1)C2=CC=CC=C2OCC=O)F)F	1
CCCC(C(=O)C1=NN=C(O1)C(C)(C)C)NC(=O)C2(CCCCC2)NC(=O)C3=CC=C(C=C3)OC(F)(F)F	1
CC1(CC(=O)NC1(C)C#N)C	1
CC(C)(C)CC(C(=O)NCCNC1=CC=C(C=C1)OC(F)(F)F)NC(=O)N2CCOCC2	1
CC(C)C(C(=O)NC(C(=O)N1CC2CCCC2C1C(=O)NC(CC(F)F)C(=O)C(=O)NC3CC3)C(C)(C)C)NC(=O)C4=NC=CN=C4	1
CCCC(CNC1=CC=C(C=C1)OC(F)(F)F)NC(=O)OC(CC2CCCCC2)C(=O)N3CCOCC3	1
CCC(C)C(C=CC1=CC=C(C=C1)Cl)NC(=O)C2CCCCN2CC(=O)C3=CC=CC=C3	1
C1CC2CC1C(N2)C(=O)NC(CC3=C(C=C(C=C3)C4=CC5=C(CC(=O)N5)C=C4)F)C#N	1
CN1CCN(CC1)C2=CC=C(C=C2)C3=CC(=CC=C3)C(CC4=CC=CC=C4)C(=O)NCC#N	1
CC(C)CC(C(=O)NC(CCC1=CC=CC=C1)C(=O)C)NC(=O)OCC2=CC=CC=C2	1
CC(C)CC(C1=CSC(=N1)C2=CC=CC=C2)C(=O)NCC#N	1
C1CCC(CC1)CC(CC(=O)N2CCOCC2)C(=O)NC(CCC3=CC=CC=C3)CNC4=CC=C(C=C4)OC(F)(F)F	1
CC(C)CC(C=CC1=CC=CC=C1)NC(=O)C2CCCCN2CC(=O)C3=CC(=C(C(=C3)OC)OC)OC	1
CC(CC1CCCCC1)OC(=O)NN(C#N)C(C)(C)C	1
CCCCC(C(=O)C(=O)NC(C)C1=CC=CC=C1)NC(=O)OC(CC2=NN=C(O2)C3=CC=CC=C3)C(C)(C)CC	1
CCCCS(=O)(=O)NC1=CC=C(C=C1)C(=O)NC(CC2(CCCC2)C)C(=O)NC3C(OCC3=O)CC	1
CCC1C(C(=O)CO1)NC(=O)C(CC2(CCCC2)C)NC(=O)C3=CC(=CC=C3)NS(=O)(=O)C	1
C1=CC=C(C=C1)CC(C(=O)NCC#N)NC(=O)C2=CC=CC=C2	1
C1CC2CC1C(N2)C(=O)NC(CC3=C(C=C(C=C3)N4CCN(CC4)C5CCOC5)F)C#N	1
C1=CC=C(C(=C1)C2=C(C(=C(C=C2)F)F)F)OCC=O	1
CC(CNC1=CC=C(C=C1)OC(F)(F)F)NC(=O)C(CC2CCCC2)NC(=O)N3CCOCC3	1
CC1=C(C=NN1C2=CC=CC=C2)C(=O)NC(CC3CCCCC3)C(=O)NCCNC4=CC=C(C=C4)OC	1
CC(C(C#N)NC(=O)C(CC1=CC(=CC=C1)Cl)NC(=O)C2=CC=C(C=C2)C3=CC=CC=C3)OCC4=CC=CC=C4	1
CCC1C(C(=O)CO1)NC(=O)C(CC2(CCCC2)C)NC(=O)C3=CC(=C(C=C3)NS(=O)(=O)C4=CC=CC=C4)Cl	1
CC(=NNC(=S)N)COC1=CC=C(C=C1)C2=CSN=N2	1
C1CC1N2CCN(CC2)C(=O)C3=CC(=CS3)C4=CC(=C(C=C4)CC(C#N)NC(=O)C5C6CCC(C6)N5)F	1
CC(=O)N1CCN(CC1)C2=CC=C(C=C2)OCC3=CC4=CN=C(N=C4N3CCC5CCCCC5)C#N	1
CC(CNC1=CC=C(C=C1)OC(F)(F)F)NC(=O)C(CC2CCCCC2)NC(=O)N3CCOCC3	1
CCOC1=C(C=C(C=C1)C2=NC(=C3C(=C2)N(C=N3)CCN4CCOCC4)C#N)C(F)(F)F	1
CN1CCN(CC1)CCCOC2=C(C=C(C=C2)C3=CC=CC(=N3)C#N)C(F)(F)F	1
CCC1C(C(=O)CO1)NC(=O)C(CC2(CCCC2)C)NC(=O)C3=CC=C(C=C3)NS(=O)(=O)CC4=CC=CC=C4	1
CCC1C(C(=O)CO1)NC(=O)C(CC2(CCCC2)C)NC(=O)C3=CC=C(C=C3)NS(=O)(=O)C4=NC(=CS4)C(C)C	1
CCCCC(C#N)N1C=C(N=N1)C(C)(C2CCCCC2)NC(=O)C3=CSC=C3	1
CS(=NC#N)(=O)C1=CC=CC(=C1)C2=CC(=C(C=C2)CC(C#N)NC(=O)C3C4CCC(C4)N3)F	1
C1CC2CC1C(N2)C(=O)NC(CC3=C(C=C(C=C3)C4=CC=C(S4)C(=O)N)F)C#N	1
CN1CCN(CC1)C(=O)C2=CC=C(C=C2)C3=CC(=C(C=C3)CC(C#N)NC(=O)C4C5CCC(C5)N4)F	1
COC1CC2CN(CCN2C1)C3=CC(=C(C=C3)CC(C#N)NC(=O)C4C5CCC(C5)N4)F	1
CS(=O)(=O)C1=C(C=CC(=C1)C2=CC(=C(C=C2)CC(C#N)NC(=O)C34CCC(CC3)CN4)F)C#N	1
CC1(C2=C(C=CC(=C2)C3=CC(=C(C=C3)CC(C#N)NC(=O)C45CCC(CC4)CN5)F)C(=O)O1)C	1
CCC1C(C(=O)CO1)NC(=O)C(CC2(CCCC2)C)NC(=O)C3=CC=C(C=C3)NS(=O)(=O)C4=C(N=C(S4)C)C	1
C1CC2CC1C(N2)C(=O)NC(CC3=C(C=C(C=C3)C4=CC5COCCN5CC4)F)C#N	1
C1CN2CC(C1OC3=CC=CC=C3)OC2=S	1
C1CC1(C#N)NC(=O)C(CC2=CNC3=C2C=C(C=C3)O)NC(=O)C4=CC=C(C=C4)C5=CC=CC=C5	1
CCCCC(C(=O)C1=CC=CS1)NC(=O)OC(C(C)C)C(C)C	1
CCCCC(C(=O)C(=O)NC(C)C1=CC=CC=C1)NC(=O)OCC2(CCC2)CCCSC3=NC=CN3C	1
CCC1C(C(=O)CO1)NC(=O)C(CC2(CCCC2)C)NC(=O)C3=C(C=C(C=C3)NS(=O)(=O)C)C	1
C1CC2CC1C(N2)C(=O)NC(CC3=C(C=C(C=C3)C4=CC=C(S4)C(=O)N5CCN6C(=CC=N6)C5)F)C#N	1
C1CC2CC1C(N2)C(=O)NC(CC3=C(C=C(C=C3)C4=CCN5CCOCC5C4)F)C#N	1
CC(=O)N1CCC(CC1)CCOC2=C(C=C(C=C2)C3=NC(=C4C(=C3)N(C=N4)C)C#N)C(F)(F)F	1
C1=CC(=CC(=C1)C(F)(F)F)C2=NC(=C3C(=C2)NC=N3)C#N	1
CC(C)C1=NN(C(=C1)C(=O)NC(CC2=CC(=CC=C2)Cl)C(=O)NCC#N)C	1
CC1=CC(=O)OC2=C1C=CC(=C2)NC(=O)C(CCCN=C(N)N)NC(=O)C(CC(C)C)NC(=O)OCC3=CC=CC=C3	1
CCCN1C(=O)C(=NN(C1=O)C2=CC=CC(=C2)C(F)(F)F)C#N	1
C1CCC(C1)N2C(=O)C(=NN(C2=O)C3=CC=CC(=C3)C(F)(F)F)C#N	1
C1CC1(C#N)NC(=O)C2CC(CN2C(=O)C3(CNC3)C4=C(C=C(C=N4)Br)F)S(=O)(=O)C5=CC=CC=C5Cl	1
C1CC2CC1C(N2)C(=O)NC(CC3=C(C=C(C=C3)C4=CC(=CO4)C(=O)N)F)C#N	1
C1CC2CC1C(N2)C(=O)NC(CC3=C(C=C(C=C3)C4=CC(=CC=C4)C(=O)N)F)C#N	1
COCCN1CCN(CC1)C(=O)C2=CC(=CS2)C3=CC(=C(C=C3)CC(C#N)NC(=O)C4C5CCC(C5)N4)F	1
C1CC1CS(=O)(=O)CC(C(=O)NC2(CC2)C#N)NC(C3=CC=C(C=C3)F)C(F)(F)F	1
C1CC1(C#N)NC(=O)C(CC2=CC=CC=C2)NS(=O)(=O)C3=CC=C(C=C3)C4=CC=C(C=C4)F	1
CC1=NC(=CC=C1)CCOC2=C(C=C(C=C2)C3=NC(=C4C(=C3)N(C=N4)C)C#N)C(F)(F)F	1
CC(=O)OC1C(C(=O)N1)NC(=O)C2CCCC2NC(=O)OCC3=CC=CC=C3	1
CC(C)(C)OC(=O)NC(CC1=CSC=C1)C(=O)NCC#N	1
CC(=O)CNC(=O)C(CC1=CC=CC=C1)NC(=O)OC(C)(C)C	1
C1CC2CC1C(N2)C(=O)NC(CC3=C(C=C(C=C3)C4=CC5=C(C=C4)C(=O)OC5)F)C#N	1
CS(=O)(=O)C1=C(C=C(C=C1)C2=CC(=C(C=C2)CC(C#N)NC(=O)C3C4CCC(C4)N3)F)F	1
CS(=O)(=O)C1=CC=C(C=C1)C2=CC(=C(C=C2)CC(C#N)NC(=O)C3C4CCC(C4)N3)F	1
CS(=NC#N)(=O)C1=CC=C(C=C1)C2=CC(=C(C=C2)CC(C#N)NC(=O)C3C4CCC(C4)N3)F	1
COC1=CC=C(C=C1)C(=NNC(=S)N)C2=CC(=CC=C2)C(=NNC(=S)N)C3=CC=C(C=C3)OC	1
CC(C)C(CNC1=CC=C(C=C1)OC(F)(F)F)NC(=O)C(CCCC2=CC=CC=C2)CC(=O)N3CCOCC3	1
CC(CNC1=CC(=CC=C1)S(=O)(=O)C)NC(=O)C(CC2CCCCC2)NC3=NC4=C(O3)C(=CC=C4)Cl	1
COC1=CC=CC(=C1)C(=O)NC(CCC2CCCCC2)C(=O)NC(CCN3CCOCC3)CN4CCC5=C4C=CC(=C5)F	1
CCC1C(C(=O)CO1)NC(=O)C(CC2(CCCC2)C)NC(=O)C3=CN=C(C=C3)NS(=O)(=O)C4=CC=CC=C4	1
C1CC2CC1C(N2)C(=O)NC(CC3=C(C=C(C=C3)N4CCC(CC4)N5CCOCC5)F)C#N	1
C1CC2CC1C(N2)C(=O)NC(CC3=C(C=C(C=C3)N4CCN5CCOCC5C4)F)C#N	1
C1CC2CC1C(N2)C(=O)NC(CC3=C(C=C(C=C3)C4=CC=C(O4)C(=O)N5CCOCC5)F)C#N	1
CN1C(=O)CC2=C1C=C(C=C2)C3=CC(=C(C=C3)CC(C#N)NC(=O)C45CCC(CC4)CN5)F	1
CCCCCCCC1C(O1)C(C(=O)NC(C)(C)C)OC(=O)C2=CC=C(C=C2)I	1
C1CCC(C1)C(=O)NC(CCCCN)C(=O)COC2=C(C=CC=C2F)F	1
CCN1C=NC2=C(N=C(N=C21)C3=CC(=C(C=C3)OCC)C(F)(F)F)C#N	1
CN1C=NC2=C(N=C(C=C21)C3=CC(=C(C=C3)OCC4=CC=CC=N4)C(F)(F)F)C#N	1
CC(C)COC1C(C(=O)N1)NC(=O)C(CC2=CC=CC=C2)NC(=O)OCC3=CC=CC=C3	1
CC(CC1CCCCC1)OC(=O)C(C)N(C)C#N	1
CCC1C(C(=O)CO1)NC(=O)C(CC2(CCCC2)C)NC(=O)C3=CC=C(C=C3)NS(=O)(=O)C4=NC=C(S4)C	1
C1CC2CC1C(N2)C(=O)NC(CC3=C(C=C(C=C3)C4=CN(N=C4)CC5CCOCC5)F)C#N	1
C1CC2CC1C(N2)C(=O)NC(CC3=C(C=C(C=C3)C4=CC=C(S4)C(=O)O)F)C#N	1
C1CC2CC1C(N2)C(=O)NC(CC3=CC4=C(C=C3F)C5=CC(C=C(C5=NC4=O)F)C#N)C#N	1
C1CC2(CCC1CN2)C(=O)NC(CC3=C(C=C(C=C3)C4=CC5=C(C=C4)C(=O)NCC5)F)C#N	1
CC(CNC1=CC=C(C=C1)OC(F)(F)F)NC(=O)C(CC(=O)N2CCOCC2)CC(C)(C)C	1
CN1C=NC2=C(N=C(C=C21)C3=CC(=C(C=C3)OCCC4CCN(CC4)S(=O)(=O)C)C(F)(F)F)C#N	1
C1CC1(C#N)NC(=O)C(CC2=CC=CC=C2)NS(=O)(=O)C3=CC=CC=C3Cl	1
CC(=O)N1CCN(CC1)C(=O)C2=CC(=CS2)C3=CC(=C(C=C3)CC(C#N)NC(=O)C4C5CCC(C5)N4)F	1
C1CC2CC1C(N2)C(=O)NC(CC3=C(C=C(C=C3)C4=CNN=C4)F)C#N	1
CN1C2CCC1CN(C2)C3=CC(=C(C=C3)CC(C#N)NC(=O)C4C5CCC(C5)N4)F	1
CC(CNC1=CC=C(C=C1)OC(F)(F)F)NC(=O)C(CSCC2=CC=CC=C2)NC(=O)N3CCOCC3	1
C1CN2C(C(C2=O)NC(=O)C(CC3=CC=CC=C3)NC(=O)OCC4=CC=CC=C4)S(=O)(=O)C1	1
C1=CC=C(C=C1)CC(C(=O)NC2C(NC2=O)OCC3=CC=CC=C3)NC(=O)OCC4=CC=CC=C4	1
CC(C)(C)OC1C(C(=O)N1)NC(=O)C(CC2=CC=CC=C2)NC(=O)OCC3=CC=CC=C3	1
CCN1C(=O)C(=NN(C1=O)C2=CC=CC(=C2)C(F)(F)F)C#N	1
CN1CCN(CC1)C2=CC(=C(C=C2)CC(C#N)NC(=O)C3C4CCC(C4)N3)F	1
C1CC2CC1C(N2)C(=O)NC(CC3=C(C=C(C=C3)C4=CC5=C(COC5=O)C=C4)F)C#N	1
CS(=O)(=O)N1CCN(CC1)C2=CC(=C(C=C2)CC(C#N)NC(=O)C3C4CCC(C4)N3)F	1
C1CC2CC1C(N2)C(=O)NC(CC3=C(C=C(C=C3)C4=CN(N=C4)C(=O)C5CCOCC5)F)C#N	1
CCNC(=O)C1=COC(=C1)C2=CC(=C(C=C2)CC(C#N)NC(=O)C3C4CCC(C4)N3)F	1
C1CC2CC1C(N2)C(=O)NC(CC3=C(C=C(C=C3)C4=CN=C(S4)N5CCOCC5)F)C#N	1
CCN1CCC(CC1)C2=CC(=C(C=C2)CC(C#N)NC(=O)C3C4CCC(C4)N3)F	1
CN1CCN(CC1)C(=O)C2=COC(=C2)C3=CC(=C(C=C3)CC(C#N)NC(=O)C4C5CCC(C5)N4)F	1
CC1=CC(=CC=C1)CC(C(=O)NCC#N)NC(=O)C2=CC(=NN2C)C(C)(C)C	1
CC1=NN(C=C1C(=O)NC(CC2=CC(=CC=C2)Cl)C(=O)NCC#N)C	1
CC(C(C#N)NC(=O)C(CC1=CC(=CC=C1)Br)NC(=O)C2=CC(=NN2C)C(C)(C)C)OCC3=CC=CC=C3	1
COC1=CC=C(C=C1)C2=CC=C(C=C2)C(=O)N(CC3=CC=CC=C3)CC(=O)NCC#N	1
CN1C=NC2=C(N=C(C=C21)C3=CC(=C(C=C3)OCCN4CCCC4=O)C(F)(F)F)C#N	1
CC(C)CC(C1=CC=CC(=C1)C2=CC=C(C=C2)N3C=NN=N3)C(=O)NCC#N	1
CC(C)CC(C1=CC=CC(=C1)C2=CC=C(C=C2)C3=NNN=N3)C(=O)NCC#N	1
CS(=O)(=O)C1=CC=CC(=C1)C2=CC(=C(C=C2)CC(C#N)NC(=O)C3C4CCC(C4)N3)F	1
C1CC2CC1C(N2)C(=O)NC(CC3=C(C=C(C=C3)N4C=C(N=N4)C5=CC6=C(C=C5)NC=C6)F)C#N	1
CN(C)C=NC1=NC(=NS1)OCC(COC(C2=CC=CC=C2)(C3=CC=CC=C3)C4=CC=CC=C4)O	1
C1CNCC1OC2=CC=C(C=C2)CC(C(=O)NC3(CC3)C#N)NC(=O)C4=CC=C(C=C4)C5=CC=CC=C5	1
C1=CC(=C(C=C1C2=NC(=C3C(=C2)NC=N3)C#N)C(F)(F)F)OCCCO	1
CC(=NNC(=S)N)C=CC1=CC=C(C=C1)OCC2=CC=C(C=C2)C(=O)OC	1
CN1C2=C(C=CC(=C2)C3=CC(=C(C=C3)CC(C#N)NC(=O)C4C5CCC(C5)N4)F)C(=O)C1=O	1
C1CCOC(C1)CN2C=C(C=N2)C3=CC(=C(C=C3)CC(C#N)NC(=O)C4C5CCC(C5)N4)F	1
CS(=O)(=O)C1=C(C=CC(=C1)C2=CC(=C(C=C2)CC(C#N)NC(=O)C3C4CCC(C4)N3)F)C#N	1
CN1CCC(CC1)C2=CC(=C(C=C2)CC(C#N)NC(=O)C3C4CCC(C4)N3)F	1
CS(=O)(=O)C1=C(C=CC(=C1)C2=CC(=C(C=C2)CC(C#N)NC(=O)C3C4CCC(N3)CC4)F)C#N	1
CC(C(CN1CCC2=C1C=CC(=C2)F)NC(=O)C(CCC3CCCCC3)NC(=O)C4=CC(=CC=C4)OC)O	1
C1=CC=C(C=C1)C(=NNC(=S)N)C2=CC(=CC(=C2)C(=O)C3=CC=CC=C3)C(=O)C4=CC=CC=C4	1
CN1C(=O)CC2=C1C=C(C=C2)C3=CC(=C(C=C3)CC(C#N)NC(=O)C4C5CCC(C5)N4)F	1
C1CC2CC1C(N2)C(=O)NC(CC3=C(C=C(C=C3)C4=CN(N=C4)CC5CCOC5)F)C#N	1
C1=CC(=C(C=C1C2=NC(=C3C(=C2)NC=N3)C#N)C(F)(F)F)OCCO	1
CCCCC(C(=O)C(=O)NCC1=CC=CC=C1)NC(=O)OC(C)(C)C	1
C1=CC=C(C=C1)CCNC(=O)C(CC2=CC=C(C=C2)O)NC(=O)C(CCCN=C(N)N)NC(=O)C(CS)NC(=O)CC3=CC=C(C=C3)C4=CC=CC=C4	1
CC(=O)N1C=C(C=N1)C2=CC(=C(C=C2)CC(C#N)NC(=O)C3C4CCC(C4)N3)F	1
CN1CCC2=C(C1=O)C=CC(=C2)C3=CC(=C(C=C3)CC(C#N)NC(=O)C4C5CCC(C5)N4)F	1
CC(=O)NCCN1C=C(C=N1)C2=CC(=C(C=C2)CC(C#N)NC(=O)C3C4CCC(C4)N3)F	1
C1CC2CC1C(N2)C(=O)NC(CC3=C(C=C(C=C3)N4C=C(N=N4)CCN5CCOCC5)F)C#N	1
C1CC2CC1C(N2)C(=O)NC(CC3=C(C=C(C=C3)C4=CSC(=C4)C(=O)N5CCN6CCOCC6C5)F)C#N	1
CCC1C(C(=O)CO1)NC(=O)C(CC2(CCCC2)C)NC(=O)C3=CC=C(C=C3)NS(=O)(=O)C4=NC(=CS4)C	1
CCCCC(C(=O)C1=NN=C(O1)C2=CC=CO2)NC(=O)OCC3=CC=CC=C3	1
COC1=CC=C(C=C1)NCCNC(=O)C2(CCCCC2)OC3=CC=CC=C3	1
CC(C)CC(C(=O)NCCNC1=CC=C(C=C1)OC)OC2=CC=CC=C2	1
CCCC(C(=O)C1=NN=C(O1)C2=CC=CO2)NC(=O)OCC3=CC=CC=C3	1
C1CC2CC1C(N2)C(=O)NC(CC3=C(C=C(C=C3)C4=CSC=C4)F)C#N	1
C1CC2CC1C(N2)C(=O)NC(CC3=C(C=C(C=C3)C4=C(SC=C4)C#N)F)C#N	1
C1CC2CC1C(N2)C(=O)NC(CC3=C(C=C(C=C3)C4=CC=CS4)F)C#N	1
CN1CCN(CC1=O)C(=O)C2=CC(=CS2)C3=CC(=C(C=C3)CC(C#N)NC(=O)C4C5CCC(C5)N4)F	1
C1CC2CC1C(N2)C(=O)NC(CC3=C(C=C(C=C3)C4=CSC(=C4)C(=O)NC5CCOCC5)F)C#N	1
CC(C)CS(=O)(=O)CC(C(=O)NC1(CC1)C#N)NC(C2=CC=C(C=C2)F)C(F)(F)F	1
CCC1=NC=CN1CCCOC2=C(C=C(C=C2)C3=CC=CC(=N3)C#N)C(F)(F)F	1
CCCCC(C(=O)C1=NC=CS1)NC(=O)OC(C)CC2CCCCC2	1
CCCN1C=C(C=N1)C2=CC(=C(C=C2)CC(C#N)NC(=O)C3C4CCC(C4)N3)F	1
C1CC2CC1C(N2)C(=O)NC(CC3=C(C=C(C=C3)C4=CC=CO4)F)C#N	1
CN1C=NC2=C(N=C(C=C21)C3=CC(=C(C=C3)CCO)C(F)(F)F)C#N	1
C1=CC=C(C=C1)C(=O)NC(CC2=CC(=CC=C2)Cl)C(=O)NCC#N	1
CC(C)(C)C1=NN(C(=C1)C(=O)NC(CC2=CC(=CC=C2)Cl)C(=O)NCC#N)C	1
CC1=NN=C(S1)C2=CC=CC(=C2)CC(C(=O)NCC#N)NC(=O)C3=CC(=NN3C)C(C)(C)C	1
CC1=CC=C(O1)C2=CC(=C(C=C2)CC(C#N)NC(=O)C3C4CCC(C4)N3)F	1
COC1=CC=C(C=C1)C(=O)C2=CC=CC(=C2)C(=NNC(=S)N)C3=CC=C(C=C3)O	1
COC1=CC=C(C=C1)C(=NNC(=S)N)C2=CC(=CC=C2)C(=O)C3=CC=C(C=C3)O	1
COC1=CC=C(C=C1)C(=NNC(=S)N)C2=CC=CC(=C2)C(=NNC(=S)N)C3=CC=C(C=C3)O	1
CC(C)(C)OC(=O)NC(CC1=CC=CC=C1F)C(=O)NCC#N	1
CC(C)(C)OC(=O)NC(CC1CC1)C(=O)NCC#N	1
CC(C)CC(=O)N1C=C(C=N1)C2=CC(=C(C=C2)CC(C#N)NC(=O)C3C4CCC(C4)N3)F	1
C1CC2CC1C(N2)C(=O)NC(CC3=C(C=C(C=C3)C4=CC=C(C=C4)C(=O)NC5CCOCC5)F)C#N	1
CS(=O)(=O)C1=C(C=C(C=C1)C2=CC(=C(C=C2)CC(C#N)NC(=O)C3C4CCC(C4)N3)F)C#N	1
CS(=O)(=O)C1=C(C=C(C=C1)C2=CC(=C(C=C2)CC(C#N)NC(=O)C3C4CCC(C4)N3)F)OCC(F)F	1
CCCCCCCC1C(O1)C(C(=O)NCCCC)OC(=O)C2=CC=C(C=C2)I	1
CCCCC(C(=O)C(=O)NCC1=CC=CS1)NC(=O)OC(C)(C)C	1
C1CCC(=CC1)C(=O)NCC#N	1
C1CN2CCC1C(=O)C2CC3=CC=C(C=C3)OCCOC4=CC=CC=C4	1
CCCCCCC1=C(C=C2C(=C1)C=C(C(=O)O2)C(=NNC(=S)N)C)O	1
COC(=O)CN1C=C(C=N1)C2=CC(=C(C=C2)CC(C#N)NC(=O)C3C4CCC(C4)N3)F	1
C1CC2CC1C(N2)C(=O)NC(CC3=C(C=C(C=C3)N4C=C(N=N4)COC5=CC=CC=C5)F)C#N	1
CC(C)CC(C(=O)NC1CN(CC1O)C(=O)C(CC(C)C)NC(=O)OCC2=CC=CC=C2)NC(=O)OCC3=CC=CC=C3	1
CCCN1C(=O)C(=NN(C1=O)C2=CC=CC(=C2)C)C#N	1
CC(=O)C1=CN(N=N1)C2=CC(=C(C=C2)CC(C#N)NC(=O)C3C4CCC(C4)N3)F	1
CNC(=O)C1=CC=C(C=C1)C2=CC(=C(C=C2)CC(C#N)NC(=O)C3C4CCC(C4)N3)F	1
CS(=O)C1=CC=C(C=C1)C2=CC(=C(C=C2)CC(C#N)NC(=O)C3C4CCC(C4)N3)F	1
C1CC2CC1C(N2)C(=O)NC(CC3=C(C=C(C=C3)C4=CC5=C(C=C4)NC(=O)C5)F)C#N	1
COCCN1CCN(CC1)C2=CC(=C(C=C2)CC(C#N)NC(=O)C3C4CCC(C4)N3)F	1
CCN1C=C(C=N1)C2=CC(=C(C=C2)CC(C#N)NC(=O)C3C4CCC(C4)N3)F	1
C1CC(OC1)CN2C=C(C=N2)C3=CC(=C(C=C3)CC(C#N)NC(=O)C4C5CCC(C5)N4)F	1
C1CC2CC1C(N2)C(=O)NC(CC3=C(C=C(C=C3)C4CCN5CCOCC5C4)F)C#N	1
C1CC2CC1C(N2)C(=O)NC(CC3=C(C=C(C=C3)C4=CC5=C(CNC5=O)C=C4)F)C#N	1
CC(C)(C)OC(=O)NC(CC1=CC=CC=C1)C(=O)NC(CCSC)C#N	1
CS(=NC1=CC=CC(=C1)C2=CC(=C(C=C2)CC(C#N)NC(=O)C3C4CCC(C4)N3)F)(=O)C	1
C1CC2CC1C(N2)C(=O)NC(CC3=C(C=C(C=C3)N4CCN(CC4)CCO)F)C#N	1
CC(CNC1=CC=C(C=C1)OC(F)(F)F)NC(=O)C(CC2CCCC2)CC(=O)N3CCOCC3	1
CC(CNC1=CC=C(C=C1)OC(F)(F)F)NC(=O)C(CCC2CCCCC2)CC(=O)N3CCOCC3	1
CC(CN1CC(C2=C1C=CC(=C2)F)(C)C)NC(=O)C(CC3CCCCC3)NC4=NC5=CC=CC=C5O4	1
CC(CN1CC(C2=C1C=CC(=C2)F)(C)C)NC(=O)C(CC3CCCCC3)NC4=NC5=C(O4)C(=CC=C5)Cl	1
CC(C)(C)N1C=C(C=N1)C2=CC(=C(C=C2)CC(C#N)NC(=O)C3C4CCC(C4)N3)F	1
CC(C)(C)N1CCN(CC1)C2=CC(=C(C=C2)CC(C#N)NC(=O)C3C4CCC(C4)N3)F	1
CC(C)(C)OC(=O)NC(CC1=CC=CC=C1)C(=O)NC(CC[S+](C)C)C#N	1
CCCCCCCC1C(O1)C(C(=O)NC(C)(C)C)OC(=O)CCCCCBr	1
C1CC1(C#N)NC(=O)C(CC2=CC=CC=N2)NC(=O)C3=CC=C(C=C3)C4=CC=CC=C4	1
CC1=CC(=NO1)NC(=O)CN2N=C(N=N2)C3=CC=C(C=C3)NC(=O)C4=CC=C(C=C4)F	1
CC(=O)N1CCC(CC1)CN2C=C(C=N2)C3=CC(=C(C=C3)CC(C#N)NC(=O)C4C5CCC(C5)N4)F	1
C1CC2CC1C(N2)C(=O)NC(CC3=C(C=C(C=C3)N4CCN(CC4)C5=CC=CC=C5)F)C#N	1
CS(=O)(=O)NC1=CC=C(C=C1)C2=CC(=C(C=C2)CC(C#N)NC(=O)C3C4CCC(C4)N3)F	1
CN1C=C(C(=N1)C(F)(F)F)C2=CC(=C(C=C2)CC(C#N)NC(=O)C3C4CCC(C4)N3)F	1
C1CCC(CC1)CC(C(=O)N2CCOCC2)OC(=O)NC(CCC3=CC=CC=C3)CNC4=CC=C(C=C4)OC(F)(F)F	1
CC(C(C#N)NC(=O)C(CC1=CC(=CC=C1)Cl)NC(=O)C2=CC(=CC=C2)Br)OCC3=CC=CC=C3	1
CCCCC(C(=O)C1=NN=C(O1)C2=CC=CC=C2)NC(=O)OC(C)CC3CCCCC3	1
COCCN1C=C(C=N1)C2=CC(=C(C=C2)CC(C#N)NC(=O)C3C4CCC(C4)N3)F	1
C1CC2CC1C(N2)C(=O)NC(CC3=C(C=C(C=C3)C4=CC=C(C=C4)S(=O)(=O)N)F)C#N	1
CCC1=CC=C(S1)C2=CC(=C(C=C2)CC(C#N)NC(=O)C3C4CCC(C4)N3)F	1
CN1CCC(CC1)N2C(=O)CC3=C2C=C(C=C3)C4=CC(=C(C=C4)CC(C#N)NC(=O)C5C6CCC(C6)N5)F	1
CCC1=NC=C(S1)C2=CC(=C(C=C2)CC(C#N)NC(=O)C3C4CCC(C4)N3)F	1
CCCC1=CC(=NC(=N1)C#N)C2=CC=CC=C2C(F)(F)F	1
CC(C)(C)OC(=O)NC(CC1=CC=CO1)C(=O)NCC#N	1
CC(C)(C)OC(=O)NC(CC1=CC=CC=C1)C(=O)NCC#N	1
CC1=C(SC(=N1)C)C2=CC(=C(C=C2)CC(C#N)NC(=O)C3C4CCC(C4)N3)F	1
CC(C)CC(C(=O)NCC#N)NCC(F)(F)F	1
CC(C)(C)OC(=O)NC(CC1=CC=CC=C1Br)C(=O)NCC#N	1
CC(C)CN1C=C(C=N1)C2=CC(=C(C=C2)CC(C#N)NC(=O)C3C4CCC(C4)N3)F	1
C1CC2CCC1C(N2)C(=O)NC(CC3=CC=C(C=C3)C4=CC5=C(CC(=O)N5)C=C4)C#N	1
CCOC(=O)C(C(=O)OCC)N(C#N)C1=NC(=NC(=N1)N(C)C)OC	1
C1CC2CC1C(N2)C(=O)NC(CC3=C(C=C(C=C3)C4=CN=C(C=N4)Cl)F)C#N	1
COCC1=CN(N=N1)C2=CC(=C(C=C2)CC(C#N)NC(=O)C3C4CCC(C4)N3)F	1
C1CC2CC1C(N2)C(=O)NC(CC3=C(C=C(C=C3)N4CC5CCN(C5C4)C6CCOC6)F)C#N	1
CC(C(CN1CCC2=C1C=CC(=C2)F)NC(=O)C(CCC3CCCCC3)NC(=O)C4=CC(=CC=C4)OC)OCC5=CC=CC=C5	1
C1CC2CC1C(N2)C(=O)NC(CC3=C(C=C(C=C3)C4=CC(=C(C=C4)C#N)F)F)C#N	1
C1CC2CC1C(N2)C(=O)NC(CC3=C(C=C(C=C3)C4=CC5=C(C=C4)N=CS5)F)C#N	1
C1CC1S(=O)(=O)C2=CC=CC(=C2)C3=CC(=C(C=C3)CC(C#N)NC(=O)C4C5CCC(C5)N4)F	1
C1=CC=C(C=C1)CCN2C(=O)C(=NN(C2=O)C3=CC=CC(=C3)C(F)(F)F)C#N	1
C1=CC=C(C=C1)C2=CC=C(C=C2)C(=O)NC(CC3=CC4=CC=CC=C4C=C3)C(=O)NCC#N	1
CN1C(=O)CC2=C1C=C(C=C2)C3=CC(=C(C=C3)CC(C#N)NC(=O)C4C5CCC(C5)N4)Cl	1
CN1C=C(C=CC1=O)C2=CC(=C(C=C2)CC(C#N)NC(=O)C3C4CCC(C4)N3)F	1
COC1=CC=CC=C1C2=CN(N=N2)C3=CC(=C(C=C3)CC(C#N)NC(=O)C4C5CCC(C5)N4)F	1
CN1CCCN(CC1)C2=CC(=C(C=C2)CC(C#N)NC(=O)C3C4CCC(C4)N3)F	1
CC(C)C(CC1=CN(N=N1)C2=CC(=C(C=C2)CC(C#N)NC(=O)C3C4CCC(C4)N3)F)O	1
CN1CCC(CC1)OC2=CC(=C(C=C2)CC(C#N)NC(=O)C3C4CCC(C4)N3)F	1
C1CCC(CC1)CC(C(=O)NCCNC2=CC=C(C=C2)F)NC3=NC4=C(O3)C(=CC=C4)Cl	1
CN1CCN(CC1)C(=O)CN2C(=CSC2=N)C3=CC=C(C=C3)Cl	1
C1=CC=C(C=C1)C(CC(=NNC(=S)N)C2=CC=C(C=C2)C3=CC=C(C=C3)Br)C4=C(C5=CC=CC=C5OC4=O)O	1
C1CC1C2=CN(N=N2)C3=CC(=C(C=C3)CC(C#N)NC(=O)C4C5CCC(C5)N4)F	1
C1CC2CC1C(N2)C(=O)NC(CC3=C(C=C(C=C3)N4CCN(CC4)CC5CCOC5)F)C#N	1
C1CC(OC1)CN2CCN(CC2)C3=CC(=C(C=C3)CC(C#N)NC(=O)C4C5CCC(C5)N4)F	1
CC(CNC1=CC=C(C=C1)OC(F)(F)F)NC(=O)C(CC2CCCCC2)NC(=O)C3CCCO3	1
C1CC2CC1C(N2)C(=O)NC(CC3=C(C=C(C=C3)C4=CC5=C(C=C4)C(=O)NC5)F)C#N	1
CN1C2=C(C=C(C=C2)C3=CC(=C(C=C3)CC(C#N)NC(=O)C4C5CCC(C5)N4)F)OC1=O	1
C1CC2CC1C(N2)C(=O)NC(CC3=CC4=C(C=C3F)C5=CC(C=CC5=NC4=O)F)C#N	1
CC(C)N1CCCN(CC1)C2=CC(=C(C=C2)CC(C#N)NC(=O)C3C4CCC(C4)N3)F	1
CN1C(=O)C(=NN(C1=O)C2=CC=CC(=C2)C(F)(F)F)C#N	1
C1CC2CC1C(N2)C(=O)NC(CC3=C(C=C(C=C3)C4=CC=C(S4)C(F)(F)F)F)C#N	1
CCS(=O)(=O)C1=CC=C(C=C1)C2=CC(=C(C=C2)CC(C#N)NC(=O)C3C4CCC(C4)N3)F	1
CS(=O)(=O)NC1=CC=CC(=C1)C2=CC(=C(C=C2)CC(C#N)NC(=O)C3C4CC(N3)C5C4C5)F	1
CCS(=O)(=O)C1=CC=C(C=C1)C2=CC(=C(C=C2)CC(C#N)NC(=O)C3C4CC(N3)C5C4C5)F	1
COC1=NC=C(C=N1)C2=CN(N=N2)C3=CC(=C(C=C3)CC(C#N)NC(=O)C4C5CCC(C5)N4)F	1
CS(=O)(=O)CCC(CN1CCC2=C1C=CC(=C2)F)NC(=O)C(CC3CCCCC3)NC4=NC5=CC=CC=C5O4	1
CS(=O)(=O)CCC(CN1CCC2=C1C=CC(=C2)F)NC(=O)C(CC3CCCCC3)NC4=NC5=C(O4)C=C(C=C5)Cl	1
CCCCC(C(=O)C(=O)NC1=CC=NN1)NC(=O)OC(CC2=NN=C(O2)C3=CC=C(C=C3)F)C(C)(C)C	1
CNS(=O)(=O)C1=CC=C(C=C1)C2=CC(=C(C=C2)CC(C#N)NC(=O)C3C4CCC(C4)N3)F	1
COC1=CC=CC(=C1)C2=CN(N=N2)C3=CC(=C(C=C3)CC(C#N)NC(=O)C4C5CCC(C5)N4)F	1
C1CC2CC1C(N2)C(=O)NC(CC3=C(C=C(C=C3)N4C=C(N=N4)C5=CC6=C(C=C5)OC=C6)F)C#N	1
CCCCC(C(=O)C(=O)NCCC1=CC=CC=C1)NC(=O)OC(C)(C)C	1
CCC1C(C(=O)CO1)NC(=O)C(CC2(CCCC2)C)NC(=O)C3=C(C=C(C=C3)NS(=O)(=O)C)OC	1
CCC(C(=O)NCC#N)NC(=O)OC(C)(C)C	1
CN1CCC2C1CN(C2)C3=CC(=C(C=C3)CC(C#N)NC(=O)C4C5CCC(C5)N4)F	1
CS(=O)(=O)C1=C(C=CC(=C1)C2=CC=C(C=C2)CC(C#N)NC(=O)C34CCC(CC3)CN4)C#N	1
CC1=CC(=CC(=C1)C(=O)NC(CC2=CC(=CC=C2)Cl)C(=O)NCC#N)C	1
C1CCCC(CC1)C(=O)NC(CC2=CC(=CC=C2)Cl)C(=O)NCC#N	1
CCC1=NN(C(=C1)C(=O)NC(CC2=CC(=CC=C2)Cl)C(=O)NCC#N)C	1
CC1=CC(=C(S1)C)C(=O)NC(CC2=CC(=CC=C2)Cl)C(=O)NCC#N	1
CC1=CC=CC=C1C(=O)NC(CC2=CC(=CC=C2)Cl)C(=O)NCC#N	1
C1CN(CC1NS(=O)(=O)C2=CC(=CC=C2)Br)C=O	1
CC(C(C#N)NC(=O)C(CC1=CC(=CC=C1)Cl)NC(=O)C2=CC=C(C=C2)Br)OCC3=CC=CC=C3	1
CC(C(C#N)NC(=O)C(CC1=CC(=CC=C1)Br)NC(=O)C2=CC=C(C=C2)C3=CN=CN=C3)OCC4=CC=CC=C4	1
C1CC2CC1C(N2)C(=O)NC(CC3=C(C=C(C=C3)C4=CC=C(C=C4)C(=O)N)F)C#N	1
C1C2C1C3CC2C(N3)C(=O)NC(CC4=C(C=C(C=C4)C5=CC(=CC=C5)S(=O)(=O)N)F)C#N	1
C1CC2CC1C(N2)C(=O)NC(CC3=C(C=C(C=C3)C4=CC(=CC=C4)S(=O)(=O)N)F)C#N	1
CC(CN1CCC2=C1C=CC(=C2)F)NC(=O)C(CC3CCCCC3)NC(=O)N4CCOCC4	1
CC1=C(C(=NO1)C)C2=CC(=C(C=C2)CC(C#N)NC(=O)C3C4CCC(C4)N3)F	1
CCOCC1=CN(N=N1)C2=CC(=C(C=C2)CC(C#N)NC(=O)C3C4CCC(C4)N3)F	1
CN1CC2=C(S1(=O)=O)C=CC(=C2)C3=CC(=C(C=C3)CC(C#N)NC(=O)C4C5CCC(C5)N4)F	1
CC(C)(C)OC(=O)NC(CC1CCCCC1)C(=O)NCC#N	1
CCC(=NNC(=S)N)C1=CC(=C(C=C1)OCC2=CC=C(C=C2)C(=O)OC)OC	1
C1CC2CC1C(N2)C(=O)NC(CC3=C(C=C(C=C3)C4=CC=CC=C4)F)C#N	1
C1CCN(C1)C(=O)OCC2=CN(N=N2)C3=CC(=C(C=C3)CC(C#N)NC(=O)C4C5CCC(C5)N4)F	1
COC1=C(C=C(C=C1)C2=CN(N=N2)C3=CC(=C(C=C3)CC(C#N)NC(=O)C4C5CCC(C5)N4)F)OC	1
CN1CC2=C(C1=O)C=CC(=C2)C3=CC(=C(C=C3)CC(C#N)NC(=O)C4C5CCC(C5)N4)F	1
C1CC2CC1C(N2)C(=O)NC(CC3=C(C=C(C=C3)C4=CN(C(=O)C=C4)CC(F)F)F)C#N	1
CS(=O)(=O)C1=C(C=CC(=C1)C2=CC=C(C=C2)CC(C#N)NC(=O)C3C4CCC(N3)CC4)C#N	1
CS(=O)(=O)C1=CC=CC(=C1)C2=CC=C(C=C2)CC(C#N)NC(=O)C3C4CCC(N3)CC4	1
CC(=O)N1CCN(CC1)C2=CC=C(C=C2)OCC3=CC4=CN=C(N=C4N3CCC5CCC(CC5)(F)F)C#N	1
CCC(C)(CC1=CN(N=N1)C2=CC(=C(C=C2)CC(C#N)NC(=O)C3C4CCC(C4)N3)F)O	1
CCC(CC1=CN(N=N1)C2=CC(=C(C=C2)CC(C#N)NC(=O)C3C4CCC(C4)N3)F)O	1
C1CC2CC1C(N2)C(=O)NC(CC3=C(C=C(C=C3)C4=CC(=NO4)C5=CC=CC=C5)F)C#N	1
CS(=O)(=O)C1=CC(=CC(=C1)OCC(F)(F)F)C2=CC(=C(C=C2)CC(C#N)NC(=O)C3C4CCC(C4)N3)F	1
CCCC(C(=O)C1=NN=C(O1)C(C)C)NC(=O)OC(C)(C)C	1
COCCOCC1=CN(N=N1)C2=CC(=C(C=C2)CC(C#N)NC(=O)C3C4CCC(C4)N3)F	1
C1=CC=C(C=C1)C(C(=O)NC2=CC3=C(C=C2)N=C(S3)SCC(=O)C4=CC5=CC=CC=C5C=C4)N.Cl	1
C1CN(CCN1)C2=CN=C(C=C2)NC3=NC=C(C(=N3)NC4=CC=CC(=C4)C(F)(F)F)Cl	1
CNC1=NC2=C(N1C)C=CC(=C2)C3=CC(=C(C=C3)CC(C#N)NC(=O)C4C5CCC(C5)N4)F	1
C1CC2CCC1C(N2)C(=O)NC(CC3=CC=C(C=C3)C4=CC(=C(C=C4)C#N)F)C#N	1
CCCCCCCC1C(O1)C(C(=O)NC2CCCCC2)OC(=O)C3=CC=C(C=C3)I	1
CC(C)(C)OC(=O)NCC=O	1
CCCCC(C(=O)C(=O)NCC1=CC=NO1)NC(=O)OC(CN2C=CC(=N2)C3=CC=C(C=C3)C(F)(F)F)C(C)(C)C	1
CCC(C)C(C(=O)NCC#N)NC(=O)OC(C)(C)C	1
CC(=NNC(=S)N)C1(CC2(CC(OC2=O)(C)C)C(=O)O1)C	1
CN1C=NC2=C(N=C(C=C21)C3=CC(=C(C=C3)OCCN(C)C)C(F)(F)F)C#N	1
CCCCC(C(=O)C(=O)N)NC(=O)OC(C)(C)C	1
CCC(C(=O)C(=O)NC1CC1)NC(=O)C2CC(CN2C3=CC(=NN3C4CCC4)C)S(=O)(=O)C5=C(C=C(C=C5)F)C(F)(F)F	1
CSCC(C(=O)NC(CCCN=C(N)N)C(=O)NC(CC1=CC=CC=C1)C(=O)NC(CC2=CC=CC=C2)C(=O)NCCC3=CC=CC=C3)NC(=O)CC4=CC=C(C=C4)C5=CC=CC=C5	1
CC(=O)N1CCN(CC1)C2=CC(=C(C=C2)OCC3=CC4=CN=C(N=C4N3CCC5CCCCC5)C#N)F	1
C1CC2CC1C(N2)C(=O)NC(CC3=C(C=C(C=C3)C4=CSC(=C4)C(=O)N5CCOCC5)F)C#N	1
C1CC2CC1C(N2)C(=O)NC(CC3=C(C=C(C=C3)C4=COC=C4)F)C#N	1
COC(=O)C1=CC(=CS1)C2=CC(=C(C=C2)CC(C#N)NC(=O)C3C4CCC(C4)N3)F	1
C1CC2CN(CCN2C1)C3=CC(=C(C=C3)CC(C#N)NC(=O)C4C5CCC(C5)N4)F	1
CS(=O)(=O)C1=C(C=CC(=C1)C2=CC(=C(C=C2)CC(C#N)NC(=O)C3C4CCC(C4)N3)F)F	1
COC1=CC=C(C=C1)C(=O)NC2=CC3=C(C=C2)N=C(S3)SCC(=O)C4=CC=CC=C4	1
CC1CCC(C(=O)CN1S(=O)(=O)C2=CC=CC=N2)NC(=O)C(CC3CCC(CC3)(C)C)NC(=O)C4=CC=CO4	1
C1C2C1C3CC2C(N3)C(=O)NC(CC4=C(C=C(C=C4)C5=CC=C(C=C5)S(=O)(=O)N)F)C#N	1
CN(C)C1CCCN(C1)C2=CC(=C(C=C2)CC(C#N)NC(=O)C3C4CCC(C4)N3)F	1
CN1C=[N+](C=C1C2=CC(=C(C=C2)CC(C#N)NC(=O)C3C4CCC(C4)N3)F)C	1
C1CC2CC1C(N2)C(=O)NC(CC3=C(C=C(C=C3)C4=CCN(CC4)C5CCOC5)F)C#N	1
CC1=NN(C(=C1)C2=CC(=C(C=C2)CC(C#N)NC(=O)C3C4CCC(C4)N3)F)C	1
CN1CCN(CC1)C(=O)CN2C(=CSC2=N)C3=CC=CC=C3	1
CCCCC(C(=O)C(=O)NC1=CC=CC=C1)NC(=O)OC(C)(C)C	1
CC(C)(C)OC(=O)NC(CC1=CC(=CC=C1)F)C(=O)NCC#N	1
CC1=NC=C(S1)C2=CC(=C(C=C2)CC(C#N)NC(=O)C3C4CCC(C4)N3)F	1
CN1CCC2(CC1)CC(=C2)C3=CC(=C(C=C3)CC(C#N)NC(=O)C4C5CCC(C5)N4)F	1
C1CC2CC1C(N2)C(=O)NC(CC3=C(C=C(C=C3)C4=CC=C(O4)C(=O)N)F)C#N	1
CC(C)(C)OC(=O)NC(CC1=CC=CC=C1)C(=O)NC(CC#N)C#N	1
CN1CC2=C(C1=O)C=CC(=C2)C3=CC=C(C=C3)CC(C#N)NC(=O)C45CCC(CC4)CN5	1
CN1C(=O)CC2=C1C=C(C=C2)C3=CC=C(C=C3)CC(C#N)NC(=O)C4C5CCC(N4)CC5	1
CC(C)(C)C1=NN(C(=C1)C(=O)NC(CC2=CC(=CC=C2)C3=CN(N=C3)C)C(=O)NCC#N)C	1
CC1=NN(C(=C1)C(=O)NC(CC2=CC(=CC=C2)Cl)C(=O)NCC#N)C	1
CC1=CC(=C(C=C1)C)C(=O)NC(CC2=CC(=CC=C2)Cl)C(=O)NCC#N	1
C1=CC(=CC(=C1)Cl)CC(C(=O)NCC#N)NC(=O)C2=CC(=CC=C2)Cl	1
CC1=CC(=CC=C1)C(=O)NC(CC2=CC(=CC=C2)Cl)C(=O)NCC#N	1
C1CNC(CC1O)C(=O)NC(CC2=CC=C(C=C2)C3=CC=C(C=C3)C#N)C#N	1
CC(C(C#N)NC(=O)C(CC1=CC(=CC=C1)Cl)NC(=O)C2=CC=C(C=C2)C3=CN=CN=C3)OCC4=CC=CC=C4	1
C1(=NC(=O)NS1)N.Cl	1
CCN1C=C(C=N1)C2=CC(=C(C=C2)CC(C#N)NC(=O)C3C4CC(N3)C5C4C5)F	1
CCCCNC(=O)C(C1C(O1)C2=CC=CC=C2)N(C(=O)C3=CC=C(C=C3)I)C(C)(C)C	1
CC(C)(C)OC(=O)NC(CC1=CC(=CC=C1)Br)C(=O)NCC#N	1
CC(C)C(C(=O)NCC#N)NC(=O)OC(C)(C)C	1
COC1=CC(=C(C=C1)S(=O)(=O)C2CC(N(C2)C(=O)C3(CNC3)C4=NC=C(C=C4)Cl)C(=O)NC5(CC5)C#N)Cl	1
C1CC2CC1C(N2)C(=O)NC(CC3=C(C=C(C=C3)C4=CC5=C(C=C4)C(=O)NCC5)F)C#N	1
CC(CC1=CN(N=N1)C2=CC(=C(C=C2)CC(C#N)NC(=O)C3C4CCC(C4)N3)F)O	1
CN1CC2(C1)CN(C2)C3=CC(=C(C=C3)CC(C#N)NC(=O)C4C5CCC(C5)N4)F	1
C1C2C1C3CC2C(N3)C(=O)NC(CC4=C(C=C(C=C4)C5=CC6=C(C=C5)NC(=O)C6)F)C#N	1
C1CC2CC1C(N2)C(=O)NC(CC3=C(C=C(C=C3)C4=CN(N=C4)C5=CC=CC=C5)F)C#N	1
CN1C(=O)CC2=C1C=C(C=C2)C3=CC=C(C=C3)CC(C#N)NC(=O)C45CCC(CC4)CN5	1
CS(=O)(=O)NC1=CC=C(C=C1)C2=CC=C(C=C2)CC(C#N)NC(=O)C3C4CCC(N3)CC4	1
C1CC2CC1C(N2)C(=O)NC(CC3=C(C=C(C=C3)C4=CC=NN4)F)C#N	1
CS(=O)(=O)C1=CC(=C(C=C1)C2=CC(=C(C=C2)CC(C#N)NC(=O)C3C4CCC(C4)N3)F)F	1
CC1=NC=C(S1)C2=CC(=C(C=C2)CC(C#N)NC(=O)C3C4CC(N3)C5C4C5)F	1
CCCCC(C(=O)C1=NC(=CS1)C2=CC=CC=C2)NC(=O)OC(C)CC3CCCCC3	1
CC(C)N1C=C(C=N1)C2=CC(=C(C=C2)CC(C#N)NC(=O)C3C4CCC(C4)N3)F	1
CN1C(=O)CC2=C1C=C(C=C2)C3=C(C=C(C(=C3)F)CC(C#N)NC(=O)C4C5CCC(C5)N4)F	1
CC(=O)C1=CC=C(S1)C2=CC(=C(C=C2)CC(C#N)NC(=O)C3C4CCC(C4)N3)F	1
CCCCN1C(=O)C(=NN(C1=O)C2=CC=CC(=C2)C(F)(F)F)C#N	1
C1CC2CC1C(N2)C(=O)NC(CC3=C(C=C(C=C3)C4=CSC(=C4)C(=O)N)F)C#N	1
C1C2C1C3CC2C(N3)C(=O)NC(CC4=C(C=C(C=C4)C5=CN=C(C=C5)Cl)F)C#N	1
CCC(C(=O)C(=O)NC1CC1)NC(=O)C2CC(CN2C3=CC=CC=C3[N+](=O)[O-])S(=O)(=O)C4=CC=CC=C4C(F)(F)F	1
CC(=O)NC(CC1=CC=CC=C1)C(=O)NCC#N	1
CC(=NNC(=S)N)C1CCCCCCCCCCC1	1
[truncated: 58,070 more rows]
