# Supplementary material for: AI-guided identification of natural CTSL inhibitors with therapeutic potential for renal injury
Source: PLoS Comput Biol. 2026 Jul 10;22(7):e1014464. doi: 10.1371/journal.pcbi.1014464 (PMC13399510; doi:10.1371/journal.pcbi.1014464)
Supplement: S2 Table — The table summarizes the catalog number, compound name, CTSL activity, Chemprop-predicted activity, molecular docking score, Chemprop rank, docking rank, total score, and total ranking for the top 200 screened compounds. CTSL activity represents the percentage inhibition of CTSL enzymatic activity at a concentration of 100 μM. (XLSX) [file pcbi.1014464.s002.xlsx]

## Sheet: Sheet1
Table S2. Related to Figure 2. Experimental validation of top 200 molecules.
Catalog Number	ProductName	CTSL activity	chemprop_activity	glide gscore	chemprop_rank	docking_rank	total_score	total_rank
HY-N3962	Glycyrrhisoflavone	0.329184	0.543477	-6.047	21	931	952	123
HY-N3513	Mulberrin	2.08355	0.982129	-4.98	1	2524	2525	780
HY-N1073	Wighteone	3.20597	0.535061	-6.536	22	329	351	26
HY-N1957	Gamma-Mangostin	4.59427	0.878448	-6.382	8	481	489	46
HY-N4247	Kuwanon G	7.23782	0.13527	-6.214	85	674	759	89
HY-N6012	(-)-Alkannin	8.02168	3e-06	-7.186	547	75	622	61
HY-115770	8-Methylsulfinyloctyl isothiocyanate	9.21972	0.973415	-2.2	2	3855	3857	1633
HY-N4193	Glabrol	9.87561	0.512511	-5.76	24	1421	1445	270
HY-121204	Iberverin	9.94896	0.862141	-3.513	11	3450	3461	1338
HY-N3239	Mulberrofuran G	10.3865	3.25e-05	-6.969	411	119	530	51
HY-N6954	Garcinone C	11.8877	0.334681	-5.958	45	1069	1114	166
HY-N0328	alpha-Mangostin	17.0259	0.79457	-6.271	13	604	617	60
HY-N2529	Sophoranone	17.5445	0.598369	-5.013	18	2492	2510	772
HY-B2136	Tannic acid	18.0747	0.377578		44	4009	4053	1811
HY-B0502	Enrofloxacin	18.2509	1.09e-09	-7.22	1883	66	1949	467
HY-N0021	Verbascoside	18.7052	5.35e-17	-7.76	4195	29	4224	1979
HY-N2441	Methylophiopogonone A	19.45	1.65e-09	-7.187	1795	74	1869	427
HY-N2600	Kuwanon H	20.4504	0.391454	-6.791	41	179	220	10
HY-N0014	Icariin	21.5311	0.0143603	-6.195	170	705	875	110
HY-N0622	Morusin	21.7831	0.210521	-6.153	72	772	844	105
HY-W011303	Phytosphingosine	22.3982	0.00250266	-7.17	236	77	313	21
HY-147059	Dieckol	22.7567	2.72e-05	-8.05	416	13	429	37
HY-13502	Mitoxantrone	23.3999	0.0153484	-7.162	166	80	246	15
HY-P2159	Dynorphin A (1-8)	23.4007	0.869882		10	3998	4008	1768
HY-N2299	Morusinol	28.1071	3.49e-05	-6.54	406	325	731	83
HY-N5084	Pinocembrin 7-O-[3''-O-galloyl-4'',6''-hexahydroxydiphenoyl]-β-D-glucoside	30.5439	0.0218714	-7.136	154	84	238	12
HY-N2584A	Isoxanthohumol	32.0346	0.189342	-6.498	77	366	443	40
HY-N11849	Moracin N	33.4901	0.400193	-6.423	35	438	473	44
HY-139101A	Guanosine 5'-triphosphate-5'-adenosine (triammonium)	37.2467	0.000415918	-6.512	306	349	655	71
HY-N6798	Myriocin	38.2312	9.24e-16	-7.561	4102	36	4138	1884
HY-W748591	Cannflavin A	38.2332	0.000293453	-6.273	322	601	923	117
HY-101398	Coproporphyrin III	41.5981	1.17e-12	-7.859	3576	25	3601	1436
HY-P0185	Endomorphin 1	42.889	0.0443245	-7.129	129	86	215	8
HY-B1654	Flavin adenine dinucleotide	44.047	3.43e-05	-7.273	407	64	471	42
HY-N1882	4,5-Dimethoxycanthin-6-one	44.4879	5.73e-13	-7.169	3673	78	3751	1549
HY-N0567	Hydroxysafflor yellow A	44.5713	1.2e-22	-7.811	4342	28	4370	2135
HY-17367	Atazanavir	44.6297	0.415778	-4.67	31	2825	2856	977
HY-N0182	Fisetin	45.0083	7.28e-06	-6.487	496	380	876	112
HY-N1959	Cannabisin A	46.8217	0.0040799	-7.926	220	19	239	13
HY-N0526	2"-O-Galloylhyperin	47.8071	0.00165829	-6.485	256	382	638	65
HY-N0929	Hexahydrocurcumin	48.9726	1.88e-05	-6.64	437	251	688	76
HY-B1811	Vasopressin	49.7927	0.397665	-7.956	38	17	55	1
HY-N4184	Licoflavone B	49.8316	0.870808	-6.438	9	423	432	38
HY-N0712	Typhaneoside	52.0127	4.93e-07	-7.125	739	87	826	102
HY-N7005	Clitorin	54.5474	2.81e-06	-7.358	552	54	606	58
HY-N9397	Quercetin 3-O-(6''-O-malonyl)-β-D-glucoside	54.9016	1.19e-05	-6.917	464	142	606	59
HY-N0768	Quercetin 3-O-β-D-glucofuranoside	54.9016	9.82e-06	-6.586	477	280	757	88
HY-17367A	Atazanavir (sulfate)	55.6204	0.426507	-4.67	27	2824	2851	972
HY-N7126	Citronellal	57.1727	0.316918	-3.916	51	3280	3331	1245
HY-N6006	1,3,6-Tri-O-galloyl-beta-D-glucose	57.3289	0.000397001	-8.241	308	7	315	22
HY-13948	Angiotensin II human	58.8914	0.398438		36	4005	4041	1798
HY-B1227	Carprofen	58.9259	8.75e-10	-7.615	1935	34	1969	482
HY-N6004	(Rac)-Shikonin	59.0528	2.21e-06	-7.186	570	76	646	67
HY-N8678	Thonningianin B	59.4958	0.00012522	-7.851	351	26	377	29
HY-103281	Litorin	59.6906	0.410219		32	4003	4035	1789
HY-N0139	Troxerutin	59.9098	3.06e-05	-8.027	413	14	427	36
HY-N0243	Theaflavin	60.0547	8.75e-06	-7.577	482	35	517	49
HY-16637D	Folic acid (disodium)	60.4057	0.000254462	-7.293	326	62	388	30
HY-N2443	Tribuloside	61.2999	5.63e-16	-7.345	4121	57	4178	1926
HY-111646	N6-Etheno 2'-deoxyadenosine	66.9046	2.91e-12	-7.167	3414	79	3493	1354
HY-N0720	Neobavaisoflavone	67.0318	0.418922	-5.992	29	1012	1041	149
HY-D0841	Guanidine thiocyanate	67.4029	0.745406	-4.157	16	3158	3174	1136
HY-B0178A	Guanidine (hydrochloride)	67.4029	0.317505	-4.157	49	3159	3208	1162
HY-B0956	Paromomycin (sulfate)	67.4379	4.89e-16	-7.189	4124	73	4197	1950
HY-N3389	Licoisoflavone A	68.2285	0.408994	-5.981	34	1029	1063	155
HY-N1653	2,3-Dehydrokievitone	68.5072	0.326005	-6.635	48	255	303	20
HY-131592	Tricetin	68.6218	7.67e-06	-6.51	489	350	839	104
HY-N2524	Camelliaside A	69.0177	3.85e-06	-6.991	535	115	650	69
HY-N3961	Neoglycyrol	70.4839	0.0183336	-6.186	158	718	876	113
HY-130347	H2S Donor 5a	71.0179	0.00105395	-6.281	272	589	861	108
HY-W028393	Indole-3-pyruvic acid	71.2158	2.25e-10	-7.497	2286	43	2329	676
HY-N1992	Theaflavin 3,3'-digallate	72.3192	0.0385289	-8.587	135	6	141	3
HY-N0244	Theaflavin-3'-gallate	72.3192	0.00355807	-6.926	228	138	366	28
HY-N0245	Theaflavin-3-gallate	72.3192	0.00116442	-7.913	267	20	287	19
HY-N7903	Complanatoside B	72.6326	6.88e-08	-7.388	1061	52	1113	165
HY-N3460	Isorhoifolin	73.2267	5.12e-07	-7.454	732	47	779	95
HY-N7993	Manghaslin	74.5599	8.02e-07	-7.109	672	89	761	90
HY-N2360	Hinokiflavone	74.7225	0.00131786	-6.469	263	398	661	72
HY-N2187	Deoxyshikonin	75.3998	3.54e-06	-6.548	541	316	857	106
HY-12403A	Talfirastide (acetate)	75.5189	0.39055		42	4007	4049	1805
HY-N4185	Licoflavone A	76.3135	0.317218	-6.277	50	595	645	66
HY-N6247	Fuscaxanthone C	76.5858	0.42018	-6.035	28	950	978	132
HY-A0248	Polymyxin B (Sulfate)	78.5134	0.558374		19	4001	4020	1777
HY-N2153	Apigenin-7-O-(2G-rhamnosyl)gentiobioside	80.7897	3.12e-06	-9.062	545	1	546	54
HY-137899	Dephospho-CoA	81.0676	0.00204424	-8.24	246	8	254	16
HY-N0119	Naringin Dihydrochalcone	81.2794	3.2e-06	-6.835	544	169	713	80
HY-N8518	Malabaricone C	81.6598	0.115041	-7.294	93	61	154	4
HY-N0822	Shikonin	84.2922	5.7e-07	-7.086	715	94	809	98
HY-N0234	Bavachinin	84.4716	0.122228	-6.211	92	681	773	94
HY-B0964	Riboflavin phosphate (sodium)	84.5544	1.58e-08	-7.21	1312	68	1380	249
HY-116474	Viridicatol	84.8798	8.19e-06	-6.81	488	176	664	73
HY-B0132	Norfloxacin	85.9746	1.83e-06	-6.93	588	133	721	81
HY-N2155	Tubuloside A	86.4987	0.398065		37	4006	4043	1801
HY-N5048	Galloylpaeoniflorin	86.8922	2.02e-07	-7.479	889	45	934	120
HY-13502A	Mitoxantrone (dihydrochloride)	87.0425	0.0107479	-7.162	182	81	263	18
HY-N0028	Forsythiaside A	88.5746	4.37e-17	-7.214	4198	67	4265	2020
HY-13755A	(R)-Sulforaphane	89.2608	0.942887	-4.222	5	3112	3117	1107
HY-N0941	beta-Mangostin	89.3393	0.673154	-5.918	17	1138	1155	174
HY-13407	Gossypol	90.5303	7.12e-06	-6.488	497	379	876	111
HY-N0795	Procyanidin B1	91.0512	2.07e-05	-6.547	430	319	749	85
HY-B1802A	Tosufloxacin (tosylate hydrate)	91.6278	4.96e-06	-7.366	522	53	575	56
HY-N6009	8-Deoxygartanin	91.8018	0.544964	-5.945	20	1091	1111	164
HY-N7637	Tubuloside B	92.7702	4.37e-17	-8.161	4199	10	4209	1959
HY-N8028	Quercetin 3-O-sambubioside	93.2721	1.26e-07	-7.931	950	18	968	128
HY-N0770	Isoliensinine	93.8328	4.07e-06	-6.755	533	195	728	82
HY-N7664	Isotheaflavin	93.8881	8.75e-06	-7.896	483	22	505	48
HY-N2497	Isoliquiritin apioside	96.1505	6.6e-23	-7.404	4347	51	4398	2170
HY-N3347	Macurin	98.2258	7.42e-06	-6.649	493	246	739	84
HY-122308	Militarine	99.9578	0.00275703	-7.045	234	101	335	24
HY-122942	Moracin M	100.001	4.13e-06	-6.854	532	159	691	77
HY-N2055	Kaempferol 3-O-sophoroside	100.284	5.25e-07	-7.502	727	41	768	92
HY-B0125	Ofloxacin	100.417	1.88e-11	-7.407	2965	50	3015	1050
HY-162350	TDI-11055	100.53	5.27e-06	-6.94	517	129	646	68
HY-105008	Secoisolariciresinol diglucoside	101.362	1.72e-08	-8.593	1296	5	1301	232
HY-W013706	Inosine-5'-triphosphate (trisodium salt)	101.608	9.94e-05	-6.919	359	141	500	47
HY-128374	D-Glucose 6-phosphate disodium salt	102.312	0.0183261	-6.661	159	237	396	31
HY-N0031	Plantamajoside	102.337	9.12e-17	-7.865	4179	24	4203	1955
HY-N6961	Lapachol	103.738	0.000500518	-6.662	298	236	534	52
HY-129077	FR179642	104.52	9.3e-08	-8.603	1000	4	1004	138
HY-128850	N-Acetyl-D-mannosamine	104.655	0.48763	-6.495	25	373	398	32
HY-113596	Acetyl Coenzyme A (trisodium)	105.669	0.000134543	-6.929	345	135	480	45
HY-N6992	Dulcoside A	105.922	1.42e-20	-7.194	4303	70	4373	2143
HY-12403	Talfirastide	106.079	0.387541		43	4008	4051	1807
HY-N6038	Gartanin	106.541	0.766901	-5.872	14	1217	1231	208
HY-N0639	Punicalin	107.472	0.417029		30	4002	4032	1784
HY-N0063	Punicalagin	107.472	0.409322		33	4004	4037	1791
HY-N2605	Camelliaside B	107.987	1.67e-06	-7.68	595	33	628	64
HY-125531	Dactylorhin A	108.814	0.000331607	-7.962	314	16	330	23
HY-N3245	Moracin C	109.334	0.395871	-6.427	39	433	472	43
HY-111832	1,2,3,6-Tetragalloylglucose	109.986	0.00170349	-8.878	255	2	257	17
HY-N0755	Rhoifolin	110.212	4.89e-07	-6.967	741	120	861	107
HY-B0502A	Enrofloxacin (monohydrochloride)	110.633	1.16e-09	-7.22	1872	65	1937	457
HY-N0890	Tubeimoside I	111.368	0.307611		53	4010	4063	1819
HY-N6647	Luteolin-7-rutinoside	112.18	2.25e-07	-7.471	864	46	910	115
HY-N7389A	GDP-D-mannose (disodium)	112.499	0.000350703	-7.696	312	31	343	25
HY-129578	Asperphenamate	112.818	0.0932138	-6.525	102	338	440	39
HY-A0132	N-Acetyl-D-glucosamine	113.231	0.462428	-5.131	26	2359	2385	701
HY-N2237	Piceatannol 3'-O-glucoside	113.569	2.77e-22	-7.307	4336	60	4396	2166
HY-17510	Gossypol (acetic acid)	114.079	1.87e-05	-6.488	438	378	816	100
HY-N10123	Indolokine A5	115.286	5.42e-09	-8.198	1507	9	1516	285
HY-N0001	(-)-Epicatechin	116.439	9.67e-07	-7.024	645	107	752	86
HY-114365	UDP-GalNAc disodium	117.123	0.00204529	-6.688	245	221	466	41
HY-N2594	Isoforsythiaside	117.891	2.56e-17	-8.027	4213	15	4228	1981
HY-N6044	Isoanhydroicaritin	118.277	0.309313	-5.696	52	1529	1581	307
HY-N0636	Eriocitrin	122.331	3.74e-07	-7.735	780	30	810	99
HY-N5073	Vitexin-4''-O-glucoside	125.977	1.51e-06	-7.342	608	58	666	74
HY-N0103A	Sophocarpine (monohydrate)	126.435	8.91e-11	-7.358	2517	55	2572	799
HY-N0103	Sophocarpine	126.897	2.43e-10	-7.325	2268	59	2327	674
HY-W004305	Hexadecanal	127.079	0.334125	0.756	46	3978	4024	1779
HY-N0568	Madecassoside	129.082	0.5328	-6.718	23	209	232	11
HY-N5114	Isovitexin 2''-O-arabinoside	131.18	1.63e-06	-6.679	601	227	828	103
HY-N10592	Herbacetin-3-sophoroside-8--glucoside	131.455	5.13e-07	-7.84	730	27	757	87
HY-N0220	Dauricine	131.931	3.86e-07	-6.977	775	117	892	114
HY-N1958	Syringaresinol diglucoside	131.966	1.34e-12	-7.356	3556	56	3612	1444
HY-N0662	Amentoflavone	132.751	0.0135384	-6.776	172	183	355	27
HY-N4258	Panasenoside	132.876	5.52e-07	-6.917	722	143	865	109
HY-B1654A	Flavin adenine dinucleotide (disodium salt)	135.112	0.0661059	-7.273	112	63	175	6
HY-N2021A	Phosphoramidon (Disodium)	137.406	6.61e-05	-6.539	379	326	705	78
HY-N2393	Kukoamine B	138.572	0.000958271	-6.547	275	318	593	57
HY-N0033	Poliumoside	140.137	0.394652	-7.092	40	93	133	2
HY-N4177	Rubrofusarin gentiobioside	148.534	7.41e-10	-7.42	1981	49	2030	515
HY-N5124	Meloside A	149.407	3.06e-06	-6.955	546	127	673	75
HY-N6880	Rabdosiin	151.703	0.00363433	-6.434	224	427	651	70
HY-B1743A	Puromycin (dihydrochloride)	153.4	2.09e-09	-7.5	1737	42	1779	380
HY-N0114A	(±)-Evodiamine	156.316	1.6e-09	-7.488	1800	44	1844	411
HY-N2068	Didymin	157.708	1.39e-07	-7.873	940	23	963	126
HY-N0804	Narirutin	157.908	3.84e-07	-8.053	776	12	788	96
HY-113273A	Diadenosine pentaphosphate (pentasodium)	158.881	0.162096	-6.929	83	134	217	9
HY-13680	Meisoindigo	161.086	7.98e-38	-7.191	4470	71	4541	2317
HY-N0436	Engeletin	162.474	1.14e-06	-6.9	628	145	773	93
HY-N2125	Parishin C	162.817	1.54e-06	-7.033	606	104	710	79
HY-N2228	(-)-Epigallocatechin-3-(3''-O-methyl) gallate	163.33	0.000254376	-6.383	327	480	807	97
HY-15337	Hesperidin	164.827	1.77e-07	-7.687	899	32	931	119
HY-126382	Hesperidin methylchalcone	164.827	8.29e-24	-7.545	4362	38	4400	2173
HY-111664A	(S)​-​(-​)​-​Citronellal	168.154	0.328584	-4.085	47	3197	3244	1191
HY-N0543	Allantoin	170.088	1.07e-05	-7.201	470	69	539	53
HY-N4119	Neoeriocitrin	170.732	4.1e-07	-6.89	767	149	916	116
HY-N0450	Sinapine (thiocyanate)	174.353	0.951792	-2.783	4	3612	3616	1450
HY-B1514	Allantoic acid	191.665	1.04e-05	-6.407	472	454	926	118
HY-N0257	Epimedin A	192.436	0.0399576	-6.594	133	278	411	34
HY-N5063	Plantainoside D	198.312	9.42e-18	-7.516	4229	40	4269	2030
HY-N3520	Deapi-platycodin D3	198.713	0.923285		6	3997	4003	1766
HY-N0546	Ligustroflavone	199.723	1.32e-06	-8.658	620	3	623	62
HY-N4010	Iriflophenone	209.433	1.23e-05	-6.502	460	362	822	101
HY-N0258	Epimedin A1	209.9	0.049535	-7.558	125	37	162	5
HY-N0165	Methyl-Hesperidin	216.258	3.67e-06	-8.138	537	11	548	55
HY-N0528	Linarin	224.232	1.41e-07	-7.527	939	39	978	131
HY-N3519	Platycodin D3	242.336	0.9675		3	3996	3999	1761
HY-N0260	Epmedin C	262.84	0.0343013	-7.453	139	48	187	7
HY-N0873	Sagittatoside A	317.94	0.0591049	-6.584	117	283	400	33
HY-N2530	Notoginsenoside Fa	388.262	0.85176		12	3999	4011	1771
HY-N4113	Glycycoumarin	391.159	0.273251	-6.79	64	180	244	14
HY-N6887	Rebaudioside F	436.081	7.22e-22	-7.903	4330	21	4351	2114
HY-13738A	Raloxifene (hydrochloride)	443.318	8.03e-05	-6.629	367	259	626	63
HY-N2440	Gypenoside A	453.001	0.913652	-4.268	7	3086	3093	1090
HY-17578	Pneumocandin B0	460.955	0.0393186	-6.584	134	284	418	35
HY-136438	Toltrazuril sulfoxide	481.069	6.53e-05	-6.905	380	144	524	50
HY-N4259	Ginsenoside Ra3	482.048	0.757324		15	4000	4015	1773
HY-N2134	Mirificin	706.206	4.08e-08	-7.19	1149	72	1221	202
HY-N2289	2''-O-Rhamnosylicariside II	1064.36	0.0537915	-6.24	123	642	765	91
