# Supplementary material for: AI-guided identification of natural CTSL inhibitors with therapeutic potential for renal injury
Source: PLoS Comput Biol. 2026 Jul 10;22(7):e1014464. doi: 10.1371/journal.pcbi.1014464 (PMC13399510; doi:10.1371/journal.pcbi.1014464)
Supplement: S1 Materials — (ZIP) [file pcbi.1014464.s009.zip]

Archive with 14 entries (13 files):
- Supplementary Materials/
- Supplementary Materials/ctsl.pdb
- Supplementary Materials/em.mdp
- Supplementary Materials/iber.mol2
- Supplementary Materials/iber_topol.top
- Supplementary Materials/ions.mdp
- Supplementary Materials/kg.mol2
- Supplementary Materials/kg_topol.top
- Supplementary Materials/Legends.docx
- Supplementary Materials/md.mdp
- Supplementary Materials/npt.mdp
- Supplementary Materials/nvt.mdp
- Supplementary Materials/wig.mol2
- Supplementary Materials/wig_topol.top
