# Supplementary material for: AI-guided identification of natural CTSL inhibitors with therapeutic potential for renal injury
Source: PLoS Comput Biol. 2026 Jul 10;22(7):e1014464. doi: 10.1371/journal.pcbi.1014464 (PMC13399510; doi:10.1371/journal.pcbi.1014464)
Supplement: S1 Materials — (ZIP) [file pcbi.1014464.s009.zip › Supplementary Materials/ctsl.pdb]

HEADER    HYDROLASE                               21-DEC-16   5MQY
TITLE     CATHEPSIN L IN COMPLEX WITH 4-[1,3-BENZODIOXOL-5-YLMETHYL(2-
TITLE    2 PHENOXYETHYL)AMINO]-5-FLUOROPYRIMIDINE-2-CARBONITRILE
EXPDTA    X-RAY DIFFRACTION
REMARK   2 RESOLUTION.    1.13 ANGSTROMS
REMARK   3  R VALUE : 0.149000
REMARK   3  FREE R VALUE : 0.199000
REMARK   4 5MQY COMPLIES WITH FORMAT V. 3.30,
REMARK 200  TEMPERATURE           (KELVIN) : 100.00
REMARK 200  PH                             : 6.50
REMARK 350 BIOMOLECULE: 1
REMARK 350 APPLY THE FOLLOWING TO CHAINS: A
REMARK 350   BIOMT1  1   1.000000 0.000000 0.000000   0.000000
REMARK 350   BIOMT2  1   0.000000 1.000000 0.000000   0.000000
REMARK 350   BIOMT3  1   0.000000 0.000000 1.000000   0.000000
REMARK 888
REMARK 888 WRITTEN BY MAESTRO (A PRODUCT OF SCHRODINGER, LLC)
CRYST1   45.907   57.200   75.735  90.00  90.00  90.00 P 21 21 21    4
ATOM      1  N   ALA A   1      56.534  79.793  16.381  1.00 46.08           N1+
ANISOU    1  N   ALA A   1     8553   3702   5250    -85  -1578    311
ATOM      2  CA  ALA A   1      56.738  78.888  15.193  1.00 41.10           C  
ANISOU    2  CA  ALA A   1     7026   3450   5141   -538  -2779  -1468
ATOM      3  C   ALA A   1      55.929  79.462  13.985  1.00 38.44           C  
ANISOU    3  C   ALA A   1     5812   3978   4813   -380  -1931   -921
ATOM      4  O   ALA A   1      54.979  80.236  14.162  1.00 63.42           O  
ANISOU    4  O   ALA A   1     9972   1804  12319    -42  -4093  -3553
ATOM      5  CB  ALA A   1      56.330  77.441  15.546  1.00 46.52           C  
ANISOU    5  CB  ALA A   1     7475   3053   7147   1318  -3127  -1191
ATOM      6  H1  ALA A   1      56.832  79.313  17.218  1.00  0.00           H  
ATOM      7  H2  ALA A   1      57.073  80.638  16.254  1.00  0.00           H  
ATOM      8  H3  ALA A   1      55.551  80.018  16.445  1.00  0.00           H  
ATOM      9  HA  ALA A   1      57.811  78.964  15.019  1.00  0.00           H  
ATOM     10  HB1 ALA A   1      56.621  76.745  14.762  1.00  0.00           H  
ATOM     11  HB2 ALA A   1      56.816  77.086  16.457  1.00  0.00           H  
ATOM     12  HB3 ALA A   1      55.251  77.339  15.679  1.00  0.00           H  
ATOM     13  N   PRO A   2      56.278  79.024  12.747  1.00 33.69           N  
ANISOU   13  N   PRO A   2     4437   2944   5417  -1045   -884   -917
ATOM     14  CA  PRO A   2      55.460  79.274  11.536  1.00 32.13           C  
ANISOU   14  CA  PRO A   2     4644   1838   5723    685   -975     49
ATOM     15  C   PRO A   2      54.025  78.728  11.648  1.00 31.48           C  
ANISOU   15  C   PRO A   2     4642   2031   5286   1447   -390    514
ATOM     16  O   PRO A   2      53.814  77.739  12.348  1.00 27.60           O  
ANISOU   16  O   PRO A   2     4376   1450   4660    514  -1293   -209
ATOM     17  CB  PRO A   2      56.233  78.554  10.414  1.00 29.30           C  
ANISOU   17  CB  PRO A   2     2854   2765   5512   -872   -632    192
ATOM     18  CG  PRO A   2      57.657  78.440  10.923  1.00 28.08           C  
ANISOU   18  CG  PRO A   2     3461   2816   4388   -388  -1074     39
ATOM     19  CD  PRO A   2      57.458  78.223  12.413  1.00 34.14           C  
ANISOU   19  CD  PRO A   2     4584   3297   5091    -30   -613    123
ATOM     20  HA  PRO A   2      55.448  80.350  11.352  1.00  0.00           H  
ATOM     21  HB3 PRO A   2      56.176  79.078   9.459  1.00  0.00           H  
ATOM     22  HB2 PRO A   2      55.838  77.549  10.255  1.00  0.00           H  
ATOM     23  HG3 PRO A   2      58.180  79.383  10.756  1.00  0.00           H  
ATOM     24  HG2 PRO A   2      58.229  77.646  10.441  1.00  0.00           H  
ATOM     25  HD2 PRO A   2      57.236  77.174  12.605  1.00  0.00           H  
ATOM     26  HD3 PRO A   2      58.359  78.499  12.961  1.00  0.00           H  
ATOM     27  N   ARG A   3      53.067  79.376  10.963  1.00 25.61           N  
ANISOU   27  N   ARG A   3     3805   1226   4697    291  -1147   -278
ATOM     28  CA  ARG A   3      51.659  78.952  10.950  1.00 25.00           C  
ANISOU   28  CA  ARG A   3     2843   1649   5003    961   -681   -341
ATOM     29  C   ARG A   3      51.425  77.613  10.211  1.00 24.32           C  
ANISOU   29  C   ARG A   3     3279   1823   4136    896   -108    122
ATOM     30  O   ARG A   3      50.489  76.891  10.554  1.00 24.15           O  
ANISOU   30  O   ARG A   3     2860   1739   4574    948   -401   -352
ATOM     31  CB  ARG A   3      50.780  80.097  10.404  1.00 31.22           C  
ANISOU   31  CB  ARG A   3     4176   1824   5860   1408  -1751  -1200
ATOM     32  CG  ARG A   3      49.277  79.890  10.666  1.00 41.18           C  
ANISOU   32  CG  ARG A   3     5548   3866   6231   2197  -1204    318
ATOM     33  CD  ARG A   3      48.398  81.036  10.145  1.00 50.68           C  
ANISOU   33  CD  ARG A   3     6166   4792   8297   3120  -1286    160
ATOM     34  NE  ARG A   3      47.003  80.880  10.599  1.00 63.42           N  
ANISOU   34  NE  ARG A   3     5672   6104  12317   3608   -487    755
ATOM     35  CZ  ARG A   3      45.895  81.440  10.079  1.00 53.25           C  
ANISOU   35  CZ  ARG A   3     6002   8980   5251   1266     87    829
ATOM     36  NH1 ARG A   3      45.934  82.259   9.017  1.00 52.74           N  
ANISOU   36  NH1 ARG A   3     9293   6314   4431   3128   -852  -1398
ATOM     37  NH2 ARG A   3      44.711  81.167  10.643  1.00 51.89           N1+
ANISOU   37  NH2 ARG A   3     6553   4209   8953   1256   1855    589
ATOM     38  H   ARG A   3      53.300  80.187  10.408  1.00  0.00           H  
ATOM     39  HA  ARG A   3      51.374  78.794  11.993  1.00  0.00           H  
ATOM     40  HB3 ARG A   3      50.958  80.231   9.336  1.00  0.00           H  
ATOM     41  HB2 ARG A   3      51.080  81.031  10.882  1.00  0.00           H  
ATOM     42  HG3 ARG A   3      49.076  79.677  11.718  1.00  0.00           H  
ATOM     43  HG2 ARG A   3      48.982  78.994  10.121  1.00  0.00           H  
ATOM     44  HD3 ARG A   3      48.368  80.955   9.059  1.00  0.00           H  
ATOM     45  HD2 ARG A   3      48.811  82.019  10.376  1.00  0.00           H  
ATOM     46  HE  ARG A   3      46.886  80.277  11.400  1.00  0.00           H  
ATOM     47 HH12 ARG A   3      45.086  82.661   8.642  1.00  0.00           H  
ATOM     48 HH11 ARG A   3      46.818  82.473   8.579  1.00  0.00           H  
ATOM     49 HH22 ARG A   3      43.863  81.568  10.270  1.00  0.00           H  
ATOM     50 HH21 ARG A   3      44.654  80.551  11.441  1.00  0.00           H  
ATOM     51  N  ASER A   4      52.312  77.291   9.257  0.50 21.68           N  
ANISOU   51  N  ASER A   4     3007   1863   3366    415   -400   -142
ATOM     52  N  BSER A   4      52.453  77.329   9.031  0.50 20.96           N  
ANISOU   52  N  BSER A   4     3211   1202   3549    624   -572    -47
ATOM     53  CA ASER A   4      52.370  76.015   8.553  0.50 20.40           C  
ANISOU   53  CA ASER A   4     2465   1379   3907    980   -389    -62
ATOM     54  CA BSER A   4      52.430  76.073   8.187  0.50 21.38           C  
ANISOU   54  CA BSER A   4     3058   1459   3605    270   -558   -434
ATOM     55  C  ASER A   4      53.831  75.684   8.211  0.50 18.45           C  
ANISOU   55  C  ASER A   4     2366   1353   3291    345   -439    -90
ATOM     56  C  BSER A   4      53.859  75.610   7.928  0.50 20.89           C  
ANISOU   56  C  BSER A   4     3146   1108   3680   -115   -148    134
ATOM     57  O  ASER A   4      54.634  76.590   7.981  0.50 17.92           O  
ANISOU   57  O  ASER A   4     2930   1112   2765    211   -488    -75
ATOM     58  O  BSER A   4      54.709  76.404   7.570  0.50 17.31           O  
ANISOU   58  O  BSER A   4     2356   1024   3195    611    -27    185
ATOM     59  CB ASER A   4      51.434  76.045   7.323  0.50 18.14           C  
ANISOU   59  CB ASER A   4     2292   1346   3253    641     56    481
ATOM     60  CB BSER A   4      51.766  76.346   6.863  0.50 26.07           C  
ANISOU   60  CB BSER A   4     3843   2421   3638    830   -566    526
ATOM     61  OG ASER A   4      51.896  76.912   6.304  0.50 20.85           O  
ANISOU   61  OG ASER A   4     2490   2352   3078   -113   -356    559
ATOM     62  OG BSER A   4      50.456  76.827   7.079  0.50 29.03           O  
ANISOU   62  OG BSER A   4     4590   2523   3915   1195  -1136   -412
ATOM     63  H  ASER A   4      53.058  77.935   9.035  0.50  0.00           H  
ATOM     64  H  BSER A   4      53.154  78.018   8.797  0.50  0.00           H  
ATOM     65  HA ASER A   4      52.014  75.241   9.236  0.50  0.00           H  
ATOM     66  HA BSER A   4      51.884  75.291   8.714  0.50  0.00           H  
ATOM     67  HB3ASER A   4      50.425  76.343   7.612  0.50  0.00           H  
ATOM     68  HB3BSER A   4      51.723  75.425   6.281  0.50  0.00           H  
ATOM     69  HB2ASER A   4      51.349  75.043   6.899  0.50  0.00           H  
ATOM     70  HB2BSER A   4      52.341  77.093   6.315  0.50  0.00           H  
ATOM     71  HG ASER A   4      52.683  76.530   5.908  0.50  0.00           H  
ATOM     72  HG BSER A   4      50.035  77.000   6.234  0.50  0.00           H  
ATOM     73  N   VAL A   5      54.133  74.380   8.188  1.00 22.13           N  
ANISOU   73  N   VAL A   5     2873   1397   4135    930   -780   -349
ATOM     74  CA  VAL A   5      55.441  73.809   7.870  1.00 21.54           C  
ANISOU   74  CA  VAL A   5     2780   1647   3756    652   -749   -434
ATOM     75  C   VAL A   5      55.217  72.592   6.957  1.00 19.00           C  
ANISOU   75  C   VAL A   5     2746   1352   3121    317   -290    329
ATOM     76  O   VAL A   5      54.236  71.872   7.140  1.00 20.45           O  
ANISOU   76  O   VAL A   5     2382   1414   3973    572   -365    170
ATOM     77  CB  VAL A   5      56.179  73.350   9.169  1.00 21.51           C  
ANISOU   77  CB  VAL A   5     2505   2078   3589    737   -935   -784
ATOM     78  CG1 VAL A   5      57.442  72.491   8.943  1.00 22.98           C  
ANISOU   78  CG1 VAL A   5     2462   1986   4281    626   -627    -49
ATOM     79  CG2 VAL A   5      56.550  74.551  10.058  1.00 22.26           C  
ANISOU   79  CG2 VAL A   5     2606   1780   4072    391   -594   -499
ATOM     80  H   VAL A   5      53.400  73.703   8.359  1.00  0.00           H  
ATOM     81  HA  VAL A   5      56.054  74.536   7.334  1.00  0.00           H  
ATOM     82  HB  VAL A   5      55.486  72.737   9.748  1.00  0.00           H  
ATOM     83 HG11 VAL A   5      57.962  72.308   9.884  1.00  0.00           H  
ATOM     84 HG12 VAL A   5      57.212  71.513   8.522  1.00  0.00           H  
ATOM     85 HG13 VAL A   5      58.146  72.988   8.274  1.00  0.00           H  
ATOM     86 HG21 VAL A   5      57.032  74.228  10.980  1.00  0.00           H  
ATOM     87 HG22 VAL A   5      57.230  75.231   9.545  1.00  0.00           H  
ATOM     88 HG23 VAL A   5      55.670  75.121  10.351  1.00  0.00           H  
ATOM     89  N   ASP A   6      56.147  72.362   6.018  1.00 20.17           N  
ANISOU   89  N   ASP A   6     3298   1427   2938    531   -325    282
ATOM     90  CA  ASP A   6      56.172  71.162   5.188  1.00 20.22           C  
ANISOU   90  CA  ASP A   6     2526   2111   3045    713   -529   -172
ATOM     91  C   ASP A   6      57.619  70.933   4.728  1.00 19.54           C  
ANISOU   91  C   ASP A   6     2990   1510   2922   1169    -66    116
ATOM     92  O   ASP A   6      58.142  71.714   3.933  1.00 21.36           O  
ANISOU   92  O   ASP A   6     3259   1753   3102    392   -399    620
ATOM     93  CB  ASP A   6      55.146  71.206   4.021  1.00 23.61           C  
ANISOU   93  CB  ASP A   6     3641   1790   3538    681  -1024   -223
ATOM     94  CG  ASP A   6      54.997  69.923   3.182  1.00 22.05           C  
ANISOU   94  CG  ASP A   6     2912   2001   3462    651   -553     77
ATOM     95  OD1 ASP A   6      55.491  68.857   3.610  1.00 23.47           O  
ANISOU   95  OD1 ASP A   6     3160   1904   3850    742   -256     82
ATOM     96  OD2 ASP A   6      54.290  69.999   2.153  1.00 30.41           O1-
ANISOU   96  OD2 ASP A   6     3943   2914   4697   1366  -1575    -60
ATOM     97  H   ASP A   6      56.925  72.996   5.904  1.00  0.00           H  
ATOM     98  HA  ASP A   6      55.901  70.325   5.836  1.00  0.00           H  
ATOM     99  HB3 ASP A   6      55.381  72.043   3.362  1.00  0.00           H  
ATOM    100  HB2 ASP A   6      54.160  71.442   4.424  1.00  0.00           H  
ATOM    101  N   TRP A   7      58.228  69.855   5.246  1.00 17.97           N  
ANISOU  101  N   TRP A   7     2535   1106   3183    584   -445    100
ATOM    102  CA  TRP A   7      59.604  69.453   4.960  1.00 18.84           C  
ANISOU  102  CA  TRP A   7     2532   1706   2918    382   -416    139
ATOM    103  C   TRP A   7      59.786  68.673   3.644  1.00 19.10           C  
ANISOU  103  C   TRP A   7     2836   1455   2964    687   -281    463
ATOM    104  O   TRP A   7      60.933  68.489   3.235  1.00 19.09           O  
ANISOU  104  O   TRP A   7     2828   1407   3015    255    -74    -51
ATOM    105  CB  TRP A   7      60.173  68.695   6.172  1.00 17.76           C  
ANISOU  105  CB  TRP A   7     2507   1348   2893    474   -475    201
ATOM    106  CG  TRP A   7      60.295  69.514   7.417  1.00 16.90           C  
ANISOU  106  CG  TRP A   7     2447   1015   2958    284   -239    -40
ATOM    107  CD1 TRP A   7      59.580  69.353   8.552  1.00 17.46           C  
ANISOU  107  CD1 TRP A   7     2631   1182   2820    771   -228   -100
ATOM    108  CD2 TRP A   7      61.174  70.656   7.653  1.00 16.98           C  
ANISOU  108  CD2 TRP A   7     2322   1188   2941    132     48    449
ATOM    109  NE1 TRP A   7      59.946  70.321   9.459  1.00 17.02           N  
ANISOU  109  NE1 TRP A   7     2223   1312   2929     60     51    145
ATOM    110  CE2 TRP A   7      60.921  71.158   8.962  1.00 18.99           C  
ANISOU  110  CE2 TRP A   7     2521   1586   3105    -30     62    184
ATOM    111  CE3 TRP A   7      62.166  71.321   6.896  1.00 20.27           C  
ANISOU  111  CE3 TRP A   7     2877   1501   3322    182     74    171
ATOM    112  CZ2 TRP A   7      61.612  72.259   9.496  1.00 19.66           C  
ANISOU  112  CZ2 TRP A   7     2390   1615   3463   -122    103   -270
ATOM    113  CZ3 TRP A   7      62.869  72.426   7.418  1.00 22.55           C  
ANISOU  113  CZ3 TRP A   7     2830   1872   3866   -496    120    554
ATOM    114  CH2 TRP A   7      62.592  72.897   8.715  1.00 24.25           C  
ANISOU  114  CH2 TRP A   7     3333   2441   3438   -303    282    378
ATOM    115  H   TRP A   7      57.719  69.264   5.891  1.00  0.00           H  
ATOM    116  HA  TRP A   7      60.202  70.359   4.838  1.00  0.00           H  
ATOM    117  HB3 TRP A   7      61.180  68.354   5.960  1.00  0.00           H  
ATOM    118  HB2 TRP A   7      59.579  67.803   6.379  1.00  0.00           H  
ATOM    119  HD1 TRP A   7      58.852  68.576   8.722  1.00  0.00           H  
ATOM    120  HE1 TRP A   7      59.561  70.381  10.394  1.00  0.00           H  
ATOM    121  HE3 TRP A   7      62.393  70.968   5.903  1.00  0.00           H  
ATOM    122  HZ2 TRP A   7      61.396  72.608  10.494  1.00  0.00           H  
ATOM    123  HZ3 TRP A   7      63.625  72.912   6.818  1.00  0.00           H  
ATOM    124  HH2 TRP A   7      63.131  73.745   9.112  1.00  0.00           H  
ATOM    125  N   ARG A   8      58.685  68.289   2.969  1.00 19.29           N  
ANISOU  125  N   ARG A   8     2944   1412   2973    352   -508    236
ATOM    126  CA  ARG A   8      58.707  67.762   1.598  1.00 19.26           C  
ANISOU  126  CA  ARG A   8     2447   1717   3151    512   -332    370
ATOM    127  C   ARG A   8      59.162  68.820   0.576  1.00 23.64           C  
ANISOU  127  C   ARG A   8     3552   2340   3090    470    -20     70
ATOM    128  O   ARG A   8      59.897  68.476  -0.349  1.00 25.91           O  
ANISOU  128  O   ARG A   8     3902   2091   3850    855     -4    438
ATOM    129  CB  ARG A   8      57.319  67.230   1.190  1.00 20.06           C  
ANISOU  129  CB  ARG A   8     2365   2154   3103    151   -146     48
ATOM    130  CG  ARG A   8      56.745  66.134   2.110  1.00 23.47           C  
ANISOU  130  CG  ARG A   8     3533   1750   3634   -248   -957    515
ATOM    131  CD  ARG A   8      55.380  65.578   1.663  1.00 23.94           C  
ANISOU  131  CD  ARG A   8     3227   1578   4290    453   -902     63
ATOM    132  NE  ARG A   8      54.351  66.621   1.507  1.00 25.05           N  
ANISOU  132  NE  ARG A   8     2794   2048   4672    408   -674    242
ATOM    133  CZ  ARG A   8      53.090  66.485   1.061  1.00 25.17           C  
ANISOU  133  CZ  ARG A   8     3253   2390   3921    671  -1133    262
ATOM    134  NH1 ARG A   8      52.580  65.298   0.700  1.00 29.03           N  
ANISOU  134  NH1 ARG A   8     3618   2780   4628    232   -731   -296
ATOM    135  NH2 ARG A   8      52.323  67.579   0.978  1.00 31.78           N1+
ANISOU  135  NH2 ARG A   8     3293   2328   6453   1030  -1461     93
ATOM    136  H   ARG A   8      57.770  68.475   3.360  1.00  0.00           H  
ATOM    137  HA  ARG A   8      59.419  66.935   1.565  1.00  0.00           H  
ATOM    138  HB3 ARG A   8      57.369  66.835   0.174  1.00  0.00           H  
ATOM    139  HB2 ARG A   8      56.629  68.073   1.145  1.00  0.00           H  
ATOM    140  HG3 ARG A   8      56.738  66.401   3.167  1.00  0.00           H  
ATOM    141  HG2 ARG A   8      57.450  65.308   2.029  1.00  0.00           H  
ATOM    142  HD3 ARG A   8      54.999  64.991   2.494  1.00  0.00           H  
ATOM    143  HD2 ARG A   8      55.461  64.903   0.812  1.00  0.00           H  
ATOM    144  HE  ARG A   8      54.634  67.544   1.819  1.00  0.00           H  
ATOM    145 HH12 ARG A   8      51.630  65.222   0.366  1.00  0.00           H  
ATOM    146 HH11 ARG A   8      53.148  64.465   0.771  1.00  0.00           H  
ATOM    147 HH22 ARG A   8      51.374  67.526   0.641  1.00  0.00           H  
ATOM    148 HH21 ARG A   8      52.706  68.478   1.249  1.00  0.00           H  
ATOM    149  N   GLU A   9      58.748  70.083   0.791  1.00 22.12           N  
ANISOU  149  N   GLU A   9     3520   1784   3099    596     40    299
ATOM    150  CA  GLU A   9      59.140  71.257   0.003  1.00 21.58           C  
ANISOU  150  CA  GLU A   9     2859   1882   3456    523   -468    756
ATOM    151  C   GLU A   9      60.643  71.577   0.094  1.00 22.78           C  
ANISOU  151  C   GLU A   9     3086   2076   3492    447   -239    729
ATOM    152  O   GLU A   9      61.194  72.141  -0.850  1.00 28.64           O  
ANISOU  152  O   GLU A   9     3939   2670   4271    474    148   1336
ATOM    153  CB  GLU A   9      58.335  72.487   0.473  1.00 24.79           C  
ANISOU  153  CB  GLU A   9     3943   1712   3762    418   -489    624
ATOM    154  CG  GLU A   9      56.801  72.332   0.366  1.00 28.09           C  
ANISOU  154  CG  GLU A   9     3669   2251   4750    378   -649    248
ATOM    155  CD  GLU A   9      55.986  73.552   0.837  1.00 42.73           C  
ANISOU  155  CD  GLU A   9     6410   1992   7830   1175  -1051    157
ATOM    156  OE1 GLU A   9      56.575  74.496   1.412  1.00 39.66           O  
ANISOU  156  OE1 GLU A   9     4626   2696   7743    926  -2421    479
ATOM    157  OE2 GLU A   9      54.756  73.515   0.613  1.00 50.35           O1-
ANISOU  157  OE2 GLU A   9     6459   4516   8155   2559  -1688   1018
ATOM    158  H   GLU A   9      58.140  70.272   1.576  1.00  0.00           H  
ATOM    159  HA  GLU A   9      58.900  71.058  -1.043  1.00  0.00           H  
ATOM    160  HB3 GLU A   9      58.642  73.357  -0.110  1.00  0.00           H  
ATOM    161  HB2 GLU A   9      58.606  72.711   1.506  1.00  0.00           H  
ATOM    162  HG3 GLU A   9      56.474  71.475   0.954  1.00  0.00           H  
ATOM    163  HG2 GLU A   9      56.534  72.114  -0.669  1.00  0.00           H  
ATOM    164  N   LYS A  10      61.264  71.212   1.228  1.00 22.26           N  
ANISOU  164  N   LYS A  10     2959   2090   3408    748   -225     23
ATOM    165  CA  LYS A  10      62.679  71.427   1.518  1.00 24.30           C  
ANISOU  165  CA  LYS A  10     3181   1749   4300    629    131    947
ATOM    166  C   LYS A  10      63.570  70.233   1.121  1.00 22.52           C  
ANISOU  166  C   LYS A  10     2937   1950   3668    411   -291    343
ATOM    167  O   LYS A  10      64.787  70.399   1.125  1.00 24.44           O  
ANISOU  167  O   LYS A  10     3356   1899   4030     32    -86   1068
ATOM    168  CB  LYS A  10      62.824  71.756   3.017  1.00 25.97           C  
ANISOU  168  CB  LYS A  10     3818   1536   4511    298    117    202
ATOM    169  CG  LYS A  10      62.134  73.056   3.474  1.00 35.37           C  
ANISOU  169  CG  LYS A  10     5410   2053   5974   1025   -486    238
ATOM    170  CD  LYS A  10      62.716  74.329   2.828  1.00 40.38           C  
ANISOU  170  CD  LYS A  10     7694   2070   5576   1195    818   1206
ATOM    171  CE  LYS A  10      62.191  75.640   3.439  1.00 54.79           C  
ANISOU  171  CE  LYS A  10     9919   2041   8855    900   1534    233
ATOM    172  NZ  LYS A  10      60.756  75.857   3.170  1.00 67.48           N1+
ANISOU  172  NZ  LYS A  10     9872   6488   9276   2994   3803    572
ATOM    173  H   LYS A  10      60.730  70.747   1.948  1.00  0.00           H  
ATOM    174  HA  LYS A  10      63.042  72.276   0.939  1.00  0.00           H  
ATOM    175  HB3 LYS A  10      63.882  71.834   3.267  1.00  0.00           H  
ATOM    176  HB2 LYS A  10      62.430  70.925   3.602  1.00  0.00           H  
ATOM    177  HG3 LYS A  10      62.233  73.135   4.557  1.00  0.00           H  
ATOM    178  HG2 LYS A  10      61.063  72.989   3.280  1.00  0.00           H  
ATOM    179  HD3 LYS A  10      62.510  74.328   1.756  1.00  0.00           H  
ATOM    180  HD2 LYS A  10      63.803  74.310   2.919  1.00  0.00           H  
ATOM    181  HE3 LYS A  10      62.743  76.483   3.023  1.00  0.00           H  
ATOM    182  HE2 LYS A  10      62.361  75.652   4.516  1.00  0.00           H  
ATOM    183  HZ1 LYS A  10      60.217  75.101   3.568  1.00  0.00           H  
ATOM    184  HZ2 LYS A  10      60.461  76.731   3.583  1.00  0.00           H  
ATOM    185  HZ3 LYS A  10      60.598  75.889   2.173  1.00  0.00           H  
ATOM    186  N   GLY A  11      62.976  69.078   0.766  1.00 20.62           N  
ANISOU  186  N   GLY A  11     3434   1592   2808    208    101    281
ATOM    187  CA  GLY A  11      63.699  67.911   0.251  1.00 22.82           C  
ANISOU  187  CA  GLY A  11     3439   2259   2971    155    630    265
ATOM    188  C   GLY A  11      64.193  66.956   1.352  1.00 18.29           C  
ANISOU  188  C   GLY A  11     2438   1719   2793    178    500    426
ATOM    189  O   GLY A  11      65.059  66.130   1.073  1.00 21.41           O  
ANISOU  189  O   GLY A  11     2980   2030   3123    387    685      9
ATOM    190  H   GLY A  11      61.967  69.022   0.774  1.00  0.00           H  
ATOM    191  HA3 GLY A  11      64.545  68.221  -0.365  1.00  0.00           H  
ATOM    192  HA2 GLY A  11      63.025  67.357  -0.402  1.00  0.00           H  
ATOM    193  N   TYR A  12      63.660  67.048   2.584  1.00 18.63           N  
ANISOU  193  N   TYR A  12     2856   1289   2931    333    290    510
ATOM    194  CA  TYR A  12      63.993  66.168   3.715  1.00 17.34           C  
ANISOU  194  CA  TYR A  12     2495   1414   2676    157    103    356
ATOM    195  C   TYR A  12      63.371  64.762   3.605  1.00 17.36           C  
ANISOU  195  C   TYR A  12     2462   1259   2873    305   -263   -269
ATOM    196  O   TYR A  12      63.823  63.861   4.313  1.00 17.41           O  
ANISOU  196  O   TYR A  12     2467   1355   2793    336    -80    150
ATOM    197  CB  TYR A  12      63.483  66.809   5.026  1.00 17.33           C  
ANISOU  197  CB  TYR A  12     2720   1264   2600     -6    115    162
ATOM    198  CG  TYR A  12      64.255  67.992   5.595  1.00 16.96           C  
ANISOU  198  CG  TYR A  12     2440   1216   2786    -24    327     87
ATOM    199  CD1 TYR A  12      64.462  69.169   4.845  1.00 20.86           C  
ANISOU  199  CD1 TYR A  12     3219   1133   3572    -99   -412    240
ATOM    200  CD2 TYR A  12      64.755  67.926   6.913  1.00 19.60           C  
ANISOU  200  CD2 TYR A  12     3106   1575   2766    257    105   -463
ATOM    201  CE1 TYR A  12      65.193  70.242   5.391  1.00 19.65           C  
ANISOU  201  CE1 TYR A  12     2730   1523   3213   -259    355    126
ATOM    202  CE2 TYR A  12      65.466  69.004   7.469  1.00 19.88           C  
ANISOU  202  CE2 TYR A  12     2542   1643   3366      9    348     91
ATOM    203  CZ  TYR A  12      65.698  70.160   6.701  1.00 20.33           C  
ANISOU  203  CZ  TYR A  12     2841   1520   3361     19    274   -480
ATOM    204  OH  TYR A  12      66.409  71.200   7.224  1.00 24.04           O  
ANISOU  204  OH  TYR A  12     2890   2014   4230   -690    268   -663
ATOM    205  H   TYR A  12      62.948  67.744   2.760  1.00  0.00           H  
ATOM    206  HA  TYR A  12      65.076  66.053   3.773  1.00  0.00           H  
ATOM    207  HB3 TYR A  12      63.468  66.053   5.812  1.00  0.00           H  
ATOM    208  HB2 TYR A  12      62.443  67.085   4.890  1.00  0.00           H  
ATOM    209  HD1 TYR A  12      64.081  69.252   3.841  1.00  0.00           H  
ATOM    210  HD2 TYR A  12      64.604  67.041   7.511  1.00  0.00           H  
ATOM    211  HE1 TYR A  12      65.370  71.128   4.801  1.00  0.00           H  
ATOM    212  HE2 TYR A  12      65.839  68.932   8.480  1.00  0.00           H  
ATOM    213  HH  TYR A  12      66.550  71.909   6.592  1.00  0.00           H  
ATOM    214  N   VAL A  13      62.317  64.614   2.788  1.00 17.43           N  
ANISOU  214  N   VAL A  13     2479   1360   2781    207     19    251
ATOM    215  CA  VAL A  13      61.405  63.474   2.817  1.00 17.32           C  
ANISOU  215  CA  VAL A  13     2388   1603   2587    -26    235    218
ATOM    216  C   VAL A  13      61.446  62.727   1.471  1.00 18.02           C  
ANISOU  216  C   VAL A  13     2560   1716   2571    304    -77    162
ATOM    217  O   VAL A  13      61.189  63.333   0.430  1.00 20.47           O  
ANISOU  217  O   VAL A  13     3531   1599   2645    271   -267    196
ATOM    218  CB  VAL A  13      59.953  63.976   3.077  1.00 16.52           C  
ANISOU  218  CB  VAL A  13     2058   1433   2784    296   -132    157
ATOM    219  CG1 VAL A  13      58.876  62.876   3.016  1.00 18.30           C  
ANISOU  219  CG1 VAL A  13     2727   1093   3132    193    -44    376
ATOM    220  CG2 VAL A  13      59.837  64.728   4.417  1.00 18.25           C  
ANISOU  220  CG2 VAL A  13     2857   1342   2733    402   -189     15
ATOM    221  H   VAL A  13      62.030  65.390   2.210  1.00  0.00           H  
ATOM    222  HA  VAL A  13      61.676  62.777   3.614  1.00  0.00           H  
ATOM    223  HB  VAL A  13      59.707  64.701   2.301  1.00  0.00           H  
ATOM    224 HG11 VAL A  13      57.916  63.245   3.375  1.00  0.00           H  
ATOM    225 HG12 VAL A  13      58.711  62.534   1.996  1.00  0.00           H  
ATOM    226 HG13 VAL A  13      59.153  62.018   3.628  1.00  0.00           H  
ATOM    227 HG21 VAL A  13      58.827  65.108   4.562  1.00  0.00           H  
ATOM    228 HG22 VAL A  13      60.076  64.078   5.260  1.00  0.00           H  
ATOM    229 HG23 VAL A  13      60.500  65.591   4.462  1.00  0.00           H  
ATOM    230  N   THR A  14      61.741  61.417   1.530  1.00 17.11           N  
ANISOU  230  N   THR A  14     2372   1433   2695    420    -99     27
ATOM    231  CA  THR A  14      61.687  60.487   0.393  1.00 17.67           C  
ANISOU  231  CA  THR A  14     2678   1393   2641    157   -188    100
ATOM    232  C   THR A  14      60.218  60.126   0.026  1.00 16.83           C  
ANISOU  232  C   THR A  14     2323   1898   2171    344      1    162
ATOM    233  O   THR A  14      59.329  60.348   0.851  1.00 17.74           O  
ANISOU  233  O   THR A  14     2587   1326   2825    417    -42    129
ATOM    234  CB  THR A  14      62.451  59.169   0.728  1.00 16.80           C  
ANISOU  234  CB  THR A  14     2375   1290   2716    129   -101    114
ATOM    235  OG1 THR A  14      61.814  58.407   1.738  1.00 17.28           O  
ANISOU  235  OG1 THR A  14     2601   1253   2708    465   -149    156
ATOM    236  CG2 THR A  14      63.921  59.392   1.107  1.00 19.18           C  
ANISOU  236  CG2 THR A  14     2415   1791   3078    133    -91     91
ATOM    237  H   THR A  14      61.960  60.998   2.422  1.00  0.00           H  
ATOM    238  HA  THR A  14      62.172  60.976  -0.451  1.00  0.00           H  
ATOM    239  HB  THR A  14      62.464  58.526  -0.149  1.00  0.00           H  
ATOM    240  HG1 THR A  14      62.333  58.478   2.549  1.00  0.00           H  
ATOM    241 HG21 THR A  14      64.423  58.444   1.301  1.00  0.00           H  
ATOM    242 HG22 THR A  14      64.457  59.883   0.297  1.00  0.00           H  
ATOM    243 HG23 THR A  14      64.024  60.007   2.001  1.00  0.00           H  
ATOM    244  N   PRO A  15      59.976  59.533  -1.172  1.00 17.83           N  
ANISOU  244  N   PRO A  15     2714   1525   2533   -216   -149    234
ATOM    245  CA  PRO A  15      58.658  58.960  -1.537  1.00 20.11           C  
ANISOU  245  CA  PRO A  15     2650   2086   2905   -497   -233   -172
ATOM    246  C   PRO A  15      58.108  57.920  -0.543  1.00 16.42           C  
ANISOU  246  C   PRO A  15     2029   1543   2665     -3     54   -157
ATOM    247  O   PRO A  15      58.890  57.246   0.132  1.00 17.70           O  
ANISOU  247  O   PRO A  15     2428   1443   2853    140   -465      1
ATOM    248  CB  PRO A  15      58.905  58.330  -2.918  1.00 21.58           C  
ANISOU  248  CB  PRO A  15     2959   2306   2933    175   -108    -37
ATOM    249  CG  PRO A  15      60.047  59.139  -3.504  1.00 22.22           C  
ANISOU  249  CG  PRO A  15     3447   2323   2671   -294     75    -37
ATOM    250  CD  PRO A  15      60.919  59.411  -2.287  1.00 21.65           C  
ANISOU  250  CD  PRO A  15     3152   2223   2848   -568    381    269
ATOM    251  HA  PRO A  15      57.957  59.791  -1.632  1.00  0.00           H  
ATOM    252  HB3 PRO A  15      58.017  58.350  -3.553  1.00  0.00           H  
ATOM    253  HB2 PRO A  15      59.215  57.288  -2.820  1.00  0.00           H  
ATOM    254  HG3 PRO A  15      59.661  60.081  -3.896  1.00  0.00           H  
ATOM    255  HG2 PRO A  15      60.574  58.627  -4.310  1.00  0.00           H  
ATOM    256  HD2 PRO A  15      61.578  58.560  -2.122  1.00  0.00           H  
ATOM    257  HD3 PRO A  15      61.530  60.300  -2.446  1.00  0.00           H  
ATOM    258  N   VAL A  16      56.769  57.825  -0.463  1.00 17.58           N  
ANISOU  258  N   VAL A  16     2235   1700   2741    127   -433    -19
ATOM    259  CA  VAL A  16      56.072  56.880   0.413  1.00 17.48           C  
ANISOU  259  CA  VAL A  16     2168   1547   2925    170   -150   -202
ATOM    260  C   VAL A  16      56.336  55.420   0.006  1.00 16.95           C  
ANISOU  260  C   VAL A  16     2203   1627   2609   -238   -336    -69
ATOM    261  O   VAL A  16      56.248  55.071  -1.171  1.00 18.95           O  
ANISOU  261  O   VAL A  16     2886   1637   2677    491   -522     44
ATOM    262  CB  VAL A  16      54.538  57.129   0.468  1.00 16.92           C  
ANISOU  262  CB  VAL A  16     1896   1616   2917   -242   -129   -298
ATOM    263  CG1 VAL A  16      53.746  56.014   1.190  1.00 19.06           C  
ANISOU  263  CG1 VAL A  16     2525   1447   3269    131    115    -93
ATOM    264  CG2 VAL A  16      54.236  58.484   1.125  1.00 21.83           C  
ANISOU  264  CG2 VAL A  16     2945   1496   3851    360   -606   -350
ATOM    265  H   VAL A  16      56.186  58.391  -1.064  1.00  0.00           H  
ATOM    266  HA  VAL A  16      56.466  57.029   1.419  1.00  0.00           H  
ATOM    267  HB  VAL A  16      54.167  57.184  -0.555  1.00  0.00           H  
ATOM    268 HG11 VAL A  16      52.722  56.300   1.406  1.00  0.00           H  
ATOM    269 HG12 VAL A  16      53.693  55.106   0.591  1.00  0.00           H  
ATOM    270 HG13 VAL A  16      54.210  55.756   2.140  1.00  0.00           H  
ATOM    271 HG21 VAL A  16      53.176  58.727   1.076  1.00  0.00           H  
ATOM    272 HG22 VAL A  16      54.522  58.475   2.175  1.00  0.00           H  
ATOM    273 HG23 VAL A  16      54.775  59.296   0.637  1.00  0.00           H  
ATOM    274  N   LYS A  17      56.648  54.614   1.028  1.00 15.90           N  
ANISOU  274  N   LYS A  17     2076   1431   2534    184   -259    -86
ATOM    275  CA  LYS A  17      56.990  53.203   0.925  1.00 16.82           C  
ANISOU  275  CA  LYS A  17     2231   1171   2988    358   -424     61
ATOM    276  C   LYS A  17      55.819  52.349   1.444  1.00 17.16           C  
ANISOU  276  C   LYS A  17     2304   1621   2595    316   -252   -570
ATOM    277  O   LYS A  17      54.827  52.894   1.929  1.00 16.12           O  
ANISOU  277  O   LYS A  17     2003   1360   2762     25   -479   -222
ATOM    278  CB  LYS A  17      58.268  52.972   1.756  1.00 16.91           C  
ANISOU  278  CB  LYS A  17     2073   1462   2887    210   -191    279
ATOM    279  CG  LYS A  17      59.442  53.891   1.367  1.00 15.83           C  
ANISOU  279  CG  LYS A  17     2116   1326   2571    144   -248    131
ATOM    280  CD  LYS A  17      60.705  53.643   2.197  1.00 17.74           C  
ANISOU  280  CD  LYS A  17     2209   1775   2756     -3   -353    -14
ATOM    281  CE  LYS A  17      61.824  54.633   1.841  1.00 18.51           C  
ANISOU  281  CE  LYS A  17     1987   2163   2882     47   -327   -343
ATOM    282  NZ  LYS A  17      63.042  54.375   2.623  1.00 17.34           N1+
ANISOU  282  NZ  LYS A  17     2096   1659   2831    403   -209   -223
ATOM    283  H   LYS A  17      56.659  54.994   1.962  1.00  0.00           H  
ATOM    284  HA  LYS A  17      57.183  52.924  -0.113  1.00  0.00           H  
ATOM    285  HB3 LYS A  17      58.579  51.934   1.640  1.00  0.00           H  
ATOM    286  HB2 LYS A  17      58.042  53.120   2.813  1.00  0.00           H  
ATOM    287  HG3 LYS A  17      59.158  54.936   1.496  1.00  0.00           H  
ATOM    288  HG2 LYS A  17      59.667  53.764   0.307  1.00  0.00           H  
ATOM    289  HD3 LYS A  17      61.041  52.619   2.035  1.00  0.00           H  
ATOM    290  HD2 LYS A  17      60.466  53.726   3.257  1.00  0.00           H  
ATOM    291  HE3 LYS A  17      61.499  55.656   2.031  1.00  0.00           H  
ATOM    292  HE2 LYS A  17      62.071  54.563   0.781  1.00  0.00           H  
ATOM    293  HZ1 LYS A  17      63.381  53.442   2.423  1.00  0.00           H  
ATOM    294  HZ2 LYS A  17      63.757  55.047   2.377  1.00  0.00           H  
ATOM    295  HZ3 LYS A  17      62.847  54.450   3.611  1.00  0.00           H  
ATOM    296  N   ASN A  18      55.953  51.020   1.331  1.00 16.71           N  
ANISOU  296  N   ASN A  18     2369    988   2989    -21   -733      5
ATOM    297  CA  ASN A  18      54.949  50.068   1.801  1.00 17.08           C  
ANISOU  297  CA  ASN A  18     2023   1370   3094    -80   -763   -234
ATOM    298  C   ASN A  18      55.642  48.991   2.649  1.00 15.42           C  
ANISOU  298  C   ASN A  18     1778   1369   2709    -48   -567   -374
ATOM    299  O   ASN A  18      56.582  48.354   2.171  1.00 18.20           O  
ANISOU  299  O   ASN A  18     2143   1319   3453    125   -473   -442
ATOM    300  CB  ASN A  18      54.199  49.455   0.591  1.00 18.71           C  
ANISOU  300  CB  ASN A  18     2168   1956   2985   -217   -694   -273
ATOM    301  CG  ASN A  18      52.796  48.927   0.918  1.00 17.55           C  
ANISOU  301  CG  ASN A  18     2622   1811   2233    -30   -329   -433
ATOM    302  OD1 ASN A  18      52.493  48.573   2.056  1.00 18.83           O  
ANISOU  302  OD1 ASN A  18     2022   2299   2831    -99   -505   -291
ATOM    303  ND2 ASN A  18      51.927  48.862  -0.092  1.00 23.29           N  
ANISOU  303  ND2 ASN A  18     2932   2355   3558    -14   -992   -287
ATOM    304  H   ASN A  18      56.792  50.621   0.935  1.00  0.00           H  
ATOM    305  HA  ASN A  18      54.220  50.539   2.462  1.00  0.00           H  
ATOM    306  HB3 ASN A  18      54.789  48.681   0.099  1.00  0.00           H  
ATOM    307  HB2 ASN A  18      54.055  50.240  -0.154  1.00  0.00           H  
ATOM    308 HD22 ASN A  18      50.989  48.527   0.071  1.00  0.00           H  
ATOM    309 HD21 ASN A  18      52.196  49.148  -1.023  1.00  0.00           H  
ATOM    310  N   GLN A  19      55.142  48.796   3.882  1.00 15.39           N  
ANISOU  310  N   GLN A  19     1858   1364   2623    239   -539   -202
ATOM    311  CA  GLN A  19      55.593  47.753   4.806  1.00 15.72           C  
ANISOU  311  CA  GLN A  19     1758   1404   2809     71   -563     69
ATOM    312  C   GLN A  19      55.006  46.366   4.485  1.00 16.36           C  
ANISOU  312  C   GLN A  19     1553   1387   3273    139   -481   -334
ATOM    313  O   GLN A  19      55.563  45.372   4.948  1.00 16.41           O  
ANISOU  313  O   GLN A  19     1799   1216   3218    139   -630   -311
ATOM    314  CB  GLN A  19      55.290  48.186   6.257  1.00 16.29           C  
ANISOU  314  CB  GLN A  19     1476   1795   2919    -75   -345   -119
ATOM    315  CG  GLN A  19      53.807  48.153   6.673  1.00 16.42           C  
ANISOU  315  CG  GLN A  19     1527   1595   3117     60   -497   -424
ATOM    316  CD  GLN A  19      53.607  48.795   8.044  1.00 16.28           C  
ANISOU  316  CD  GLN A  19     1822   1484   2877    -49   -334     37
ATOM    317  OE1 GLN A  19      53.551  48.111   9.063  1.00 18.73           O  
ANISOU  317  OE1 GLN A  19     2307   1112   3695    100   -342   -327
ATOM    318  NE2 GLN A  19      53.510  50.123   8.072  1.00 19.40           N  
ANISOU  318  NE2 GLN A  19     2797   1423   3151     86   -222    -97
ATOM    319  H   GLN A  19      54.386  49.383   4.210  1.00  0.00           H  
ATOM    320  HA  GLN A  19      56.675  47.668   4.710  1.00  0.00           H  
ATOM    321  HB3 GLN A  19      55.686  49.192   6.406  1.00  0.00           H  
ATOM    322  HB2 GLN A  19      55.849  47.545   6.939  1.00  0.00           H  
ATOM    323  HG3 GLN A  19      53.441  47.127   6.714  1.00  0.00           H  
ATOM    324  HG2 GLN A  19      53.191  48.672   5.939  1.00  0.00           H  
ATOM    325 HE22 GLN A  19      53.408  50.605   8.952  1.00  0.00           H  
ATOM    326 HE21 GLN A  19      53.603  50.663   7.221  1.00  0.00           H  
ATOM    327  N   GLY A  20      53.908  46.313   3.709  1.00 16.35           N  
ANISOU  327  N   GLY A  20     1553   1499   3159    -52   -434   -352
ATOM    328  CA  GLY A  20      53.218  45.079   3.340  1.00 17.77           C  
ANISOU  328  CA  GLY A  20     1824   1559   3368   -285   -654   -410
ATOM    329  C   GLY A  20      52.618  44.396   4.579  1.00 19.71           C  
ANISOU  329  C   GLY A  20     2109   2074   3303   -597   -456   -571
ATOM    330  O   GLY A  20      52.088  45.062   5.470  1.00 20.25           O  
ANISOU  330  O   GLY A  20     2070   2091   3533   -298   -478   -593
ATOM    331  H   GLY A  20      53.509  47.175   3.364  1.00  0.00           H  
ATOM    332  HA3 GLY A  20      53.910  44.411   2.825  1.00  0.00           H  
ATOM    333  HA2 GLY A  20      52.416  45.318   2.641  1.00  0.00           H  
ATOM    334  N   GLN A  21      52.702  43.058   4.608  1.00 18.61           N  
ANISOU  334  N   GLN A  21     2229   1462   3380   -367   -751   -416
ATOM    335  CA AGLN A  21      52.217  42.202   5.692  0.50 20.35           C  
ANISOU  335  CA AGLN A  21     2533   1609   3587   -463   -697   -186
ATOM    336  CA BGLN A  21      52.205  42.524   5.869  0.50 20.23           C  
ANISOU  336  CA BGLN A  21     2474   1599   3613   -577   -728   -165
ATOM    337  C   GLN A  21      53.349  41.898   6.693  1.00 24.30           C  
ANISOU  337  C   GLN A  21     2478   1631   5124   -479  -1418   -285
ATOM    338  O   GLN A  21      53.740  40.744   6.865  1.00 30.25           O  
ANISOU  338  O   GLN A  21     4126   1905   5459   -321  -1616   -444
ATOM    339  CB AGLN A  21      51.583  40.936   5.076  0.50 20.16           C  
ANISOU  339  CB AGLN A  21     2095   1565   4000   -239   -786   -474
ATOM    340  CB BGLN A  21      51.542  41.226   5.426  0.50 21.93           C  
ANISOU  340  CB BGLN A  21     2076   1696   4558   -627   -852   -376
ATOM    341  CG AGLN A  21      50.311  41.249   4.259  0.50 18.00           C  
ANISOU  341  CG AGLN A  21     1998   1529   3312    -41   -508   -672
ATOM    342  CG BGLN A  21      50.307  41.517   4.589  0.50 21.18           C  
ANISOU  342  CG BGLN A  21     2005   2383   3656  -1204   -663    -34
ATOM    343  CD AGLN A  21      49.685  40.004   3.628  0.50 20.47           C  
ANISOU  343  CD AGLN A  21     2554   1203   4020   -103   -324   -684
ATOM    344  CD BGLN A  21      49.690  40.197   4.093  0.50 19.82           C  
ANISOU  344  CD BGLN A  21     2728   1559   3241    -49   -714   -514
ATOM    345  OE1AGLN A  21      50.387  39.108   3.167  0.50 19.81           O  
ANISOU  345  OE1AGLN A  21     2351   1456   3719     39   -872   -684
ATOM    346  OE1BGLN A  21      50.186  39.131   4.429  0.50 23.90           O  
ANISOU  346  OE1BGLN A  21     3074   1965   4039   -276  -1196     50
ATOM    347  NE2AGLN A  21      48.353  39.961   3.570  0.50 22.43           N  
ANISOU  347  NE2AGLN A  21     2519   2320   3682   -707     13   -251
ATOM    348  NE2BGLN A  21      48.688  40.273   3.218  0.50 18.19           N  
ANISOU  348  NE2BGLN A  21     2017   2236   2657   -561   -268   -669
ATOM    349  H   GLN A  21      53.152  42.576   3.843  1.00  0.00           H  
ATOM    350  HA AGLN A  21      51.435  42.718   6.252  0.50  0.00           H  
ATOM    351  HA BGLN A  21      51.466  43.175   6.336  0.50  0.00           H  
ATOM    352  HB3AGLN A  21      51.324  40.232   5.868  0.50  0.00           H  
ATOM    353  HB3BGLN A  21      51.257  40.646   6.304  0.50  0.00           H  
ATOM    354  HB2AGLN A  21      52.318  40.430   4.447  0.50  0.00           H  
ATOM    355  HB2BGLN A  21      52.249  40.640   4.839  0.50  0.00           H  
ATOM    356  HG3AGLN A  21      50.539  41.945   3.452  0.50  0.00           H  
ATOM    357  HG3BGLN A  21      50.585  42.132   3.733  0.50  0.00           H  
ATOM    358  HG2AGLN A  21      49.579  41.742   4.900  0.50  0.00           H  
ATOM    359  HG2BGLN A  21      49.577  42.054   5.194  0.50  0.00           H  
ATOM    360 HE22AGLN A  21      47.894  39.167   3.150  0.50  0.00           H  
ATOM    361 HE22BGLN A  21      48.257  39.429   2.869  0.50  0.00           H  
ATOM    362 HE21AGLN A  21      47.797  40.717   3.943  0.50  0.00           H  
ATOM    363 HE21BGLN A  21      48.359  41.175   2.904  0.50  0.00           H  
ATOM    364  N   CYS A  22      53.852  42.964   7.332  1.00 20.05           N  
ANISOU  364  N   CYS A  22     2989   1092   3534   -353   -923   -264
ATOM    365  CA  CYS A  22      54.921  42.939   8.326  1.00 18.07           C  
ANISOU  365  CA  CYS A  22     2210   1588   3065   -243   -415   -529
ATOM    366  C   CYS A  22      54.774  44.194   9.190  1.00 15.48           C  
ANISOU  366  C   CYS A  22     1563   1267   3049    -30   -397   -398
ATOM    367  O   CYS A  22      54.672  45.292   8.642  1.00 17.49           O  
ANISOU  367  O   CYS A  22     2201   1196   3246    -97   -698   -164
ATOM    368  CB  CYS A  22      56.288  42.855   7.610  1.00 18.48           C  
ANISOU  368  CB  CYS A  22     2131   1534   3354   -289   -367    -48
ATOM    369  SG  CYS A  22      57.806  43.115   8.579  1.00 18.45           S  
ANISOU  369  SG  CYS A  22     2130   1342   3539    -52   -439   -390
ATOM    370  H   CYS A  22      53.478  43.881   7.127  1.00  0.00           H  
ATOM    371  HA  CYS A  22      54.796  42.059   8.960  1.00  0.00           H  
ATOM    372  HB3 CYS A  22      56.309  43.594   6.810  1.00  0.00           H  
ATOM    373  HB2 CYS A  22      56.368  41.888   7.124  1.00  0.00           H  
ATOM    374  N   GLY A  23      54.770  44.002  10.519  1.00 16.90           N  
ANISOU  374  N   GLY A  23     2074   1260   3087   -472   -478   -252
ATOM    375  CA  GLY A  23      54.631  45.058  11.519  1.00 17.46           C  
ANISOU  375  CA  GLY A  23     2238   1423   2972   -567   -388   -410
ATOM    376  C   GLY A  23      55.988  45.726  11.750  1.00 15.43           C  
ANISOU  376  C   GLY A  23     1988   1274   2598    106   -135   -340
ATOM    377  O   GLY A  23      56.603  45.533  12.796  1.00 17.86           O  
ANISOU  377  O   GLY A  23     2275   1565   2946   -423   -206      2
ATOM    378  H   GLY A  23      54.865  43.064  10.883  1.00  0.00           H  
ATOM    379  HA3 GLY A  23      54.269  44.624  12.451  1.00  0.00           H  
ATOM    380  HA2 GLY A  23      53.893  45.796  11.201  1.00  0.00           H  
ATOM    381  N   SER A  24      56.431  46.511  10.759  1.00 15.17           N  
ANISOU  381  N   SER A  24     1556   1279   2926   -140   -208   -104
ATOM    382  CA  SER A  24      57.708  47.219  10.721  1.00 14.82           C  
ANISOU  382  CA  SER A  24     1454   1009   3166      3    -36   -419
ATOM    383  C   SER A  24      57.528  48.737  10.549  1.00 15.45           C  
ANISOU  383  C   SER A  24     1690   1044   3136    280   -212   -140
ATOM    384  O   SER A  24      58.480  49.403  10.153  1.00 15.17           O  
ANISOU  384  O   SER A  24     1573   1183   3005   -172   -256   -379
ATOM    385  CB  SER A  24      58.586  46.588   9.630  1.00 14.67           C  
ANISOU  385  CB  SER A  24     1775   1175   2621    -63   -262   -398
ATOM    386  OG  SER A  24      58.019  46.822   8.362  1.00 16.31           O  
ANISOU  386  OG  SER A  24     1794   1298   3106    105   -537   -590
ATOM    387  H   SER A  24      55.867  46.598   9.924  1.00  0.00           H  
ATOM    388  HA  SER A  24      58.233  47.082  11.659  1.00  0.00           H  
ATOM    389  HB3 SER A  24      58.707  45.521   9.802  1.00  0.00           H  
ATOM    390  HB2 SER A  24      59.585  47.024   9.646  1.00  0.00           H  
ATOM    391  HG  SER A  24      58.411  46.220   7.721  1.00  0.00           H  
ATOM    392  N   CYS A  25      56.335  49.264  10.871  1.00 14.52           N  
ANISOU  392  N   CYS A  25     1447   1041   3026    -83   -185   -406
ATOM    393  CA  CYS A  25      55.963  50.683  10.846  1.00 14.09           C  
ANISOU  393  CA  CYS A  25     1331    943   3078      6   -143   -495
ATOM    394  C   CYS A  25      56.922  51.610  11.624  1.00 13.61           C  
ANISOU  394  C   CYS A  25     1796    920   2453   -410    -48   -135
ATOM    395  O   CYS A  25      57.171  52.731  11.183  1.00 13.71           O  
ANISOU  395  O   CYS A  25     1293   1091   2825    -99   -284    -91
ATOM    396  CB  CYS A  25      54.516  50.853  11.345  1.00 15.14           C  
ANISOU  396  CB  CYS A  25     1096   1187   3466    -84   -175   -503
ATOM    397  SG  CYS A  25      54.191  50.301  13.070  1.00 17.30           S1-
ANISOU  397  SG  CYS A  25     1804   1263   3506   -296    104   -298
ATOM    398  H   CYS A  25      55.607  48.645  11.197  1.00  0.00           H  
ATOM    399  HA  CYS A  25      55.998  50.994   9.800  1.00  0.00           H  
ATOM    400  HB3 CYS A  25      53.848  50.301  10.690  1.00  0.00           H  
ATOM    401  HB2 CYS A  25      54.209  51.889  11.231  1.00  0.00           H  
ATOM    402  N   TRP A  26      57.465  51.092  12.737  1.00 12.99           N  
ANISOU  402  N   TRP A  26     1349   1144   2441    -66   -196   -160
ATOM    403  CA  TRP A  26      58.512  51.687  13.566  1.00 12.77           C  
ANISOU  403  CA  TRP A  26     1262   1288   2301   -180    -46    -97
ATOM    404  C   TRP A  26      59.850  51.862  12.820  1.00 12.29           C  
ANISOU  404  C   TRP A  26     1190   1195   2285    -81   -233    -55
ATOM    405  O   TRP A  26      60.544  52.844  13.066  1.00 13.05           O  
ANISOU  405  O   TRP A  26     1381    915   2660   -186   -141    -46
ATOM    406  CB  TRP A  26      58.693  50.811  14.823  1.00 14.06           C  
ANISOU  406  CB  TRP A  26     1710   1215   2415    133   -163   -131
ATOM    407  CG  TRP A  26      59.099  49.383  14.575  1.00 14.18           C  
ANISOU  407  CG  TRP A  26     1465   1156   2765   -354    -85   -274
ATOM    408  CD1 TRP A  26      58.249  48.359  14.338  1.00 14.82           C  
ANISOU  408  CD1 TRP A  26     1518   1111   2999   -323   -143   -106
ATOM    409  CD2 TRP A  26      60.443  48.828  14.419  1.00 14.78           C  
ANISOU  409  CD2 TRP A  26     1601   1219   2795   -244     30   -180
ATOM    410  NE1 TRP A  26      58.969  47.216  14.059  1.00 14.52           N  
ANISOU  410  NE1 TRP A  26     1632   1067   2818   -248   -117     13
ATOM    411  CE2 TRP A  26      60.326  47.446  14.080  1.00 14.64           C  
ANISOU  411  CE2 TRP A  26     1624   1120   2817   -143   -276   -241
ATOM    412  CE3 TRP A  26      61.752  49.355  14.505  1.00 14.14           C  
ANISOU  412  CE3 TRP A  26     1584   1087   2702   -108   -356     61
ATOM    413  CZ2 TRP A  26      61.445  46.633  13.836  1.00 14.50           C  
ANISOU  413  CZ2 TRP A  26     1644   1341   2523    -95   -209    102
ATOM    414  CZ3 TRP A  26      62.882  48.552  14.249  1.00 14.32           C  
ANISOU  414  CZ3 TRP A  26     1771   1266   2403   -221   -149     31
ATOM    415  CH2 TRP A  26      62.731  47.193  13.918  1.00 15.38           C  
ANISOU  415  CH2 TRP A  26     1664   1366   2813    -97   -220   -317
ATOM    416  H   TRP A  26      57.158  50.174  13.023  1.00  0.00           H  
ATOM    417  HA  TRP A  26      58.170  52.675  13.876  1.00  0.00           H  
ATOM    418  HB3 TRP A  26      57.763  50.807  15.393  1.00  0.00           H  
ATOM    419  HB2 TRP A  26      59.438  51.263  15.479  1.00  0.00           H  
ATOM    420  HD1 TRP A  26      57.171  48.439  14.356  1.00  0.00           H  
ATOM    421  HE1 TRP A  26      58.528  46.329  13.844  1.00  0.00           H  
ATOM    422  HE3 TRP A  26      61.882  50.396  14.760  1.00  0.00           H  
ATOM    423  HZ2 TRP A  26      61.319  45.593  13.580  1.00  0.00           H  
ATOM    424  HZ3 TRP A  26      63.872  48.976  14.320  1.00  0.00           H  
ATOM    425  HH2 TRP A  26      63.598  46.578  13.735  1.00  0.00           H  
ATOM    426  N   ALA A  27      60.187  50.922  11.919  1.00 13.01           N  
ANISOU  426  N   ALA A  27     1463    911   2570    102    -28   -167
ATOM    427  CA  ALA A  27      61.377  50.978  11.076  1.00 12.13           C  
ANISOU  427  CA  ALA A  27     1420    945   2243    -35    -84    -92
ATOM    428  C   ALA A  27      61.220  52.017   9.957  1.00 12.59           C  
ANISOU  428  C   ALA A  27     1319   1067   2396    -33   -189     30
ATOM    429  O   ALA A  27      62.157  52.779   9.738  1.00 12.66           O  
ANISOU  429  O   ALA A  27     1353    984   2473     67   -206    -10
ATOM    430  CB  ALA A  27      61.706  49.583  10.520  1.00 13.29           C  
ANISOU  430  CB  ALA A  27     1651    739   2656    104   -250   -264
ATOM    431  H   ALA A  27      59.559  50.148  11.748  1.00  0.00           H  
ATOM    432  HA  ALA A  27      62.216  51.282  11.705  1.00  0.00           H  
ATOM    433  HB1 ALA A  27      62.656  49.589   9.987  1.00  0.00           H  
ATOM    434  HB2 ALA A  27      61.787  48.847  11.320  1.00  0.00           H  
ATOM    435  HB3 ALA A  27      60.954  49.229   9.817  1.00  0.00           H  
ATOM    436  N   PHE A  28      60.032  52.078   9.324  1.00 12.55           N  
ANISOU  436  N   PHE A  28     1368   1006   2391     28   -300   -236
ATOM    437  CA  PHE A  28      59.663  53.103   8.337  1.00 13.12           C  
ANISOU  437  CA  PHE A  28     1664   1040   2280     19   -343   -159
ATOM    438  C   PHE A  28      59.597  54.532   8.903  1.00 11.86           C  
ANISOU  438  C   PHE A  28     1394   1010   2099    156   -189     80
ATOM    439  O   PHE A  28      59.944  55.476   8.193  1.00 13.48           O  
ANISOU  439  O   PHE A  28     1343   1203   2574    136   -107     21
ATOM    440  CB  PHE A  28      58.338  52.738   7.639  1.00 14.97           C  
ANISOU  440  CB  PHE A  28     1660   1288   2739    167   -507   -539
ATOM    441  CG  PHE A  28      58.461  51.649   6.591  1.00 13.85           C  
ANISOU  441  CG  PHE A  28     1660   1011   2590    171   -451   -183
ATOM    442  CD1 PHE A  28      58.260  50.298   6.934  1.00 13.81           C  
ANISOU  442  CD1 PHE A  28     1325   1247   2675    -49   -206   -192
ATOM    443  CD2 PHE A  28      58.960  51.958   5.309  1.00 15.06           C  
ANISOU  443  CD2 PHE A  28     1728   1540   2451    285   -466   -359
ATOM    444  CE1 PHE A  28      58.532  49.297   6.014  1.00 13.67           C  
ANISOU  444  CE1 PHE A  28     1494   1209   2490     95   -459   -340
ATOM    445  CE2 PHE A  28      59.212  50.940   4.399  1.00 15.32           C  
ANISOU  445  CE2 PHE A  28     2025   1228   2567    266   -664    -91
ATOM    446  CZ  PHE A  28      58.999  49.616   4.748  1.00 14.25           C  
ANISOU  446  CZ  PHE A  28     1358   1341   2714    126   -469    -32
ATOM    447  H   PHE A  28      59.312  51.409   9.563  1.00  0.00           H  
ATOM    448  HA  PHE A  28      60.445  53.119   7.576  1.00  0.00           H  
ATOM    449  HB3 PHE A  28      57.932  53.620   7.142  1.00  0.00           H  
ATOM    450  HB2 PHE A  28      57.592  52.440   8.378  1.00  0.00           H  
ATOM    451  HD1 PHE A  28      57.888  50.037   7.910  1.00  0.00           H  
ATOM    452  HD2 PHE A  28      59.169  52.984   5.045  1.00  0.00           H  
ATOM    453  HE1 PHE A  28      58.378  48.265   6.280  1.00  0.00           H  
ATOM    454  HE2 PHE A  28      59.619  51.169   3.428  1.00  0.00           H  
ATOM    455  HZ  PHE A  28      59.211  48.831   4.037  1.00  0.00           H  
ATOM    456  N   SER A  29      59.175  54.659  10.171  1.00 12.62           N  
ANISOU  456  N   SER A  29     1539    996   2259   -103   -292   -221
ATOM    457  CA  SER A  29      59.170  55.910  10.924  1.00 12.48           C  
ANISOU  457  CA  SER A  29     1598    841   2302   -225   -290   -319
ATOM    458  C   SER A  29      60.600  56.362  11.271  1.00 11.66           C  
ANISOU  458  C   SER A  29     1267    792   2370   -104   -242    -66
ATOM    459  O   SER A  29      60.927  57.524  11.034  1.00 12.96           O  
ANISOU  459  O   SER A  29     1341    878   2702   -133   -152    -62
ATOM    460  CB  SER A  29      58.279  55.738  12.171  1.00 13.32           C  
ANISOU  460  CB  SER A  29     1536   1159   2366    -29   -193   -503
ATOM    461  OG  SER A  29      58.222  56.914  12.952  1.00 12.90           O  
ANISOU  461  OG  SER A  29     1441    951   2507   -135   -110   -297
ATOM    462  H   SER A  29      58.865  53.838  10.674  1.00  0.00           H  
ATOM    463  HA  SER A  29      58.719  56.681  10.295  1.00  0.00           H  
ATOM    464  HB3 SER A  29      58.637  54.920  12.795  1.00  0.00           H  
ATOM    465  HB2 SER A  29      57.264  55.480  11.871  1.00  0.00           H  
ATOM    466  HG  SER A  29      57.464  57.438  12.669  1.00  0.00           H  
ATOM    467  N   ALA A  30      61.421  55.433  11.796  1.00 12.21           N  
ANISOU  467  N   ALA A  30     1259    981   2398     27   -253   -180
ATOM    468  CA  ALA A  30      62.805  55.671  12.209  1.00 12.03           C  
ANISOU  468  CA  ALA A  30     1220   1167   2183   -152   -205     24
ATOM    469  C   ALA A  30      63.750  56.030  11.052  1.00 12.03           C  
ANISOU  469  C   ALA A  30     1180   1079   2311    227   -160     -9
ATOM    470  O   ALA A  30      64.534  56.967  11.201  1.00 12.64           O  
ANISOU  470  O   ALA A  30     1336   1003   2462    -85   -191   -125
ATOM    471  CB  ALA A  30      63.331  54.458  12.987  1.00 12.87           C  
ANISOU  471  CB  ALA A  30     1382    956   2550     50   -347    121
ATOM    472  H   ALA A  30      61.071  54.498  11.959  1.00  0.00           H  
ATOM    473  HA  ALA A  30      62.787  56.521  12.894  1.00  0.00           H  
ATOM    474  HB1 ALA A  30      64.366  54.603  13.300  1.00  0.00           H  
ATOM    475  HB2 ALA A  30      62.742  54.295  13.889  1.00  0.00           H  
ATOM    476  HB3 ALA A  30      63.286  53.547  12.390  1.00  0.00           H  
ATOM    477  N   THR A  31      63.631  55.334   9.906  1.00 12.26           N  
ANISOU  477  N   THR A  31     1386   1144   2126    353    -53   -157
ATOM    478  CA  THR A  31      64.324  55.706   8.669  1.00 12.59           C  
ANISOU  478  CA  THR A  31     1473   1078   2232    392    -82     -4
ATOM    479  C   THR A  31      63.846  57.069   8.139  1.00 12.98           C  
ANISOU  479  C   THR A  31     1623    905   2403    187    -28     67
ATOM    480  O   THR A  31      64.697  57.851   7.736  1.00 13.28           O  
ANISOU  480  O   THR A  31     1623   1096   2326    225     46    -42
ATOM    481  CB  THR A  31      64.137  54.679   7.522  1.00 12.45           C  
ANISOU  481  CB  THR A  31     1252    974   2504    301   -194   -248
ATOM    482  OG1 THR A  31      62.774  54.458   7.221  1.00 13.75           O  
ANISOU  482  OG1 THR A  31     1531   1169   2524    100   -148   -108
ATOM    483  CG2 THR A  31      64.835  53.338   7.775  1.00 14.37           C  
ANISOU  483  CG2 THR A  31     1537   1173   2749    265   -114     18
ATOM    484  H   THR A  31      62.977  54.564   9.838  1.00  0.00           H  
ATOM    485  HA  THR A  31      65.391  55.781   8.891  1.00  0.00           H  
ATOM    486  HB  THR A  31      64.558  55.096   6.609  1.00  0.00           H  
ATOM    487  HG1 THR A  31      62.721  53.785   6.535  1.00  0.00           H  
ATOM    488 HG21 THR A  31      64.733  52.674   6.917  1.00  0.00           H  
ATOM    489 HG22 THR A  31      65.901  53.479   7.948  1.00  0.00           H  
ATOM    490 HG23 THR A  31      64.426  52.826   8.640  1.00  0.00           H  
ATOM    491  N   GLY A  32      62.533  57.355   8.212  1.00 13.52           N  
ANISOU  491  N   GLY A  32     1660   1054   2421    313   -119     43
ATOM    492  CA  GLY A  32      61.922  58.608   7.766  1.00 13.88           C  
ANISOU  492  CA  GLY A  32     1741    969   2563    147   -362    -80
ATOM    493  C   GLY A  32      62.472  59.835   8.510  1.00 12.38           C  
ANISOU  493  C   GLY A  32     1357   1004   2340    -53    -13    -38
ATOM    494  O   GLY A  32      62.707  60.870   7.885  1.00 12.92           O  
ANISOU  494  O   GLY A  32     1486    984   2436    159    -49     93
ATOM    495  H   GLY A  32      61.903  56.646   8.562  1.00  0.00           H  
ATOM    496  HA3 GLY A  32      60.851  58.538   7.946  1.00  0.00           H  
ATOM    497  HA2 GLY A  32      62.060  58.727   6.693  1.00  0.00           H  
ATOM    498  N   ALA A  33      62.692  59.711   9.830  1.00 12.15           N  
ANISOU  498  N   ALA A  33     1242   1008   2364     15    -62   -314
ATOM    499  CA  ALA A  33      63.249  60.769  10.670  1.00 12.11           C  
ANISOU  499  CA  ALA A  33     1272   1174   2154    167   -165   -273
ATOM    500  C   ALA A  33      64.755  60.950  10.435  1.00 12.69           C  
ANISOU  500  C   ALA A  33     1289   1009   2522   -133    -83     90
ATOM    501  O   ALA A  33      65.203  62.088  10.321  1.00 12.60           O  
ANISOU  501  O   ALA A  33     1289    930   2567    -77      7    -46
ATOM    502  CB  ALA A  33      62.935  60.476  12.144  1.00 14.63           C  
ANISOU  502  CB  ALA A  33     1394   1695   2470   -165   -277   -266
ATOM    503  H   ALA A  33      62.460  58.843  10.294  1.00  0.00           H  
ATOM    504  HA  ALA A  33      62.755  61.708  10.412  1.00  0.00           H  
ATOM    505  HB1 ALA A  33      63.324  61.261  12.793  1.00  0.00           H  
ATOM    506  HB2 ALA A  33      61.858  60.434  12.305  1.00  0.00           H  
ATOM    507  HB3 ALA A  33      63.359  59.525  12.468  1.00  0.00           H  
ATOM    508  N  ALEU A  34      65.493  59.832  10.316  0.80 11.97           N  
ANISOU  508  N  ALEU A  34     1127   1022   2399     11     62     29
ATOM    509  N  BLEU A  34      65.424  59.630  10.347  0.20 12.97           N  
ANISOU  509  N  BLEU A  34     1083    773   3072   -270     15     83
ATOM    510  CA ALEU A  34      66.932  59.806  10.051  0.80 12.81           C  
ANISOU  510  CA ALEU A  34     1295   1121   2449    129    -67      7
ATOM    511  CA BLEU A  34      66.852  59.584  10.040  0.20 12.30           C  
ANISOU  511  CA BLEU A  34     1221    982   2471    134     36   -109
ATOM    512  C  ALEU A  34      67.302  60.320   8.643  0.80 13.05           C  
ANISOU  512  C  ALEU A  34     1495   1026   2436    209    264    -56
ATOM    513  C  BLEU A  34      67.182  60.165   8.715  0.20 11.34           C  
ANISOU  513  C  BLEU A  34     1152    508   2646      9    239    -71
ATOM    514  O  ALEU A  34      68.337  60.965   8.514  0.80 15.44           O  
ANISOU  514  O  ALEU A  34     1537   1369   2961    -58    248    146
ATOM    515  O  BLEU A  34      68.203  60.876   8.627  0.20 12.54           O  
ANISOU  515  O  BLEU A  34     1216    285   3262     14    133    308
ATOM    516  CB ALEU A  34      67.464  58.385  10.348  0.80 13.58           C  
ANISOU  516  CB ALEU A  34     1372   1112   2676      2   -127   -152
ATOM    517  CB BLEU A  34      67.371  58.139  10.076  0.20 11.67           C  
ANISOU  517  CB BLEU A  34     1140   1034   2259    179    172     66
ATOM    518  CG ALEU A  34      69.002  58.212  10.357  0.80 15.33           C  
ANISOU  518  CG ALEU A  34     1683   1155   2985    328    -25    -31
ATOM    519  CG BLEU A  34      67.754  57.687  11.497  0.20  9.64           C  
ANISOU  519  CG BLEU A  34      900    902   1858   -214    185   -256
ATOM    520  CD1ALEU A  34      69.711  59.157  11.349  0.80 16.19           C  
ANISOU  520  CD1ALEU A  34     1840   1118   3192    -40     67   -323
ATOM    521  CD1BLEU A  34      67.880  56.135  11.548  0.20 12.37           C  
ANISOU  521  CD1BLEU A  34     1538   1024   2138    761    139   -690
ATOM    522  CD2ALEU A  34      69.372  56.741  10.636  0.80 16.11           C  
ANISOU  522  CD2ALEU A  34     2141   1305   2673    308     54     87
ATOM    523  CD2BLEU A  34      69.084  58.337  11.927  0.20 11.03           C  
ANISOU  523  CD2BLEU A  34      897   1424   1870   -260    -13     29
ATOM    524  H  ALEU A  34      65.044  58.930  10.411  0.80  0.00           H  
ATOM    525  H  BLEU A  34      64.945  58.747  10.457  0.20  0.00           H  
ATOM    526  HA ALEU A  34      67.388  60.494  10.764  0.80  0.00           H  
ATOM    527  HA BLEU A  34      67.382  60.154  10.803  0.20  0.00           H  
ATOM    528  HB3ALEU A  34      67.026  57.691   9.628  0.80  0.00           H  
ATOM    529  HB3BLEU A  34      68.238  58.049   9.421  0.20  0.00           H  
ATOM    530  HB2ALEU A  34      67.089  58.069  11.323  0.80  0.00           H  
ATOM    531  HB2BLEU A  34      66.609  57.470   9.676  0.20  0.00           H  
ATOM    532  HG ALEU A  34      69.374  58.446   9.358  0.80  0.00           H  
ATOM    533  HG BLEU A  34      66.971  57.999  12.188  0.20  0.00           H  
ATOM    534 HD11ALEU A  34      70.592  58.698  11.798  0.80  0.00           H  
ATOM    535 HD11BLEU A  34      68.151  55.825  12.557  0.20  0.00           H  
ATOM    536 HD12ALEU A  34      70.046  60.065  10.850  0.80  0.00           H  
ATOM    537 HD12BLEU A  34      66.927  55.683  11.274  0.20  0.00           H  
ATOM    538 HD13ALEU A  34      69.054  59.456  12.164  0.80  0.00           H  
ATOM    539 HD13BLEU A  34      68.650  55.809  10.849  0.20  0.00           H  
ATOM    540 HD21ALEU A  34      70.138  56.388   9.947  0.80  0.00           H  
ATOM    541 HD21BLEU A  34      69.341  58.008  12.934  0.20  0.00           H  
ATOM    542 HD22ALEU A  34      69.752  56.599  11.648  0.80  0.00           H  
ATOM    543 HD22BLEU A  34      69.873  58.042  11.236  0.20  0.00           H  
ATOM    544 HD23ALEU A  34      68.512  56.080  10.532  0.80  0.00           H  
ATOM    545 HD23BLEU A  34      68.979  59.422  11.916  0.20  0.00           H  
ATOM    546  N   GLU A  35      66.433  60.100   7.639  1.00 13.83           N  
ANISOU  546  N   GLU A  35     1740   1195   2318    291     77   -155
ATOM    547  CA  GLU A  35      66.522  60.657   6.281  1.00 15.52           C  
ANISOU  547  CA  GLU A  35     2400   1059   2434    114     36   -353
ATOM    548  C   GLU A  35      66.500  62.192   6.246  1.00 14.48           C  
ANISOU  548  C   GLU A  35     1943   1227   2329    -37    288     53
ATOM    549  O   GLU A  35      67.247  62.780   5.464  1.00 15.60           O  
ANISOU  549  O   GLU A  35     2000   1139   2788    116    218     42
ATOM    550  CB  GLU A  35      65.371  60.103   5.412  1.00 15.95           C  
ANISOU  550  CB  GLU A  35     2389   1165   2505    262      7   -375
ATOM    551  CG  GLU A  35      65.622  58.665   4.913  1.00 14.79           C  
ANISOU  551  CG  GLU A  35     2016   1052   2551    270     62   -225
ATOM    552  CD  GLU A  35      64.387  57.895   4.421  1.00 15.34           C  
ANISOU  552  CD  GLU A  35     1953   1313   2562    152    121   -305
ATOM    553  OE1 GLU A  35      63.293  58.490   4.297  1.00 15.62           O  
ANISOU  553  OE1 GLU A  35     2060   1331   2542    258     93    -51
ATOM    554  OE2 GLU A  35      64.563  56.685   4.166  1.00 15.69           O1-
ANISOU  554  OE2 GLU A  35     1931   1309   2719    146    -66   -286
ATOM    555  H   GLU A  35      65.618  59.527   7.818  1.00  0.00           H  
ATOM    556  HA  GLU A  35      67.473  60.338   5.848  1.00  0.00           H  
ATOM    557  HB3 GLU A  35      65.186  60.749   4.552  1.00  0.00           H  
ATOM    558  HB2 GLU A  35      64.456  60.135   6.003  1.00  0.00           H  
ATOM    559  HG3 GLU A  35      66.094  58.079   5.698  1.00  0.00           H  
ATOM    560  HG2 GLU A  35      66.342  58.702   4.098  1.00  0.00           H  
ATOM    561  N   GLY A  36      65.665  62.804   7.103  1.00 14.25           N  
ANISOU  561  N   GLY A  36     1713   1150   2548    259    148    -15
ATOM    562  CA  GLY A  36      65.539  64.254   7.213  1.00 15.13           C  
ANISOU  562  CA  GLY A  36     2085   1033   2631    203    -67    -93
ATOM    563  C   GLY A  36      66.724  64.867   7.971  1.00 13.65           C  
ANISOU  563  C   GLY A  36     1482   1379   2326     19    269   -127
ATOM    564  O   GLY A  36      67.158  65.961   7.615  1.00 16.08           O  
ANISOU  564  O   GLY A  36     2099   1188   2820   -152    286    103
ATOM    565  H   GLY A  36      65.085  62.244   7.711  1.00  0.00           H  
ATOM    566  HA3 GLY A  36      64.616  64.482   7.743  1.00  0.00           H  
ATOM    567  HA2 GLY A  36      65.464  64.707   6.224  1.00  0.00           H  
ATOM    568  N   GLN A  37      67.261  64.167   8.986  1.00 13.99           N  
ANISOU  568  N   GLN A  37     1766   1175   2374      1    -60   -289
ATOM    569  CA  GLN A  37      68.404  64.631   9.777  1.00 14.08           C  
ANISOU  569  CA  GLN A  37     1599   1198   2552    -26     86   -413
ATOM    570  C   GLN A  37      69.747  64.472   9.049  1.00 14.83           C  
ANISOU  570  C   GLN A  37     1577   1062   2995     72    560   -123
ATOM    571  O   GLN A  37      70.591  65.358   9.176  1.00 17.07           O  
ANISOU  571  O   GLN A  37     1817   1341   3326   -332    396     40
ATOM    572  CB  GLN A  37      68.401  63.957  11.168  1.00 14.29           C  
ANISOU  572  CB  GLN A  37     1641   1476   2312   -180    -57   -112
ATOM    573  CG  GLN A  37      67.178  64.303  12.047  1.00 14.22           C  
ANISOU  573  CG  GLN A  37     1706   1021   2673     56    213    -16
ATOM    574  CD  GLN A  37      66.907  65.802  12.168  1.00 13.95           C  
ANISOU  574  CD  GLN A  37     1830   1144   2325   -210   -260     86
ATOM    575  OE1 GLN A  37      67.678  66.534  12.782  1.00 16.02           O  
ANISOU  575  OE1 GLN A  37     1926   1275   2884    -59   -167   -288
ATOM    576  NE2 GLN A  37      65.812  66.261  11.560  1.00 14.14           N  
ANISOU  576  NE2 GLN A  37     1611   1110   2648     57   -117     13
ATOM    577  H   GLN A  37      66.867  63.272   9.242  1.00  0.00           H  
ATOM    578  HA  GLN A  37      68.296  65.707   9.918  1.00  0.00           H  
ATOM    579  HB3 GLN A  37      69.304  64.248  11.708  1.00  0.00           H  
ATOM    580  HB2 GLN A  37      68.461  62.874  11.055  1.00  0.00           H  
ATOM    581  HG3 GLN A  37      67.307  63.895  13.045  1.00  0.00           H  
ATOM    582  HG2 GLN A  37      66.287  63.822  11.654  1.00  0.00           H  
ATOM    583 HE22 GLN A  37      65.596  67.250  11.596  1.00  0.00           H  
ATOM    584 HE21 GLN A  37      65.198  65.632  11.064  1.00  0.00           H  
ATOM    585  N   MET A  38      69.904  63.401   8.251  1.00 15.09           N  
ANISOU  585  N   MET A  38     1648   1211   2871    173    445    -59
ATOM    586  CA  MET A  38      71.045  63.223   7.351  1.00 15.32           C  
ANISOU  586  CA  MET A  38     1902   1187   2732   -184    419   -167
ATOM    587  C   MET A  38      71.005  64.169   6.140  1.00 16.21           C  
ANISOU  587  C   MET A  38     2217   1169   2773   -360    360    194
ATOM    588  O   MET A  38      72.074  64.592   5.702  1.00 19.25           O  
ANISOU  588  O   MET A  38     2290   1402   3621   -251    788    155
ATOM    589  CB  MET A  38      71.167  61.754   6.902  1.00 15.45           C  
ANISOU  589  CB  MET A  38     2146   1116   2608    195    258    -87
ATOM    590  CG  MET A  38      71.589  60.779   8.016  1.00 15.50           C  
ANISOU  590  CG  MET A  38     1672   1252   2965    137   -111    -82
ATOM    591  SD  MET A  38      73.135  61.128   8.906  1.00 17.22           S  
ANISOU  591  SD  MET A  38     1933   1283   3324     10    191   -134
ATOM    592  CE  MET A  38      74.298  61.267   7.524  1.00 20.35           C  
ANISOU  592  CE  MET A  38     2386   1793   3551   -226    482     -1
ATOM    593  H   MET A  38      69.184  62.691   8.211  1.00  0.00           H  
ATOM    594  HA  MET A  38      71.948  63.482   7.904  1.00  0.00           H  
ATOM    595  HB3 MET A  38      71.883  61.672   6.083  1.00  0.00           H  
ATOM    596  HB2 MET A  38      70.216  61.423   6.481  1.00  0.00           H  
ATOM    597  HG3 MET A  38      71.672  59.786   7.585  1.00  0.00           H  
ATOM    598  HG2 MET A  38      70.809  60.715   8.769  1.00  0.00           H  
ATOM    599  HE1 MET A  38      75.319  61.341   7.897  1.00  0.00           H  
ATOM    600  HE2 MET A  38      74.229  60.400   6.870  1.00  0.00           H  
ATOM    601  HE3 MET A  38      74.082  62.159   6.936  1.00  0.00           H  
ATOM    602  N   PHE A  39      69.801  64.535   5.658  1.00 17.76           N  
ANISOU  602  N   PHE A  39     2609   1112   3025    114    292    227
ATOM    603  CA  PHE A  39      69.622  65.580   4.646  1.00 17.24           C  
ANISOU  603  CA  PHE A  39     2722   1213   2615     20    135    -40
ATOM    604  C   PHE A  39      69.997  66.982   5.159  1.00 17.88           C  
ANISOU  604  C   PHE A  39     2860   1302   2630    -71    363     76
ATOM    605  O   PHE A  39      70.593  67.749   4.407  1.00 20.80           O  
ANISOU  605  O   PHE A  39     2994   1329   3577   -253    778    203
ATOM    606  CB  PHE A  39      68.203  65.527   4.036  1.00 18.25           C  
ANISOU  606  CB  PHE A  39     2719   1116   3097    -84    156    333
ATOM    607  CG  PHE A  39      67.890  66.653   3.062  1.00 19.19           C  
ANISOU  607  CG  PHE A  39     2855   1559   2875    387    632    351
ATOM    608  CD1 PHE A  39      68.375  66.596   1.740  1.00 20.17           C  
ANISOU  608  CD1 PHE A  39     2973   1778   2912    -13    436    349
ATOM    609  CD2 PHE A  39      67.309  67.854   3.519  1.00 19.38           C  
ANISOU  609  CD2 PHE A  39     3082   1169   3109     58    718    330
ATOM    610  CE1 PHE A  39      68.215  67.676   0.885  1.00 21.64           C  
ANISOU  610  CE1 PHE A  39     2987   2438   2795     37    462    479
ATOM    611  CE2 PHE A  39      67.169  68.931   2.654  1.00 22.41           C  
ANISOU  611  CE2 PHE A  39     3578   1910   3027    498    376    683
ATOM    612  CZ  PHE A  39      67.611  68.839   1.341  1.00 23.87           C  
ANISOU  612  CZ  PHE A  39     3531   2040   3496    351    717    888
ATOM    613  H   PHE A  39      68.958  64.132   6.044  1.00  0.00           H  
ATOM    614  HA  PHE A  39      70.316  65.361   3.833  1.00  0.00           H  
ATOM    615  HB3 PHE A  39      67.451  65.524   4.825  1.00  0.00           H  
ATOM    616  HB2 PHE A  39      68.085  64.585   3.500  1.00  0.00           H  
ATOM    617  HD1 PHE A  39      68.883  65.716   1.391  1.00  0.00           H  
ATOM    618  HD2 PHE A  39      66.993  67.943   4.547  1.00  0.00           H  
ATOM    619  HE1 PHE A  39      68.579  67.618  -0.130  1.00  0.00           H  
ATOM    620  HE2 PHE A  39      66.723  69.849   3.003  1.00  0.00           H  
ATOM    621  HZ  PHE A  39      67.496  69.681   0.675  1.00  0.00           H  
ATOM    622  N   ARG A  40      69.675  67.286   6.427  1.00 16.71           N  
ANISOU  622  N   ARG A  40     2545   1112   2693   -100     98     28
ATOM    623  CA  ARG A  40      70.090  68.518   7.098  1.00 19.29           C  
ANISOU  623  CA  ARG A  40     2621   1233   3475   -313    206   -299
ATOM    624  C   ARG A  40      71.617  68.595   7.301  1.00 20.51           C  
ANISOU  624  C   ARG A  40     2689   1335   3766   -624     54    -39
ATOM    625  O   ARG A  40      72.188  69.673   7.142  1.00 23.44           O  
ANISOU  625  O   ARG A  40     2854   1756   4296   -949    325   -167
ATOM    626  CB  ARG A  40      69.301  68.664   8.418  1.00 21.09           C  
ANISOU  626  CB  ARG A  40     3119   1437   3457   -132    610   -627
ATOM    627  CG  ARG A  40      69.786  69.800   9.343  1.00 24.09           C  
ANISOU  627  CG  ARG A  40     2920   1748   4484   -115    663  -1026
ATOM    628  CD  ARG A  40      68.860  70.083  10.534  1.00 28.91           C  
ANISOU  628  CD  ARG A  40     2773   3745   4464    185    302  -1388
ATOM    629  NE  ARG A  40      67.637  70.804  10.135  1.00 29.99           N  
ANISOU  629  NE  ARG A  40     4273   1832   5288    157    124  -1239
ATOM    630  CZ  ARG A  40      66.926  71.675  10.875  1.00 25.40           C  
ANISOU  630  CZ  ARG A  40     3079   1402   5169   -336    401    162
ATOM    631  NH1 ARG A  40      67.301  72.020  12.114  1.00 30.92           N  
ANISOU  631  NH1 ARG A  40     3295   2340   6111   -824   1209   -441
ATOM    632  NH2 ARG A  40      65.816  72.214  10.356  1.00 24.53           N1+
ANISOU  632  NH2 ARG A  40     3018   2069   4231   -123    355     20
ATOM    633  H   ARG A  40      69.155  66.622   6.985  1.00  0.00           H  
ATOM    634  HA  ARG A  40      69.813  69.358   6.457  1.00  0.00           H  
ATOM    635  HB3 ARG A  40      69.368  67.734   8.982  1.00  0.00           H  
ATOM    636  HB2 ARG A  40      68.245  68.789   8.181  1.00  0.00           H  
ATOM    637  HG3 ARG A  40      69.831  70.697   8.722  1.00  0.00           H  
ATOM    638  HG2 ARG A  40      70.802  69.643   9.705  1.00  0.00           H  
ATOM    639  HD3 ARG A  40      69.413  70.540  11.355  1.00  0.00           H  
ATOM    640  HD2 ARG A  40      68.488  69.131  10.914  1.00  0.00           H  
ATOM    641  HE  ARG A  40      67.305  70.608   9.200  1.00  0.00           H  
ATOM    642 HH12 ARG A  40      66.716  72.616  12.686  1.00  0.00           H  
ATOM    643 HH11 ARG A  40      68.139  71.623  12.514  1.00  0.00           H  
ATOM    644 HH22 ARG A  40      65.262  72.864  10.894  1.00  0.00           H  
ATOM    645 HH21 ARG A  40      65.519  71.960   9.423  1.00  0.00           H  
ATOM    646  N   LYS A  41      72.235  67.454   7.647  1.00 18.58           N  
ANISOU  646  N   LYS A  41     2190   1542   3328   -543    542   -261
ATOM    647  CA  LYS A  41      73.661  67.329   7.937  1.00 20.59           C  
ANISOU  647  CA  LYS A  41     2319   1724   3779   -304    474   -139
ATOM    648  C   LYS A  41      74.557  67.432   6.687  1.00 21.95           C  
ANISOU  648  C   LYS A  41     2410   2423   3504   -999    525     57
ATOM    649  O   LYS A  41      75.621  68.044   6.778  1.00 25.63           O  
ANISOU  649  O   LYS A  41     2609   2209   4919   -883   1197   -307
ATOM    650  CB  LYS A  41      73.880  66.004   8.703  1.00 23.23           C  
ANISOU  650  CB  LYS A  41     1790   2480   4555      6    828    348
ATOM    651  CG  LYS A  41      75.329  65.722   9.140  1.00 24.83           C  
ANISOU  651  CG  LYS A  41     2230   2939   4263   -387    625    217
ATOM    652  CD  LYS A  41      75.460  64.386   9.893  1.00 31.30           C  
ANISOU  652  CD  LYS A  41     2996   3489   5406    257    382    727
ATOM    653  CE  LYS A  41      76.897  64.047  10.326  1.00 42.92           C  
ANISOU  653  CE  LYS A  41     3007   7171   6129    156    504   -821
ATOM    654  NZ  LYS A  41      77.388  64.931  11.399  1.00 49.11           N1+
ANISOU  654  NZ  LYS A  41     3710   6432   8516     79     69  -1829
ATOM    655  H   LYS A  41      71.683  66.616   7.774  1.00  0.00           H  
ATOM    656  HA  LYS A  41      73.934  68.148   8.606  1.00  0.00           H  
ATOM    657  HB3 LYS A  41      73.531  65.173   8.090  1.00  0.00           H  
ATOM    658  HB2 LYS A  41      73.250  66.007   9.593  1.00  0.00           H  
ATOM    659  HG3 LYS A  41      75.677  66.545   9.765  1.00  0.00           H  
ATOM    660  HG2 LYS A  41      75.988  65.693   8.273  1.00  0.00           H  
ATOM    661  HD3 LYS A  41      75.093  63.586   9.251  1.00  0.00           H  
ATOM    662  HD2 LYS A  41      74.802  64.386  10.762  1.00  0.00           H  
ATOM    663  HE3 LYS A  41      77.574  64.100   9.473  1.00  0.00           H  
ATOM    664  HE2 LYS A  41      76.933  63.022  10.697  1.00  0.00           H  
ATOM    665  HZ1 LYS A  41      76.796  64.815  12.214  1.00  0.00           H  
ATOM    666  HZ2 LYS A  41      78.335  64.678  11.643  1.00  0.00           H  
ATOM    667  HZ3 LYS A  41      77.359  65.893  11.094  1.00  0.00           H  
ATOM    668  N   THR A  42      74.137  66.806   5.573  1.00 20.82           N  
ANISOU  668  N   THR A  42     2466   2065   3376   -634    703     53
ATOM    669  CA  THR A  42      74.987  66.566   4.399  1.00 23.33           C  
ANISOU  669  CA  THR A  42     2840   2155   3869   -688   1073   -498
ATOM    670  C   THR A  42      74.441  67.171   3.088  1.00 21.88           C  
ANISOU  670  C   THR A  42     2737   1744   3829   -698    930   -193
ATOM    671  O   THR A  42      75.203  67.258   2.124  1.00 28.08           O  
ANISOU  671  O   THR A  42     3766   2482   4418  -1074   1750    132
ATOM    672  CB  THR A  42      75.184  65.040   4.164  1.00 21.56           C  
ANISOU  672  CB  THR A  42     2870   1873   3448   -442    556    -40
ATOM    673  OG1 THR A  42      74.037  64.394   3.638  1.00 22.69           O  
ANISOU  673  OG1 THR A  42     3101   1494   4023   -196    755    128
ATOM    674  CG2 THR A  42      75.668  64.274   5.405  1.00 23.53           C  
ANISOU  674  CG2 THR A  42     2521   2641   3776   -567    668    129
ATOM    675  H   THR A  42      73.247  66.326   5.584  1.00  0.00           H  
ATOM    676  HA  THR A  42      75.974  67.008   4.549  1.00  0.00           H  
ATOM    677  HB  THR A  42      75.956  64.930   3.404  1.00  0.00           H  
ATOM    678  HG1 THR A  42      73.370  64.340   4.331  1.00  0.00           H  
ATOM    679 HG21 THR A  42      75.871  63.230   5.166  1.00  0.00           H  
ATOM    680 HG22 THR A  42      76.588  64.708   5.796  1.00  0.00           H  
ATOM    681 HG23 THR A  42      74.928  64.289   6.205  1.00  0.00           H  
ATOM    682  N   GLY A  43      73.154  67.556   3.052  1.00 22.69           N  
ANISOU  682  N   GLY A  43     2801   1949   3871   -240    591   -139
ATOM    683  CA  GLY A  43      72.475  68.053   1.851  1.00 25.39           C  
ANISOU  683  CA  GLY A  43     3621   2513   3512   -640    543    -23
ATOM    684  C   GLY A  43      72.016  66.922   0.911  1.00 23.58           C  
ANISOU  684  C   GLY A  43     3082   2560   3316   -104    808     82
ATOM    685  O   GLY A  43      71.470  67.227  -0.149  1.00 26.33           O  
ANISOU  685  O   GLY A  43     4058   1950   3994   -222    934    140
ATOM    686  H   GLY A  43      72.586  67.479   3.885  1.00  0.00           H  
ATOM    687  HA3 GLY A  43      73.125  68.736   1.302  1.00  0.00           H  
ATOM    688  HA2 GLY A  43      71.602  68.633   2.151  1.00  0.00           H  
ATOM    689  N   ARG A  44      72.235  65.644   1.272  1.00 23.17           N  
ANISOU  689  N   ARG A  44     3050   2095   3657   -558    841    105
ATOM    690  CA  ARG A  44      71.923  64.473   0.453  1.00 23.72           C  
ANISOU  690  CA  ARG A  44     2774   2020   4218   -721    707   -365
ATOM    691  C   ARG A  44      70.782  63.677   1.095  1.00 19.77           C  
ANISOU  691  C   ARG A  44     2841   1619   3049   -229    438     55
ATOM    692  O   ARG A  44      70.917  63.223   2.232  1.00 20.04           O  
ANISOU  692  O   ARG A  44     2418   1862   3335    -94    531    166
ATOM    693  CB  ARG A  44      73.179  63.588   0.293  1.00 27.74           C  
ANISOU  693  CB  ARG A  44     3360   3010   4167     33    984    617
ATOM    694  CG  ARG A  44      74.361  64.315  -0.377  1.00 31.88           C  
ANISOU  694  CG  ARG A  44     3770   3365   4978     28   1509    347
ATOM    695  CD  ARG A  44      75.588  63.422  -0.637  1.00 37.80           C  
ANISOU  695  CD  ARG A  44     4952   4392   5016   1437   1222    643
ATOM    696  NE  ARG A  44      76.322  63.059   0.590  0.50 34.26           N  
ANISOU  696  NE  ARG A  44     3815   4016   5186   -904    974    -53
ATOM    697  CZ  ARG A  44      77.310  63.757   1.185  0.50 26.72           C  
ANISOU  697  CZ  ARG A  44     2610   3537   4005   -398   1155    134
ATOM    698  NH1 ARG A  44      77.905  63.242   2.268  0.50 26.57           N  
ANISOU  698  NH1 ARG A  44     3359   2187   4548    304    975    346
ATOM    699  NH2 ARG A  44      77.722  64.949   0.724  0.50 34.13           N1+
ANISOU  699  NH2 ARG A  44     4217   2834   5915   -254   2463    128
ATOM    700  H   ARG A  44      72.685  65.450   2.157  1.00  0.00           H  
ATOM    701  HA  ARG A  44      71.611  64.780  -0.548  1.00  0.00           H  
ATOM    702  HB3 ARG A  44      72.919  62.715  -0.308  1.00  0.00           H  
ATOM    703  HB2 ARG A  44      73.491  63.201   1.263  1.00  0.00           H  
ATOM    704  HG3 ARG A  44      74.665  65.108   0.308  1.00  0.00           H  
ATOM    705  HG2 ARG A  44      74.063  64.824  -1.295  1.00  0.00           H  
ATOM    706  HD3 ARG A  44      76.228  63.818  -1.427  1.00  0.00           H  
ATOM    707  HD2 ARG A  44      75.229  62.463  -1.012  1.00  0.00           H  
ATOM    708  HE  ARG A  44      76.022  62.200   1.029  1.00  0.00           H  
ATOM    709 HH12 ARG A  44      78.655  63.740   2.726  1.00  0.00           H  
ATOM    710 HH11 ARG A  44      77.618  62.344   2.630  1.00  0.00           H  
ATOM    711 HH22 ARG A  44      78.463  65.456   1.186  1.00  0.00           H  
ATOM    712 HH21 ARG A  44      77.271  65.358  -0.081  1.00  0.00           H  
ATOM    713  N   LEU A  45      69.689  63.512   0.331  1.00 19.72           N  
ANISOU  713  N   LEU A  45     2428   1623   3442    -71    551   -246
ATOM    714  CA  LEU A  45      68.539  62.690   0.694  1.00 20.25           C  
ANISOU  714  CA  LEU A  45     2390   1543   3758    -70    617     20
ATOM    715  C   LEU A  45      68.772  61.287   0.122  1.00 19.46           C  
ANISOU  715  C   LEU A  45     2989   1657   2746    316    586    186
ATOM    716  O   LEU A  45      68.618  61.092  -1.084  1.00 21.67           O  
ANISOU  716  O   LEU A  45     3822   1656   2754    117    758    405
ATOM    717  CB  LEU A  45      67.246  63.346   0.151  1.00 20.47           C  
ANISOU  717  CB  LEU A  45     2913   1873   2991    207    628    219
ATOM    718  CG  LEU A  45      65.945  62.565   0.450  1.00 20.85           C  
ANISOU  718  CG  LEU A  45     2360   2538   3022    387    436    262
ATOM    719  CD1 LEU A  45      65.710  62.384   1.962  1.00 20.02           C  
ANISOU  719  CD1 LEU A  45     2805   2021   2779    299    266    400
ATOM    720  CD2 LEU A  45      64.732  63.208  -0.251  1.00 22.46           C  
ANISOU  720  CD2 LEU A  45     2687   2392   3456      3    174    184
ATOM    721  H   LEU A  45      69.663  63.917  -0.593  1.00  0.00           H  
ATOM    722  HA  LEU A  45      68.461  62.627   1.781  1.00  0.00           H  
ATOM    723  HB3 LEU A  45      67.340  63.480  -0.928  1.00  0.00           H  
ATOM    724  HB2 LEU A  45      67.150  64.350   0.563  1.00  0.00           H  
ATOM    725  HG  LEU A  45      66.043  61.570   0.015  1.00  0.00           H  
ATOM    726 HD11 LEU A  45      64.650  62.376   2.213  1.00  0.00           H  
ATOM    727 HD12 LEU A  45      66.125  61.436   2.306  1.00  0.00           H  
ATOM    728 HD13 LEU A  45      66.178  63.178   2.546  1.00  0.00           H  
ATOM    729 HD21 LEU A  45      64.176  62.469  -0.828  1.00  0.00           H  
ATOM    730 HD22 LEU A  45      64.038  63.658   0.458  1.00  0.00           H  
ATOM    731 HD23 LEU A  45      65.029  63.999  -0.941  1.00  0.00           H  
ATOM    732  N   ILE A  46      69.163  60.354   1.000  1.00 19.24           N  
ANISOU  732  N   ILE A  46     3028   1572   2708    167    333    104
ATOM    733  CA  ILE A  46      69.447  58.967   0.644  1.00 18.57           C  
ANISOU  733  CA  ILE A  46     2705   1272   3077     24    471     82
ATOM    734  C   ILE A  46      68.460  58.076   1.410  1.00 17.74           C  
ANISOU  734  C   ILE A  46     2807   1260   2673    150    314   -191
ATOM    735  O   ILE A  46      68.389  58.159   2.637  1.00 18.68           O  
ANISOU  735  O   ILE A  46     2759   1543   2793    257    292   -299
ATOM    736  CB  ILE A  46      70.905  58.557   1.013  1.00 18.31           C  
ANISOU  736  CB  ILE A  46     2473   1627   2857   -130    515   -246
ATOM    737  CG1 ILE A  46      71.942  59.462   0.301  1.00 21.25           C  
ANISOU  737  CG1 ILE A  46     2595   1477   4001     89    696    -79
ATOM    738  CG2 ILE A  46      71.203  57.072   0.704  1.00 20.60           C  
ANISOU  738  CG2 ILE A  46     2865   1695   3267    498    778    -47
ATOM    739  CD1 ILE A  46      73.376  59.313   0.828  1.00 28.58           C  
ANISOU  739  CD1 ILE A  46     2873   3402   4581   -778    505    281
ATOM    740  H   ILE A  46      69.271  60.593   1.976  1.00  0.00           H  
ATOM    741  HA  ILE A  46      69.310  58.802  -0.427  1.00  0.00           H  
ATOM    742  HB  ILE A  46      71.035  58.700   2.088  1.00  0.00           H  
ATOM    743 HG13 ILE A  46      71.671  60.513   0.405  1.00  0.00           H  
ATOM    744 HG12 ILE A  46      71.925  59.260  -0.771  1.00  0.00           H  
ATOM    745 HG21 ILE A  46      72.240  56.820   0.921  1.00  0.00           H  
ATOM    746 HG22 ILE A  46      70.590  56.393   1.296  1.00  0.00           H  
ATOM    747 HG23 ILE A  46      71.027  56.845  -0.348  1.00  0.00           H  
ATOM    748 HD11 ILE A  46      73.967  60.199   0.593  1.00  0.00           H  
ATOM    749 HD12 ILE A  46      73.394  59.184   1.910  1.00  0.00           H  
ATOM    750 HD13 ILE A  46      73.878  58.456   0.377  1.00  0.00           H  
ATOM    751  N   SER A  47      67.728  57.242   0.655  1.00 16.76           N  
ANISOU  751  N   SER A  47     2451   1309   2605    436    163    -84
ATOM    752  CA  SER A  47      66.768  56.258   1.153  1.00 16.76           C  
ANISOU  752  CA  SER A  47     2555   1299   2512    490    299    164
ATOM    753  C   SER A  47      67.469  55.180   2.002  1.00 15.56           C  
ANISOU  753  C   SER A  47     2082   1143   2684    217    129   -142
ATOM    754  O   SER A  47      68.447  54.597   1.534  1.00 17.09           O  
ANISOU  754  O   SER A  47     2364   1424   2703    663    322    -94
ATOM    755  CB  SER A  47      66.038  55.667  -0.071  1.00 18.20           C  
ANISOU  755  CB  SER A  47     2256   2020   2638    579    150     -5
ATOM    756  OG  SER A  47      65.025  54.756   0.293  1.00 20.02           O  
ANISOU  756  OG  SER A  47     2482   1819   3304    602    281    -21
ATOM    757  H   SER A  47      67.863  57.249  -0.345  1.00  0.00           H  
ATOM    758  HA  SER A  47      66.042  56.784   1.774  1.00  0.00           H  
ATOM    759  HB3 SER A  47      66.741  55.157  -0.732  1.00  0.00           H  
ATOM    760  HB2 SER A  47      65.577  56.464  -0.655  1.00  0.00           H  
ATOM    761  HG  SER A  47      64.686  54.344  -0.506  1.00  0.00           H  
ATOM    762  N   LEU A  48      66.971  54.964   3.230  1.00 14.34           N  
ANISOU  762  N   LEU A  48     1942   1108   2398    257    -56      0
ATOM    763  CA  LEU A  48      67.576  54.081   4.229  1.00 15.25           C  
ANISOU  763  CA  LEU A  48     2233    945   2615    216    -18      8
ATOM    764  C   LEU A  48      66.798  52.766   4.353  1.00 14.38           C  
ANISOU  764  C   LEU A  48     1677   1087   2698    148    -87   -168
ATOM    765  O   LEU A  48      65.587  52.737   4.130  1.00 14.51           O  
ANISOU  765  O   LEU A  48     1588   1207   2715    171   -132    -83
ATOM    766  CB  LEU A  48      67.615  54.802   5.593  1.00 15.06           C  
ANISOU  766  CB  LEU A  48     2165   1115   2441    -59    189   -189
ATOM    767  CG  LEU A  48      68.391  56.133   5.604  1.00 13.63           C  
ANISOU  767  CG  LEU A  48     1581   1114   2483     82    -37    -99
ATOM    768  CD1 LEU A  48      68.375  56.778   7.003  1.00 15.24           C  
ANISOU  768  CD1 LEU A  48     1788   1328   2672     18    117   -269
ATOM    769  CD2 LEU A  48      69.818  55.982   5.067  1.00 15.96           C  
ANISOU  769  CD2 LEU A  48     1636   1375   3050    113    -11   -260
ATOM    770  H   LEU A  48      66.161  55.489   3.540  1.00  0.00           H  
ATOM    771  HA  LEU A  48      68.598  53.831   3.941  1.00  0.00           H  
ATOM    772  HB3 LEU A  48      68.056  54.134   6.333  1.00  0.00           H  
ATOM    773  HB2 LEU A  48      66.599  54.995   5.925  1.00  0.00           H  
ATOM    774  HG  LEU A  48      67.876  56.823   4.937  1.00  0.00           H  
ATOM    775 HD11 LEU A  48      68.094  57.829   6.945  1.00  0.00           H  
ATOM    776 HD12 LEU A  48      67.666  56.289   7.671  1.00  0.00           H  
ATOM    777 HD13 LEU A  48      69.351  56.731   7.483  1.00  0.00           H  
ATOM    778 HD21 LEU A  48      70.445  56.812   5.383  1.00  0.00           H  
ATOM    779 HD22 LEU A  48      70.281  55.054   5.405  1.00  0.00           H  
ATOM    780 HD23 LEU A  48      69.826  55.985   3.976  1.00  0.00           H  
ATOM    781  N   SER A  49      67.530  51.703   4.719  1.00 13.75           N  
ANISOU  781  N   SER A  49     1810    923   2490    247     69    -30
ATOM    782  CA  SER A  49      67.013  50.347   4.861  1.00 13.43           C  
ANISOU  782  CA  SER A  49     1761    814   2526    194     32    -15
ATOM    783  C   SER A  49      66.221  50.162   6.167  1.00 13.29           C  
ANISOU  783  C   SER A  49     1791    951   2307     77    -48   -349
ATOM    784  O   SER A  49      66.776  50.349   7.251  1.00 13.74           O  
ANISOU  784  O   SER A  49     1560   1218   2442     62   -125   -251
ATOM    785  CB  SER A  49      68.198  49.367   4.786  1.00 14.13           C  
ANISOU  785  CB  SER A  49     1787    879   2701    280    -79   -160
ATOM    786  OG  SER A  49      67.769  48.026   4.890  1.00 13.56           O  
ANISOU  786  OG  SER A  49     1649   1011   2490    234   -216   -142
ATOM    787  H   SER A  49      68.519  51.816   4.900  1.00  0.00           H  
ATOM    788  HA  SER A  49      66.356  50.143   4.013  1.00  0.00           H  
ATOM    789  HB3 SER A  49      68.927  49.569   5.571  1.00  0.00           H  
ATOM    790  HB2 SER A  49      68.718  49.481   3.836  1.00  0.00           H  
ATOM    791  HG  SER A  49      67.579  47.700   4.002  1.00  0.00           H  
ATOM    792  N   GLU A  50      64.958  49.729   6.023  1.00 13.26           N  
ANISOU  792  N   GLU A  50     1557   1064   2416      3   -126   -275
ATOM    793  CA  GLU A  50      64.132  49.216   7.119  1.00 13.22           C  
ANISOU  793  CA  GLU A  50     1445   1117   2461    303   -438    -74
ATOM    794  C   GLU A  50      64.412  47.731   7.380  1.00 12.53           C  
ANISOU  794  C   GLU A  50     1249   1390   2118    152   -337   -237
ATOM    795  O   GLU A  50      64.129  47.265   8.480  1.00 13.19           O  
ANISOU  795  O   GLU A  50     1558   1264   2186    189   -175   -244
ATOM    796  CB  GLU A  50      62.629  49.372   6.815  1.00 13.86           C  
ANISOU  796  CB  GLU A  50     1548   1007   2711    347   -326   -137
ATOM    797  CG  GLU A  50      62.152  50.818   6.605  1.00 13.92           C  
ANISOU  797  CG  GLU A  50     1836   1126   2327    334   -174   -219
ATOM    798  CD  GLU A  50      62.442  51.410   5.225  1.00 15.33           C  
ANISOU  798  CD  GLU A  50     1567   1648   2607    334   -129     -2
ATOM    799  OE1 GLU A  50      62.616  52.610   5.040  1.00 16.30           O  
ANISOU  799  OE1 GLU A  50     1958   1614   2621    289   -105   -125
ATOM    800  OE2 GLU A  50      62.463  50.477   4.231  1.00 16.34           O  
ANISOU  800  OE2 GLU A  50     1973   1301   2935    253   -377     35
ATOM    801  H   GLU A  50      64.571  49.633   5.094  1.00  0.00           H  
ATOM    802  HA  GLU A  50      64.358  49.767   8.034  1.00  0.00           H  
ATOM    803  HB3 GLU A  50      62.056  48.962   7.648  1.00  0.00           H  
ATOM    804  HB2 GLU A  50      62.350  48.745   5.967  1.00  0.00           H  
ATOM    805  HG3 GLU A  50      62.572  51.468   7.371  1.00  0.00           H  
ATOM    806  HG2 GLU A  50      61.077  50.842   6.748  1.00  0.00           H  
ATOM    807  HE2 GLU A  50      62.703  50.833   3.365  1.00  0.00           H  
ATOM    808  N   GLN A  51      64.950  47.018   6.375  1.00 13.04           N  
ANISOU  808  N   GLN A  51     1534   1025   2394    282   -318   -339
ATOM    809  CA  GLN A  51      65.319  45.607   6.464  1.00 14.19           C  
ANISOU  809  CA  GLN A  51     1799    994   2597    310   -587   -127
ATOM    810  C   GLN A  51      66.518  45.405   7.404  1.00 13.12           C  
ANISOU  810  C   GLN A  51     1477   1260   2245    251   -300   -197
ATOM    811  O   GLN A  51      66.515  44.456   8.182  1.00 13.97           O  
ANISOU  811  O   GLN A  51     1570   1112   2626    199   -341   -133
ATOM    812  CB  GLN A  51      65.627  45.091   5.044  1.00 14.96           C  
ANISOU  812  CB  GLN A  51     2041    989   2651    250   -299   -367
ATOM    813  CG  GLN A  51      65.615  43.557   4.901  1.00 16.76           C  
ANISOU  813  CG  GLN A  51     2183   1068   3116    -23   -325   -405
ATOM    814  CD  GLN A  51      64.263  42.906   5.208  1.00 16.12           C  
ANISOU  814  CD  GLN A  51     2245   1198   2679   -238   -762   -228
ATOM    815  OE1 GLN A  51      63.204  43.483   4.967  1.00 17.21           O  
ANISOU  815  OE1 GLN A  51     2131   1299   3108   -109   -798   -351
ATOM    816  NE2 GLN A  51      64.302  41.678   5.720  1.00 17.71           N  
ANISOU  816  NE2 GLN A  51     2336   1333   3059   -426   -587    215
ATOM    817  H   GLN A  51      65.158  47.475   5.500  1.00  0.00           H  
ATOM    818  HA  GLN A  51      64.462  45.075   6.878  1.00  0.00           H  
ATOM    819  HB3 GLN A  51      66.595  45.468   4.713  1.00  0.00           H  
ATOM    820  HB2 GLN A  51      64.913  45.521   4.349  1.00  0.00           H  
ATOM    821  HG3 GLN A  51      66.366  43.130   5.563  1.00  0.00           H  
ATOM    822  HG2 GLN A  51      65.904  43.280   3.888  1.00  0.00           H  
ATOM    823 HE22 GLN A  51      63.449  41.181   5.945  1.00  0.00           H  
ATOM    824 HE21 GLN A  51      65.188  41.255   5.963  1.00  0.00           H  
ATOM    825  N   ASN A  52      67.477  46.346   7.359  1.00 13.14           N  
ANISOU  825  N   ASN A  52     1326   1160   2505    266   -299   -443
ATOM    826  CA  ASN A  52      68.598  46.474   8.286  1.00 13.08           C  
ANISOU  826  CA  ASN A  52     1692    943   2334    132   -217    -10
ATOM    827  C   ASN A  52      68.126  46.643   9.742  1.00 12.77           C  
ANISOU  827  C   ASN A  52     1388   1010   2454    -49   -528   -254
ATOM    828  O   ASN A  52      68.677  45.980  10.615  1.00 14.43           O  
ANISOU  828  O   ASN A  52     1746   1147   2587    106   -417    -92
ATOM    829  CB  ASN A  52      69.483  47.654   7.812  1.00 13.22           C  
ANISOU  829  CB  ASN A  52     1356   1040   2626     44   -248   -174
ATOM    830  CG  ASN A  52      70.867  47.813   8.459  1.00 13.90           C  
ANISOU  830  CG  ASN A  52     1443   1367   2471    274      8   -318
ATOM    831  OD1 ASN A  52      71.550  48.796   8.187  1.00 15.13           O  
ANISOU  831  OD1 ASN A  52     1521   1366   2862    287    -18    -67
ATOM    832  ND2 ASN A  52      71.307  46.879   9.302  1.00 13.98           N  
ANISOU  832  ND2 ASN A  52     1661   1151   2500     63   -218   -168
ATOM    833  H   ASN A  52      67.409  47.073   6.657  1.00  0.00           H  
ATOM    834  HA  ASN A  52      69.172  45.548   8.250  1.00  0.00           H  
ATOM    835  HB3 ASN A  52      68.935  48.591   7.908  1.00  0.00           H  
ATOM    836  HB2 ASN A  52      69.679  47.537   6.748  1.00  0.00           H  
ATOM    837 HD22 ASN A  52      72.198  46.993   9.763  1.00  0.00           H  
ATOM    838 HD21 ASN A  52      70.732  46.082   9.536  1.00  0.00           H  
ATOM    839  N   LEU A  53      67.085  47.462   9.972  1.00 12.40           N  
ANISOU  839  N   LEU A  53     1349    820   2542     99   -241   -252
ATOM    840  CA  LEU A  53      66.451  47.611  11.282  1.00 13.15           C  
ANISOU  840  CA  LEU A  53     1387    959   2650    172    -79   -289
ATOM    841  C   LEU A  53      65.745  46.316  11.724  1.00 12.87           C  
ANISOU  841  C   LEU A  53     1360   1359   2168    128     30   -212
ATOM    842  O   LEU A  53      66.089  45.794  12.781  1.00 13.68           O  
ANISOU  842  O   LEU A  53     1614   1146   2436     24   -225     22
ATOM    843  CB  LEU A  53      65.500  48.828  11.280  1.00 12.14           C  
ANISOU  843  CB  LEU A  53     1323    860   2426    116   -112    -95
ATOM    844  CG  LEU A  53      66.226  50.185  11.161  1.00 12.53           C  
ANISOU  844  CG  LEU A  53     1187   1003   2569    -38   -308   -179
ATOM    845  CD1 LEU A  53      65.236  51.333  10.918  1.00 13.96           C  
ANISOU  845  CD1 LEU A  53     1582    870   2851    257    -80   -288
ATOM    846  CD2 LEU A  53      67.123  50.477  12.376  1.00 14.07           C  
ANISOU  846  CD2 LEU A  53     1516   1088   2743    150   -456   -335
ATOM    847  H   LEU A  53      66.663  47.966   9.205  1.00  0.00           H  
ATOM    848  HA  LEU A  53      67.242  47.797  12.010  1.00  0.00           H  
ATOM    849  HB3 LEU A  53      64.902  48.832  12.191  1.00  0.00           H  
ATOM    850  HB2 LEU A  53      64.788  48.724  10.464  1.00  0.00           H  
ATOM    851  HG  LEU A  53      66.863  50.147  10.276  1.00  0.00           H  
ATOM    852 HD11 LEU A  53      65.749  52.203  10.506  1.00  0.00           H  
ATOM    853 HD12 LEU A  53      64.458  51.048  10.211  1.00  0.00           H  
ATOM    854 HD13 LEU A  53      64.744  51.643  11.838  1.00  0.00           H  
ATOM    855 HD21 LEU A  53      67.094  51.527  12.669  1.00  0.00           H  
ATOM    856 HD22 LEU A  53      66.845  49.885  13.249  1.00  0.00           H  
ATOM    857 HD23 LEU A  53      68.157  50.239  12.136  1.00  0.00           H  
ATOM    858  N   VAL A  54      64.820  45.793  10.901  1.00 13.39           N  
ANISOU  858  N   VAL A  54     1449   1097   2540     30   -211    -60
ATOM    859  CA  VAL A  54      64.028  44.583  11.166  1.00 13.38           C  
ANISOU  859  CA  VAL A  54     1469    994   2619    -50   -281    180
ATOM    860  C   VAL A  54      64.859  43.321  11.498  1.00 14.45           C  
ANISOU  860  C   VAL A  54     1734   1319   2435    203   -350   -322
ATOM    861  O   VAL A  54      64.454  42.569  12.384  1.00 16.48           O  
ANISOU  861  O   VAL A  54     2056   1258   2946      3   -114    181
ATOM    862  CB  VAL A  54      63.041  44.304   9.986  1.00 14.91           C  
ANISOU  862  CB  VAL A  54     1718   1009   2936    123   -583    -19
ATOM    863  CG1 VAL A  54      62.454  42.879   9.885  1.00 17.49           C  
ANISOU  863  CG1 VAL A  54     2191   1262   3190   -494   -299   -208
ATOM    864  CG2 VAL A  54      61.881  45.315  10.003  1.00 14.97           C  
ANISOU  864  CG2 VAL A  54     1766   1222   2697     99   -351     16
ATOM    865  H   VAL A  54      64.612  46.268  10.032  1.00  0.00           H  
ATOM    866  HA  VAL A  54      63.433  44.800  12.055  1.00  0.00           H  
ATOM    867  HB  VAL A  54      63.591  44.470   9.059  1.00  0.00           H  
ATOM    868 HG11 VAL A  54      61.732  42.805   9.071  1.00  0.00           H  
ATOM    869 HG12 VAL A  54      63.226  42.140   9.679  1.00  0.00           H  
ATOM    870 HG13 VAL A  54      61.944  42.585  10.801  1.00  0.00           H  
ATOM    871 HG21 VAL A  54      61.255  45.205   9.116  1.00  0.00           H  
ATOM    872 HG22 VAL A  54      61.245  45.170  10.877  1.00  0.00           H  
ATOM    873 HG23 VAL A  54      62.235  46.344  10.025  1.00  0.00           H  
ATOM    874  N   ASP A  55      66.002  43.134  10.815  1.00 14.06           N  
ANISOU  874  N   ASP A  55     1562    910   2867    -27   -147   -231
ATOM    875  CA  ASP A  55      66.868  41.957  10.952  1.00 14.56           C  
ANISOU  875  CA  ASP A  55     2036    880   2615    210   -395    -30
ATOM    876  C   ASP A  55      67.906  42.065  12.084  1.00 14.90           C  
ANISOU  876  C   ASP A  55     1653   1039   2966    196   -669   -245
ATOM    877  O   ASP A  55      68.258  41.024  12.640  1.00 18.43           O  
ANISOU  877  O   ASP A  55     2377    967   3658    150   -993     79
ATOM    878  CB  ASP A  55      67.613  41.601   9.638  1.00 14.93           C  
ANISOU  878  CB  ASP A  55     1970   1357   2343    183   -345   -149
ATOM    879  CG  ASP A  55      66.757  41.322   8.389  1.00 15.84           C  
ANISOU  879  CG  ASP A  55     2011   1093   2914    305   -384   -282
ATOM    880  OD1 ASP A  55      65.530  41.127   8.524  1.00 17.69           O  
ANISOU  880  OD1 ASP A  55     2001   1237   3482     93   -431   -432
ATOM    881  OD2 ASP A  55      67.368  41.215   7.303  1.00 16.28           O1-
ANISOU  881  OD2 ASP A  55     1890   1355   2939    137   -272   -312
ATOM    882  H   ASP A  55      66.254  43.785  10.083  1.00  0.00           H  
ATOM    883  HA  ASP A  55      66.236  41.101  11.201  1.00  0.00           H  
ATOM    884  HB3 ASP A  55      68.223  40.715   9.805  1.00  0.00           H  
ATOM    885  HB2 ASP A  55      68.295  42.416   9.392  1.00  0.00           H  
ATOM    886  N   CYS A  56      68.420  43.275  12.374  1.00 13.76           N  
ANISOU  886  N   CYS A  56     1499   1062   2665     14   -285   -205
ATOM    887  CA  CYS A  56      69.619  43.450  13.208  1.00 13.19           C  
ANISOU  887  CA  CYS A  56     1469   1148   2392     92   -302     46
ATOM    888  C   CYS A  56      69.364  44.108  14.577  1.00 14.38           C  
ANISOU  888  C   CYS A  56     1613   1290   2559    -62   -372   -231
ATOM    889  O   CYS A  56      70.195  43.914  15.463  1.00 15.26           O  
ANISOU  889  O   CYS A  56     1883   1241   2672    119   -453   -155
ATOM    890  CB  CYS A  56      70.648  44.303  12.450  1.00 15.56           C  
ANISOU  890  CB  CYS A  56     1885   1187   2840    183   -221    -56
ATOM    891  SG  CYS A  56      71.208  43.737  10.818  1.00 15.90           S  
ANISOU  891  SG  CYS A  56     1868   1220   2952    159   -330   -207
ATOM    892  H   CYS A  56      68.090  44.092  11.878  1.00  0.00           H  
ATOM    893  HA  CYS A  56      70.088  42.487  13.411  1.00  0.00           H  
ATOM    894  HB3 CYS A  56      71.545  44.415  13.061  1.00  0.00           H  
ATOM    895  HB2 CYS A  56      70.251  45.307  12.333  1.00  0.00           H  
ATOM    896  N   SER A  57      68.275  44.884  14.741  1.00 14.36           N  
ANISOU  896  N   SER A  57     1787   1133   2534    180   -183    -29
ATOM    897  CA  SER A  57      68.005  45.673  15.958  1.00 14.38           C  
ANISOU  897  CA  SER A  57     1723   1315   2424    183   -351    136
ATOM    898  C   SER A  57      67.340  44.892  17.117  1.00 14.51           C  
ANISOU  898  C   SER A  57     2065   1266   2181   -137   -287     80
ATOM    899  O   SER A  57      66.827  45.517  18.047  1.00 15.12           O  
ANISOU  899  O   SER A  57     1854   1291   2600    209   -252     14
ATOM    900  CB  SER A  57      67.273  46.980  15.585  1.00 15.39           C  
ANISOU  900  CB  SER A  57     1706   1224   2914    171   -478    -68
ATOM    901  OG  SER A  57      65.913  46.772  15.289  1.00 14.68           O  
ANISOU  901  OG  SER A  57     1660   1036   2880     40   -377    -11
ATOM    902  H   SER A  57      67.617  44.995  13.981  1.00  0.00           H  
ATOM    903  HA  SER A  57      68.971  45.987  16.350  1.00  0.00           H  
ATOM    904  HB3 SER A  57      67.752  47.467  14.735  1.00  0.00           H  
ATOM    905  HB2 SER A  57      67.318  47.683  16.416  1.00  0.00           H  
ATOM    906  HG  SER A  57      65.856  46.325  14.436  1.00  0.00           H  
ATOM    907  N   GLY A  58      67.394  43.550  17.057  1.00 16.49           N  
ANISOU  907  N   GLY A  58     2148   1246   2869     -9   -329     85
ATOM    908  CA  GLY A  58      66.912  42.609  18.070  1.00 17.19           C  
ANISOU  908  CA  GLY A  58     2504   1580   2447    -37    -70   -312
ATOM    909  C   GLY A  58      67.478  42.840  19.488  1.00 15.55           C  
ANISOU  909  C   GLY A  58     2491    807   2609    294     28    110
ATOM    910  O   GLY A  58      66.676  42.845  20.423  1.00 17.08           O  
ANISOU  910  O   GLY A  58     2462   1347   2677     31    -15    107
ATOM    911  H   GLY A  58      67.839  43.136  16.250  1.00  0.00           H  
ATOM    912  HA3 GLY A  58      67.172  41.598  17.754  1.00  0.00           H  
ATOM    913  HA2 GLY A  58      65.826  42.652  18.094  1.00  0.00           H  
ATOM    914  N   PRO A  59      68.804  43.064  19.682  1.00 16.85           N  
ANISOU  914  N   PRO A  59     2569   1135   2696     19   -235    212
ATOM    915  CA  PRO A  59      69.400  43.339  21.010  1.00 19.32           C  
ANISOU  915  CA  PRO A  59     2571   1385   3384    185   -372     74
ATOM    916  C   PRO A  59      68.893  44.597  21.741  1.00 16.63           C  
ANISOU  916  C   PRO A  59     2587   1264   2468   -253   -294    153
ATOM    917  O   PRO A  59      68.985  44.646  22.967  1.00 19.51           O  
ANISOU  917  O   PRO A  59     3068   1413   2930    243   -507    170
ATOM    918  CB  PRO A  59      70.911  43.432  20.731  1.00 18.30           C  
ANISOU  918  CB  PRO A  59     2506   1373   3072     77   -476     65
ATOM    919  CG  PRO A  59      71.118  42.623  19.464  1.00 18.63           C  
ANISOU  919  CG  PRO A  59     2461   1773   2844    667   -809   -102
ATOM    920  CD  PRO A  59      69.853  42.916  18.673  1.00 17.23           C  
ANISOU  920  CD  PRO A  59     1901   1577   3066    116   -346    244
ATOM    921  HA  PRO A  59      69.206  42.467  21.637  1.00  0.00           H  
ATOM    922  HB3 PRO A  59      71.515  43.062  21.560  1.00  0.00           H  
ATOM    923  HB2 PRO A  59      71.207  44.466  20.546  1.00  0.00           H  
ATOM    924  HG3 PRO A  59      71.156  41.561  19.711  1.00  0.00           H  
ATOM    925  HG2 PRO A  59      72.033  42.879  18.928  1.00  0.00           H  
ATOM    926  HD2 PRO A  59      69.961  43.862  18.141  1.00  0.00           H  
ATOM    927  HD3 PRO A  59      69.653  42.129  17.944  1.00  0.00           H  
ATOM    928  N   GLN A  60      68.370  45.575  20.984  1.00 16.39           N  
ANISOU  928  N   GLN A  60     2186   1080   2958    101   -443    141
ATOM    929  CA  GLN A  60      67.845  46.843  21.491  1.00 15.93           C  
ANISOU  929  CA  GLN A  60     2622    901   2526     21   -213    140
ATOM    930  C   GLN A  60      66.370  46.760  21.928  1.00 16.66           C  
ANISOU  930  C   GLN A  60     2373   1253   2703    180    -14    431
ATOM    931  O   GLN A  60      65.886  47.715  22.532  1.00 19.02           O  
ANISOU  931  O   GLN A  60     2624   1525   3076     87    -13    -93
ATOM    932  CB  GLN A  60      68.084  47.965  20.454  1.00 15.57           C  
ANISOU  932  CB  GLN A  60     2265   1034   2617      6   -122    442
ATOM    933  CG  GLN A  60      69.566  48.376  20.296  1.00 16.62           C  
ANISOU  933  CG  GLN A  60     2161   1300   2853    139    -66    234
ATOM    934  CD  GLN A  60      70.439  47.402  19.493  1.00 15.77           C  
ANISOU  934  CD  GLN A  60     2170   1269   2553    420   -625    204
ATOM    935  OE1 GLN A  60      69.944  46.617  18.688  1.00 16.56           O  
ANISOU  935  OE1 GLN A  60     2121   1530   2641    133   -283     -1
ATOM    936  NE2 GLN A  60      71.756  47.469  19.687  1.00 16.84           N  
ANISOU  936  NE2 GLN A  60     2085   1370   2941    346   -590     52
ATOM    937  H   GLN A  60      68.348  45.465  19.979  1.00  0.00           H  
ATOM    938  HA  GLN A  60      68.403  47.112  22.390  1.00  0.00           H  
ATOM    939  HB3 GLN A  60      67.540  48.856  20.769  1.00  0.00           H  
ATOM    940  HB2 GLN A  60      67.654  47.697  19.488  1.00  0.00           H  
ATOM    941  HG3 GLN A  60      70.012  48.542  21.278  1.00  0.00           H  
ATOM    942  HG2 GLN A  60      69.602  49.337  19.791  1.00  0.00           H  
ATOM    943 HE22 GLN A  60      72.377  46.854  19.182  1.00  0.00           H  
ATOM    944 HE21 GLN A  60      72.145  48.145  20.336  1.00  0.00           H  
ATOM    945  N   GLY A  61      65.705  45.620  21.666  1.00 17.72           N  
ANISOU  945  N   GLY A  61     2361   1326   3044    -65   -273    446
ATOM    946  CA  GLY A  61      64.370  45.302  22.170  1.00 18.03           C  
ANISOU  946  CA  GLY A  61     2141   1908   2800    -49   -206    433
ATOM    947  C   GLY A  61      63.318  45.202  21.058  1.00 16.55           C  
ANISOU  947  C   GLY A  61     2313   1412   2562    205   -196    363
ATOM    948  O   GLY A  61      62.170  44.893  21.372  1.00 20.02           O  
ANISOU  948  O   GLY A  61     2343   1859   3402   -442    -85    321
ATOM    949  H   GLY A  61      66.186  44.880  21.173  1.00  0.00           H  
ATOM    950  HA3 GLY A  61      64.030  46.023  22.915  1.00  0.00           H  
ATOM    951  HA2 GLY A  61      64.426  44.337  22.676  1.00  0.00           H  
ATOM    952  N   ASN A  62      63.675  45.443  19.782  1.00 15.90           N  
ANISOU  952  N   ASN A  62     2541    993   2505   -194   -154    129
ATOM    953  CA  ASN A  62      62.768  45.297  18.633  1.00 16.49           C  
ANISOU  953  CA  ASN A  62     2176   1346   2743    -83     69    114
ATOM    954  C   ASN A  62      62.545  43.819  18.276  1.00 16.96           C  
ANISOU  954  C   ASN A  62     2212   1072   3158   -220   -224    551
ATOM    955  O   ASN A  62      63.395  42.978  18.567  1.00 17.76           O  
ANISOU  955  O   ASN A  62     2154   1254   3340   -104   -399    237
ATOM    956  CB  ASN A  62      63.328  46.077  17.425  1.00 15.23           C  
ANISOU  956  CB  ASN A  62     2318    887   2579   -125   -158    292
ATOM    957  CG  ASN A  62      63.349  47.590  17.652  1.00 14.05           C  
ANISOU  957  CG  ASN A  62     1517   1346   2474    178     32     19
ATOM    958  OD1 ASN A  62      62.431  48.140  18.248  1.00 15.57           O  
ANISOU  958  OD1 ASN A  62     1820   1166   2929   -132     61     -2
ATOM    959  ND2 ASN A  62      64.378  48.279  17.165  1.00 14.86           N  
ANISOU  959  ND2 ASN A  62     1621   1534   2488   -316   -260     40
ATOM    960  H   ASN A  62      64.633  45.684  19.570  1.00  0.00           H  
ATOM    961  HA  ASN A  62      61.805  45.725  18.919  1.00  0.00           H  
ATOM    962  HB3 ASN A  62      62.703  45.900  16.550  1.00  0.00           H  
ATOM    963  HB2 ASN A  62      64.323  45.713  17.172  1.00  0.00           H  
ATOM    964 HD22 ASN A  62      64.421  49.282  17.276  1.00  0.00           H  
ATOM    965 HD21 ASN A  62      65.100  47.801  16.637  1.00  0.00           H  
ATOM    966  N   GLU A  63      61.384  43.542  17.665  1.00 16.77           N  
ANISOU  966  N   GLU A  63     2161   1288   2921   -427   -111    -77
ATOM    967  CA  GLU A  63      60.888  42.190  17.393  1.00 16.49           C  
ANISOU  967  CA  GLU A  63     1918   1286   3061   -303     68    200
ATOM    968  C   GLU A  63      60.585  41.968  15.897  1.00 16.07           C  
ANISOU  968  C   GLU A  63     2096   1149   2861   -215    -55     25
ATOM    969  O   GLU A  63      59.815  41.062  15.572  1.00 18.31           O  
ANISOU  969  O   GLU A  63     2258   1303   3396   -444   -183    191
ATOM    970  CB  GLU A  63      59.656  41.909  18.286  1.00 20.20           C  
ANISOU  970  CB  GLU A  63     2890   1647   3139   -795    195    289
ATOM    971  CG  GLU A  63      59.886  42.159  19.797  1.00 24.89           C  
ANISOU  971  CG  GLU A  63     3446   2942   3070   -693     99    817
ATOM    972  CD  GLU A  63      58.719  41.767  20.719  1.00 28.00           C  
ANISOU  972  CD  GLU A  63     4422   3150   3067  -1370    -21    773
ATOM    973  OE1 GLU A  63      57.668  41.306  20.216  1.00 43.02           O  
ANISOU  973  OE1 GLU A  63     3135   7259   5950  -1039   -300   -476
ATOM    974  OE2 GLU A  63      58.902  41.938  21.944  1.00 39.35           O1-
ANISOU  974  OE2 GLU A  63     5876   4757   4316  -1279    972   1084
ATOM    975  H   GLU A  63      60.736  44.289  17.451  1.00  0.00           H  
ATOM    976  HA  GLU A  63      61.651  41.453  17.645  1.00  0.00           H  
ATOM    977  HB3 GLU A  63      59.368  40.866  18.151  1.00  0.00           H  
ATOM    978  HB2 GLU A  63      58.813  42.512  17.945  1.00  0.00           H  
ATOM    979  HG3 GLU A  63      60.091  43.216  19.969  1.00  0.00           H  
ATOM    980  HG2 GLU A  63      60.776  41.616  20.120  1.00  0.00           H  
ATOM    981  N   GLY A  64      61.201  42.774  15.010  1.00 17.23           N  
ANISOU  981  N   GLY A  64     2144   1366   3034   -244   -113    273
ATOM    982  CA  GLY A  64      61.075  42.663  13.556  1.00 18.47           C  
ANISOU  982  CA  GLY A  64     1987   1990   3041   -131   -173    355
ATOM    983  C   GLY A  64      59.643  42.983  13.110  1.00 17.72           C  
ANISOU  983  C   GLY A  64     2001   1601   3131     22   -434   -303
ATOM    984  O   GLY A  64      59.132  44.065  13.397  1.00 17.93           O  
ANISOU  984  O   GLY A  64     2106   1297   3410    -65   -213    -28
ATOM    985  H   GLY A  64      61.819  43.490  15.360  1.00  0.00           H  
ATOM    986  HA3 GLY A  64      61.376  41.671  13.225  1.00  0.00           H  
ATOM    987  HA2 GLY A  64      61.760  43.370  13.091  1.00  0.00           H  
ATOM    988  N   CYS A  65      59.010  42.028  12.405  1.00 18.00           N  
ANISOU  988  N   CYS A  65     2221   1275   3343   -420   -445    -86
ATOM    989  CA  CYS A  65      57.622  42.106  11.933  1.00 17.75           C  
ANISOU  989  CA  CYS A  65     2134   1520   3089    -35   -414   -424
ATOM    990  C   CYS A  65      56.549  41.965  13.037  1.00 17.26           C  
ANISOU  990  C   CYS A  65     2320   1088   3147   -355   -271   -306
ATOM    991  O   CYS A  65      55.370  42.109  12.718  1.00 20.53           O  
ANISOU  991  O   CYS A  65     2165   1443   4191   -305   -250     -7
ATOM    992  CB  CYS A  65      57.392  41.060  10.822  1.00 20.94           C  
ANISOU  992  CB  CYS A  65     2476   1804   3675   -333   -749   -325
ATOM    993  SG  CYS A  65      58.356  41.288   9.303  1.00 22.05           S  
ANISOU  993  SG  CYS A  65     2861   1450   4068     39   -563   -544
ATOM    994  H   CYS A  65      59.495  41.164  12.209  1.00  0.00           H  
ATOM    995  HA  CYS A  65      57.480  43.096  11.497  1.00  0.00           H  
ATOM    996  HB3 CYS A  65      56.344  41.048  10.524  1.00  0.00           H  
ATOM    997  HB2 CYS A  65      57.606  40.062  11.207  1.00  0.00           H  
ATOM    998  N   ASN A  66      56.944  41.710  14.298  1.00 18.67           N  
ANISOU  998  N   ASN A  66     2527   1406   3159   -440   -236   -214
ATOM    999  CA  ASN A  66      56.037  41.693  15.457  1.00 19.10           C  
ANISOU  999  CA  ASN A  66     2203   1654   3399   -546   -246     73
ATOM   1000  C   ASN A  66      55.946  43.068  16.154  1.00 21.52           C  
ANISOU 1000  C   ASN A  66     2768   1744   3663   -859    489   -101
ATOM   1001  O   ASN A  66      55.178  43.190  17.108  1.00 27.39           O  
ANISOU 1001  O   ASN A  66     4062   1866   4479   -995   1034   -195
ATOM   1002  CB  ASN A  66      56.471  40.598  16.461  1.00 20.70           C  
ANISOU 1002  CB  ASN A  66     2492   1726   3646   -949   -191    280
ATOM   1003  CG  ASN A  66      56.445  39.170  15.903  1.00 24.76           C  
ANISOU 1003  CG  ASN A  66     2815   1673   4917   -579   -248   -108
ATOM   1004  OD1 ASN A  66      55.723  38.864  14.956  1.00 30.12           O  
ANISOU 1004  OD1 ASN A  66     4045   1543   5854   -861   -824      0
ATOM   1005  ND2 ASN A  66      57.225  38.276  16.515  1.00 29.06           N  
ANISOU 1005  ND2 ASN A  66     3607   1370   6062   -113   -374    256
ATOM   1006  H   ASN A  66      57.927  41.581  14.499  1.00  0.00           H  
ATOM   1007  HA  ASN A  66      55.025  41.454  15.126  1.00  0.00           H  
ATOM   1008  HB3 ASN A  66      55.810  40.606  17.329  1.00  0.00           H  
ATOM   1009  HB2 ASN A  66      57.468  40.818  16.838  1.00  0.00           H  
ATOM   1010 HD22 ASN A  66      57.246  37.320  16.194  1.00  0.00           H  
ATOM   1011 HD21 ASN A  66      57.804  38.553  17.295  1.00  0.00           H  
ATOM   1012  N   GLY A  67      56.689  44.074  15.663  1.00 17.59           N  
ANISOU 1012  N   GLY A  67     1905   1504   3275   -360   -159   -239
ATOM   1013  CA  GLY A  67      56.684  45.438  16.185  1.00 18.53           C  
ANISOU 1013  CA  GLY A  67     1774   1451   3813    -88   -315   -539
ATOM   1014  C   GLY A  67      58.045  45.785  16.798  1.00 17.19           C  
ANISOU 1014  C   GLY A  67     1902   1587   3040   -329    -16   -260
ATOM   1015  O   GLY A  67      59.013  45.031  16.698  1.00 17.49           O  
ANISOU 1015  O   GLY A  67     2011   1170   3464   -310   -105    160
ATOM   1016  H   GLY A  67      57.297  43.897  14.875  1.00  0.00           H  
ATOM   1017  HA3 GLY A  67      55.896  45.596  16.917  1.00  0.00           H  
ATOM   1018  HA2 GLY A  67      56.479  46.126  15.365  1.00  0.00           H  
ATOM   1019  N   GLY A  68      58.112  46.984  17.388  1.00 15.42           N  
ANISOU 1019  N   GLY A  68     1849   1216   2790   -434     34    -33
ATOM   1020  CA  GLY A  68      59.343  47.590  17.879  1.00 15.04           C  
ANISOU 1020  CA  GLY A  68     2000    939   2774   -144    -57    -96
ATOM   1021  C   GLY A  68      59.099  49.087  18.110  1.00 14.70           C  
ANISOU 1021  C   GLY A  68     1620   1205   2761     41    137    -48
ATOM   1022  O   GLY A  68      58.023  49.605  17.816  1.00 17.29           O  
ANISOU 1022  O   GLY A  68     2089   1237   3242   -189    114      9
ATOM   1023  H   GLY A  68      57.285  47.564  17.435  1.00  0.00           H  
ATOM   1024  HA3 GLY A  68      60.138  47.466  17.143  1.00  0.00           H  
ATOM   1025  HA2 GLY A  68      59.660  47.108  18.803  1.00  0.00           H  
ATOM   1026  N   LEU A  69      60.115  49.789  18.629  1.00 15.54           N  
ANISOU 1026  N   LEU A  69     1873   1108   2923   -158    118     35
ATOM   1027  CA  LEU A  69      60.095  51.234  18.868  1.00 15.73           C  
ANISOU 1027  CA  LEU A  69     2230    862   2882   -266    242     65
ATOM   1028  C   LEU A  69      61.087  51.935  17.933  1.00 14.31           C  
ANISOU 1028  C   LEU A  69     1686   1134   2614   -232    -58    158
ATOM   1029  O   LEU A  69      62.111  51.356  17.561  1.00 14.56           O  
ANISOU 1029  O   LEU A  69     1659    992   2880    -60     11     87
ATOM   1030  CB  LEU A  69      60.474  51.530  20.339  1.00 17.83           C  
ANISOU 1030  CB  LEU A  69     2638   1454   2680     28    -21    137
ATOM   1031  CG  LEU A  69      59.534  50.920  21.401  1.00 19.33           C  
ANISOU 1031  CG  LEU A  69     2709   1737   2896     75    311    168
ATOM   1032  CD1 LEU A  69      59.989  51.284  22.826  1.00 24.73           C  
ANISOU 1032  CD1 LEU A  69     3809   2613   2973    -76    170    224
ATOM   1033  CD2 LEU A  69      58.064  51.310  21.194  1.00 24.00           C  
ANISOU 1033  CD2 LEU A  69     2471   2995   3650    138    761    318
ATOM   1034  H   LEU A  69      60.995  49.321  18.809  1.00  0.00           H  
ATOM   1035  HA  LEU A  69      59.107  51.652  18.666  1.00  0.00           H  
ATOM   1036  HB3 LEU A  69      60.500  52.611  20.487  1.00  0.00           H  
ATOM   1037  HB2 LEU A  69      61.491  51.184  20.525  1.00  0.00           H  
ATOM   1038  HG  LEU A  69      59.608  49.837  21.314  1.00  0.00           H  
ATOM   1039 HD11 LEU A  69      60.002  50.402  23.465  1.00  0.00           H  
ATOM   1040 HD12 LEU A  69      60.990  51.716  22.838  1.00  0.00           H  
ATOM   1041 HD13 LEU A  69      59.323  52.010  23.294  1.00  0.00           H  
ATOM   1042 HD21 LEU A  69      57.454  51.048  22.059  1.00  0.00           H  
ATOM   1043 HD22 LEU A  69      57.978  52.384  21.043  1.00  0.00           H  
ATOM   1044 HD23 LEU A  69      57.631  50.807  20.330  1.00  0.00           H  
ATOM   1045  N   MET A  70      60.782  53.206  17.624  1.00 13.78           N  
ANISOU 1045  N   MET A  70     1746    898   2589    -31      5    141
ATOM   1046  CA  MET A  70      61.666  54.122  16.901  1.00 13.03           C  
ANISOU 1046  CA  MET A  70     1431   1091   2428   -243   -281    205
ATOM   1047  C   MET A  70      62.938  54.456  17.698  1.00 13.00           C  
ANISOU 1047  C   MET A  70     1644    917   2377   -333   -108    249
ATOM   1048  O   MET A  70      64.000  54.576  17.096  1.00 13.10           O  
ANISOU 1048  O   MET A  70     1561    899   2515    -74   -100     41
ATOM   1049  CB  MET A  70      60.917  55.420  16.529  1.00 13.43           C  
ANISOU 1049  CB  MET A  70     1682    989   2429    -99   -221     64
ATOM   1050  CG  MET A  70      59.751  55.223  15.548  1.00 13.97           C  
ANISOU 1050  CG  MET A  70     1270   1346   2690    -15   -242   -139
ATOM   1051  SD  MET A  70      58.174  54.606  16.205  1.00 14.83           S  
ANISOU 1051  SD  MET A  70     1575   1095   2964    -70   -127   -101
ATOM   1052  CE  MET A  70      57.593  56.093  17.060  1.00 15.41           C  
ANISOU 1052  CE  MET A  70     1507   1288   3059    131      2   -254
ATOM   1053  H   MET A  70      59.914  53.603  17.954  1.00  0.00           H  
ATOM   1054  HA  MET A  70      61.975  53.624  15.981  1.00  0.00           H  
ATOM   1055  HB3 MET A  70      61.618  56.124  16.077  1.00  0.00           H  
ATOM   1056  HB2 MET A  70      60.557  55.911  17.434  1.00  0.00           H  
ATOM   1057  HG3 MET A  70      60.067  54.553  14.756  1.00  0.00           H  
ATOM   1058  HG2 MET A  70      59.546  56.169  15.056  1.00  0.00           H  
ATOM   1059  HE1 MET A  70      56.585  55.934  17.441  1.00  0.00           H  
ATOM   1060  HE2 MET A  70      58.243  56.338  17.899  1.00  0.00           H  
ATOM   1061  HE3 MET A  70      57.575  56.940  16.375  1.00  0.00           H  
ATOM   1062  N   ASP A  71      62.807  54.556  19.031  1.00 13.67           N  
ANISOU 1062  N   ASP A  71     1614   1294   2284     63   -256    -98
ATOM   1063  CA  ASP A  71      63.888  54.810  19.990  1.00 13.68           C  
ANISOU 1063  CA  ASP A  71     1687   1184   2326    222   -233   -105
ATOM   1064  C   ASP A  71      64.919  53.675  20.044  1.00 14.51           C  
ANISOU 1064  C   ASP A  71     1599   1254   2659    -98    -24   -228
ATOM   1065  O   ASP A  71      66.113  53.957  20.114  1.00 14.75           O  
ANISOU 1065  O   ASP A  71     1883   1030   2690    -77   -151    -65
ATOM   1066  CB  ASP A  71      63.348  55.096  21.412  1.00 15.86           C  
ANISOU 1066  CB  ASP A  71     2114   1391   2519    428   -244   -202
ATOM   1067  CG  ASP A  71      62.318  56.235  21.516  1.00 15.50           C  
ANISOU 1067  CG  ASP A  71     1868   1567   2454     72     37    -53
ATOM   1068  OD1 ASP A  71      62.332  57.136  20.648  1.00 16.68           O  
ANISOU 1068  OD1 ASP A  71     2138   1555   2642    -27    172      0
ATOM   1069  OD2 ASP A  71      61.590  56.237  22.531  1.00 18.62           O1-
ANISOU 1069  OD2 ASP A  71     2624   1794   2655   -123    321   -144
ATOM   1070  H   ASP A  71      61.887  54.462  19.434  1.00  0.00           H  
ATOM   1071  HA  ASP A  71      64.424  55.697  19.649  1.00  0.00           H  
ATOM   1072  HB3 ASP A  71      64.174  55.336  22.080  1.00  0.00           H  
ATOM   1073  HB2 ASP A  71      62.880  54.190  21.804  1.00  0.00           H  
ATOM   1074  N   TYR A  72      64.442  52.421  19.971  1.00 15.00           N  
ANISOU 1074  N   TYR A  72     1933   1144   2620     -1   -179    160
ATOM   1075  CA  TYR A  72      65.272  51.218  19.891  1.00 14.09           C  
ANISOU 1075  CA  TYR A  72     1980    948   2422     63   -309     18
ATOM   1076  C   TYR A  72      65.979  51.080  18.529  1.00 14.43           C  
ANISOU 1076  C   TYR A  72     2019    902   2561     58   -204    215
ATOM   1077  O   TYR A  72      67.081  50.534  18.483  1.00 14.24           O  
ANISOU 1077  O   TYR A  72     1697   1159   2554    -19   -144    -25
ATOM   1078  CB  TYR A  72      64.393  49.981  20.153  1.00 16.92           C  
ANISOU 1078  CB  TYR A  72     2637    990   2800   -151     48    176
ATOM   1079  CG  TYR A  72      63.753  49.802  21.522  1.00 17.44           C  
ANISOU 1079  CG  TYR A  72     2314   1576   2735    131     15    233
ATOM   1080  CD1 TYR A  72      64.097  50.605  22.633  1.00 18.85           C  
ANISOU 1080  CD1 TYR A  72     2640   2154   2367    132     97    123
ATOM   1081  CD2 TYR A  72      62.810  48.765  21.686  1.00 19.43           C  
ANISOU 1081  CD2 TYR A  72     2719   1618   3043    228    370    546
ATOM   1082  CE1 TYR A  72      63.508  50.365  23.890  1.00 21.45           C  
ANISOU 1082  CE1 TYR A  72     3362   2064   2724   -280    104    274
ATOM   1083  CE2 TYR A  72      62.229  48.520  22.943  1.00 21.14           C  
ANISOU 1083  CE2 TYR A  72     3423   1716   2891    -58    466     66
ATOM   1084  CZ  TYR A  72      62.579  49.319  24.047  1.00 24.37           C  
ANISOU 1084  CZ  TYR A  72     4143   2205   2911   -461    438    281
ATOM   1085  OH  TYR A  72      62.009  49.084  25.264  1.00 30.20           O  
ANISOU 1085  OH  TYR A  72     5233   2603   3638   -625   1135    626
ATOM   1086  H   TYR A  72      63.444  52.276  19.922  1.00  0.00           H  
ATOM   1087  HA  TYR A  72      66.049  51.271  20.656  1.00  0.00           H  
ATOM   1088  HB3 TYR A  72      64.972  49.075  19.966  1.00  0.00           H  
ATOM   1089  HB2 TYR A  72      63.584  49.990  19.425  1.00  0.00           H  
ATOM   1090  HD1 TYR A  72      64.817  51.403  22.545  1.00  0.00           H  
ATOM   1091  HD2 TYR A  72      62.540  48.139  20.850  1.00  0.00           H  
ATOM   1092  HE1 TYR A  72      63.780  50.984  24.732  1.00  0.00           H  
ATOM   1093  HE2 TYR A  72      61.518  47.716  23.060  1.00  0.00           H  
ATOM   1094  HH  TYR A  72      62.316  49.686  25.945  1.00  0.00           H  
ATOM   1095  N   ALA A  73      65.348  51.588  17.456  1.00 13.18           N  
ANISOU 1095  N   ALA A  73     1858    857   2290      9   -343     26
ATOM   1096  CA  ALA A  73      65.923  51.660  16.114  1.00 13.35           C  
ANISOU 1096  CA  ALA A  73     1374   1248   2451    -26   -256   -190
ATOM   1097  C   ALA A  73      67.029  52.724  16.008  1.00 12.46           C  
ANISOU 1097  C   ALA A  73     1662   1065   2007   -188     -8   -214
ATOM   1098  O   ALA A  73      68.047  52.452  15.374  1.00 13.32           O  
ANISOU 1098  O   ALA A  73     1411   1139   2508     22   -191     -5
ATOM   1099  CB  ALA A  73      64.806  51.914  15.095  1.00 14.11           C  
ANISOU 1099  CB  ALA A  73     1594   1422   2345    108   -341     82
ATOM   1100  H   ALA A  73      64.437  52.012  17.571  1.00  0.00           H  
ATOM   1101  HA  ALA A  73      66.366  50.689  15.884  1.00  0.00           H  
ATOM   1102  HB1 ALA A  73      65.189  51.891  14.077  1.00  0.00           H  
ATOM   1103  HB2 ALA A  73      64.030  51.155  15.174  1.00  0.00           H  
ATOM   1104  HB3 ALA A  73      64.331  52.882  15.243  1.00  0.00           H  
ATOM   1105  N   PHE A  74      66.842  53.883  16.669  1.00 12.70           N  
ANISOU 1105  N   PHE A  74     1505    917   2403     54   -194   -106
ATOM   1106  CA  PHE A  74      67.858  54.934  16.804  1.00 13.32           C  
ANISOU 1106  CA  PHE A  74     1424    830   2804     16   -429   -147
ATOM   1107  C   PHE A  74      69.043  54.460  17.660  1.00 12.78           C  
ANISOU 1107  C   PHE A  74     1558   1019   2276     36   -153   -133
ATOM   1108  O   PHE A  74      70.188  54.685  17.272  1.00 14.08           O  
ANISOU 1108  O   PHE A  74     1455   1241   2653    -11   -262     25
ATOM   1109  CB  PHE A  74      67.249  56.218  17.414  1.00 13.24           C  
ANISOU 1109  CB  PHE A  74     1404   1215   2409     63   -384   -210
ATOM   1110  CG  PHE A  74      66.065  56.839  16.689  1.00 11.97           C  
ANISOU 1110  CG  PHE A  74     1384    818   2344    -67   -221   -138
ATOM   1111  CD1 PHE A  74      66.000  56.872  15.279  1.00 12.85           C  
ANISOU 1111  CD1 PHE A  74     1707    760   2413   -393   -191     76
ATOM   1112  CD2 PHE A  74      65.080  57.529  17.429  1.00 12.29           C  
ANISOU 1112  CD2 PHE A  74     1649    737   2282     25    -79    -73
ATOM   1113  CE1 PHE A  74      64.931  57.495  14.652  1.00 12.21           C  
ANISOU 1113  CE1 PHE A  74     1763    669   2207   -257   -256   -154
ATOM   1114  CE2 PHE A  74      64.015  58.139  16.781  1.00 12.98           C  
ANISOU 1114  CE2 PHE A  74     1427    859   2643   -187   -141      3
ATOM   1115  CZ  PHE A  74      63.932  58.105  15.397  1.00 13.07           C  
ANISOU 1115  CZ  PHE A  74     1738    737   2492   -257    -62   -184
ATOM   1116  H   PHE A  74      65.962  54.053  17.138  1.00  0.00           H  
ATOM   1117  HA  PHE A  74      68.246  55.163  15.810  1.00  0.00           H  
ATOM   1118  HB3 PHE A  74      68.022  56.985  17.495  1.00  0.00           H  
ATOM   1119  HB2 PHE A  74      66.931  56.006  18.436  1.00  0.00           H  
ATOM   1120  HD1 PHE A  74      66.769  56.415  14.675  1.00  0.00           H  
ATOM   1121  HD2 PHE A  74      65.132  57.569  18.507  1.00  0.00           H  
ATOM   1122  HE1 PHE A  74      64.885  57.520  13.577  1.00  0.00           H  
ATOM   1123  HE2 PHE A  74      63.253  58.645  17.355  1.00  0.00           H  
ATOM   1124  HZ  PHE A  74      63.107  58.588  14.897  1.00  0.00           H  
ATOM   1125  N   GLN A  75      68.750  53.771  18.777  1.00 13.26           N  
ANISOU 1125  N   GLN A  75     1758   1034   2245    118   -233   -105
ATOM   1126  CA  GLN A  75      69.746  53.189  19.676  1.00 14.42           C  
ANISOU 1126  CA  GLN A  75     1732   1090   2656      8   -149    -86
ATOM   1127  C   GLN A  75      70.609  52.119  18.986  1.00 14.12           C  
ANISOU 1127  C   GLN A  75     1691   1125   2548    -99   -535    129
ATOM   1128  O   GLN A  75      71.813  52.092  19.233  1.00 15.09           O  
ANISOU 1128  O   GLN A  75     1611   1249   2871    171   -542     -4
ATOM   1129  CB  GLN A  75      69.047  52.631  20.937  1.00 15.37           C  
ANISOU 1129  CB  GLN A  75     1896   1535   2405    187   -383    173
ATOM   1130  CG  GLN A  75      69.995  52.175  22.069  1.00 18.29           C  
ANISOU 1130  CG  GLN A  75     2045   2109   2795    446   -746   -116
ATOM   1131  CD  GLN A  75      70.852  53.317  22.625  1.00 19.35           C  
ANISOU 1131  CD  GLN A  75     2212   2437   2703    517   -743   -532
ATOM   1132  OE1 GLN A  75      70.338  54.381  22.961  1.00 21.37           O  
ANISOU 1132  OE1 GLN A  75     2457   2623   3038    498   -433   -643
ATOM   1133  NE2 GLN A  75      72.163  53.105  22.738  1.00 22.90           N  
ANISOU 1133  NE2 GLN A  75     2472   2540   3686    245   -375  -1135
ATOM   1134  H   GLN A  75      67.782  53.639  19.042  1.00  0.00           H  
ATOM   1135  HA  GLN A  75      70.406  54.007  19.971  1.00  0.00           H  
ATOM   1136  HB3 GLN A  75      68.407  51.794  20.658  1.00  0.00           H  
ATOM   1137  HB2 GLN A  75      68.375  53.388  21.340  1.00  0.00           H  
ATOM   1138  HG3 GLN A  75      70.631  51.357  21.729  1.00  0.00           H  
ATOM   1139  HG2 GLN A  75      69.404  51.772  22.891  1.00  0.00           H  
ATOM   1140 HE22 GLN A  75      72.763  53.824  23.115  1.00  0.00           H  
ATOM   1141 HE21 GLN A  75      72.583  52.236  22.427  1.00  0.00           H  
ATOM   1142  N   TYR A  76      70.000  51.307  18.099  1.00 13.55           N  
ANISOU 1142  N   TYR A  76     1560   1207   2380     93   -310   -123
ATOM   1143  CA  TYR A  76      70.701  50.330  17.264  1.00 13.53           C  
ANISOU 1143  CA  TYR A  76     1708   1103   2328    102   -199   -205
ATOM   1144  C   TYR A  76      71.748  50.977  16.356  1.00 13.82           C  
ANISOU 1144  C   TYR A  76     1539   1261   2448   -123   -528   -163
ATOM   1145  O   TYR A  76      72.881  50.508  16.350  1.00 14.49           O  
ANISOU 1145  O   TYR A  76     1448   1242   2815     44   -430   -191
ATOM   1146  CB  TYR A  76      69.710  49.443  16.471  1.00 13.57           C  
ANISOU 1146  CB  TYR A  76     1557   1225   2374   -126   -249   -131
ATOM   1147  CG  TYR A  76      70.337  48.681  15.308  1.00 13.15           C  
ANISOU 1147  CG  TYR A  76     1509   1153   2333   -209   -329   -165
ATOM   1148  CD1 TYR A  76      71.185  47.580  15.549  1.00 13.49           C  
ANISOU 1148  CD1 TYR A  76     1547   1160   2416    -48   -343   -235
ATOM   1149  CD2 TYR A  76      70.162  49.146  13.988  1.00 14.62           C  
ANISOU 1149  CD2 TYR A  76     1576   1629   2350   -167   -225   -410
ATOM   1150  CE1 TYR A  76      71.875  46.973  14.483  1.00 14.02           C  
ANISOU 1150  CE1 TYR A  76     1614   1229   2485   -151   -305   -165
ATOM   1151  CE2 TYR A  76      70.844  48.535  12.919  1.00 14.56           C  
ANISOU 1151  CE2 TYR A  76     1852   1168   2510      4   -483   -234
ATOM   1152  CZ  TYR A  76      71.717  47.460  13.170  1.00 14.21           C  
ANISOU 1152  CZ  TYR A  76     1545   1386   2466   -280    -67      9
ATOM   1153  OH  TYR A  76      72.418  46.897  12.144  1.00 14.71           O  
ANISOU 1153  OH  TYR A  76     1554   1493   2542      9   -169   -242
ATOM   1154  H   TYR A  76      69.001  51.381  17.960  1.00  0.00           H  
ATOM   1155  HA  TYR A  76      71.247  49.677  17.945  1.00  0.00           H  
ATOM   1156  HB3 TYR A  76      68.911  50.063  16.065  1.00  0.00           H  
ATOM   1157  HB2 TYR A  76      69.220  48.745  17.147  1.00  0.00           H  
ATOM   1158  HD1 TYR A  76      71.344  47.225  16.555  1.00  0.00           H  
ATOM   1159  HD2 TYR A  76      69.540  50.008  13.806  1.00  0.00           H  
ATOM   1160  HE1 TYR A  76      72.542  46.147  14.681  1.00  0.00           H  
ATOM   1161  HE2 TYR A  76      70.720  48.910  11.914  1.00  0.00           H  
ATOM   1162  HH  TYR A  76      73.064  46.251  12.442  1.00  0.00           H  
ATOM   1163  N   VAL A  77      71.356  52.027  15.620  1.00 13.21           N  
ANISOU 1163  N   VAL A  77     1605    988   2424     20   -217     29
ATOM   1164  CA  VAL A  77      72.224  52.729  14.678  1.00 13.31           C  
ANISOU 1164  CA  VAL A  77     1532   1020   2505     18   -303    110
ATOM   1165  C   VAL A  77      73.438  53.405  15.358  1.00 13.29           C  
ANISOU 1165  C   VAL A  77     1524   1118   2407     62   -231    166
ATOM   1166  O   VAL A  77      74.510  53.425  14.757  1.00 15.66           O  
ANISOU 1166  O   VAL A  77     1306   1583   3060    -25   -228   -323
ATOM   1167  CB  VAL A  77      71.405  53.748  13.839  1.00 13.70           C  
ANISOU 1167  CB  VAL A  77     1667   1125   2410     31   -240     -9
ATOM   1168  CG1 VAL A  77      72.241  54.731  13.000  1.00 15.21           C  
ANISOU 1168  CG1 VAL A  77     1695   1449   2633   -149    -83   -148
ATOM   1169  CG2 VAL A  77      70.411  53.012  12.924  1.00 14.28           C  
ANISOU 1169  CG2 VAL A  77     1450   1433   2542     84   -200   -291
ATOM   1170  H   VAL A  77      70.402  52.356  15.683  1.00  0.00           H  
ATOM   1171  HA  VAL A  77      72.626  51.978  13.995  1.00  0.00           H  
ATOM   1172  HB  VAL A  77      70.809  54.342  14.531  1.00  0.00           H  
ATOM   1173 HG11 VAL A  77      71.610  55.355  12.368  1.00  0.00           H  
ATOM   1174 HG12 VAL A  77      72.812  55.406  13.634  1.00  0.00           H  
ATOM   1175 HG13 VAL A  77      72.939  54.205  12.351  1.00  0.00           H  
ATOM   1176 HG21 VAL A  77      69.850  53.708  12.300  1.00  0.00           H  
ATOM   1177 HG22 VAL A  77      70.929  52.310  12.274  1.00  0.00           H  
ATOM   1178 HG23 VAL A  77      69.687  52.434  13.491  1.00  0.00           H  
ATOM   1179  N   GLN A  78      73.272  53.859  16.615  1.00 14.15           N  
ANISOU 1179  N   GLN A  78     1612   1310   2454   -137   -285   -147
ATOM   1180  CA  GLN A  78      74.358  54.338  17.473  1.00 15.30           C  
ANISOU 1180  CA  GLN A  78     1601   1383   2828    100   -694   -148
ATOM   1181  C   GLN A  78      75.336  53.216  17.880  1.00 15.73           C  
ANISOU 1181  C   GLN A  78     1429   1519   3028     64   -514   -136
ATOM   1182  O   GLN A  78      76.541  53.383  17.691  1.00 17.55           O  
ANISOU 1182  O   GLN A  78     1588   1660   3419    160   -671   -185
ATOM   1183  CB  GLN A  78      73.763  55.082  18.691  1.00 17.26           C  
ANISOU 1183  CB  GLN A  78     2105   1547   2903   -187   -678   -671
ATOM   1184  CG  GLN A  78      74.815  55.596  19.702  1.00 18.52           C  
ANISOU 1184  CG  GLN A  78     1814   2497   2726   -157   -494   -452
ATOM   1185  CD  GLN A  78      74.233  56.414  20.857  1.00 19.01           C  
ANISOU 1185  CD  GLN A  78     2245   1729   3247   -174   -226   -641
ATOM   1186  OE1 GLN A  78      74.869  57.357  21.320  1.00 22.68           O  
ANISOU 1186  OE1 GLN A  78     2715   2248   3654   -403   -276   -575
ATOM   1187  NE2 GLN A  78      73.043  56.059  21.348  1.00 27.58           N  
ANISOU 1187  NE2 GLN A  78     3413   2453   4611   -744   -827   -804
ATOM   1188  H   GLN A  78      72.361  53.792  17.046  1.00  0.00           H  
ATOM   1189  HA  GLN A  78      74.929  55.066  16.894  1.00  0.00           H  
ATOM   1190  HB3 GLN A  78      73.056  54.425  19.200  1.00  0.00           H  
ATOM   1191  HB2 GLN A  78      73.180  55.931  18.331  1.00  0.00           H  
ATOM   1192  HG3 GLN A  78      75.546  56.213  19.177  1.00  0.00           H  
ATOM   1193  HG2 GLN A  78      75.365  54.766  20.145  1.00  0.00           H  
ATOM   1194 HE22 GLN A  78      72.641  56.576  22.116  1.00  0.00           H  
ATOM   1195 HE21 GLN A  78      72.546  55.268  20.966  1.00  0.00           H  
ATOM   1196  N   ASP A  79      74.802  52.104  18.421  1.00 15.17           N  
ANISOU 1196  N   ASP A  79     1549   1271   2943     41   -535   -121
ATOM   1197  CA  ASP A  79      75.562  50.931  18.889  1.00 15.96           C  
ANISOU 1197  CA  ASP A  79     1749   1385   2927    221   -584   -159
ATOM   1198  C   ASP A  79      76.311  50.200  17.761  1.00 16.78           C  
ANISOU 1198  C   ASP A  79     1844   1680   2852    260   -358   -379
ATOM   1199  O   ASP A  79      77.454  49.789  17.957  1.00 18.57           O  
ANISOU 1199  O   ASP A  79     1912   2005   3139    594   -646   -263
ATOM   1200  CB  ASP A  79      74.682  49.908  19.659  1.00 16.62           C  
ANISOU 1200  CB  ASP A  79     1848   1734   2729    581   -114    144
ATOM   1201  CG  ASP A  79      73.951  50.429  20.909  1.00 18.62           C  
ANISOU 1201  CG  ASP A  79     2112   2016   2945    639   -728   -183
ATOM   1202  OD1 ASP A  79      74.398  51.442  21.491  1.00 19.98           O  
ANISOU 1202  OD1 ASP A  79     2520   1850   3218    203   -568   -339
ATOM   1203  OD2 ASP A  79      73.008  49.730  21.342  1.00 18.23           O1-
ANISOU 1203  OD2 ASP A  79     2293   1746   2884    423   -395    -13
ATOM   1204  H   ASP A  79      73.800  52.056  18.554  1.00  0.00           H  
ATOM   1205  HA  ASP A  79      76.326  51.304  19.574  1.00  0.00           H  
ATOM   1206  HB3 ASP A  79      75.294  49.061  19.975  1.00  0.00           H  
ATOM   1207  HB2 ASP A  79      73.924  49.514  18.979  1.00  0.00           H  
ATOM   1208  N   ASN A  80      75.647  50.068  16.605  1.00 15.37           N  
ANISOU 1208  N   ASN A  80     1772   1476   2591     -5   -284   -341
ATOM   1209  CA  ASN A  80      76.153  49.472  15.370  1.00 14.69           C  
ANISOU 1209  CA  ASN A  80     1832   1393   2357    -61   -313    -87
ATOM   1210  C   ASN A  80      77.181  50.372  14.654  1.00 16.85           C  
ANISOU 1210  C   ASN A  80     1648   1679   3072     57   -164     36
ATOM   1211  O   ASN A  80      78.021  49.853  13.920  1.00 18.18           O  
ANISOU 1211  O   ASN A  80     1785   2003   3119    -86   -174   -294
ATOM   1212  CB  ASN A  80      74.927  49.196  14.472  1.00 14.82           C  
ANISOU 1212  CB  ASN A  80     1329   1782   2517   -103   -300   -287
ATOM   1213  CG  ASN A  80      75.212  48.347  13.237  1.00 14.65           C  
ANISOU 1213  CG  ASN A  80     1553   1243   2768     55   -380   -291
ATOM   1214  OD1 ASN A  80      75.741  47.242  13.334  1.00 17.36           O  
ANISOU 1214  OD1 ASN A  80     1874   1425   3294    338   -353   -102
ATOM   1215  ND2 ASN A  80      74.818  48.853  12.071  1.00 15.42           N  
ANISOU 1215  ND2 ASN A  80     1656   1613   2587    140   -304   -528
ATOM   1216  H   ASN A  80      74.697  50.416  16.556  1.00  0.00           H  
ATOM   1217  HA  ASN A  80      76.653  48.530  15.606  1.00  0.00           H  
ATOM   1218  HB3 ASN A  80      74.451  50.134  14.181  1.00  0.00           H  
ATOM   1219  HB2 ASN A  80      74.184  48.641  15.046  1.00  0.00           H  
ATOM   1220 HD22 ASN A  80      74.976  48.335  11.218  1.00  0.00           H  
ATOM   1221 HD21 ASN A  80      74.378  49.763  12.021  1.00  0.00           H  
ATOM   1222  N   GLY A  81      77.097  51.694  14.881  1.00 16.15           N  
ANISOU 1222  N   GLY A  81     1480   1497   3158   -192   -322    -21
ATOM   1223  CA  GLY A  81      77.971  52.692  14.273  1.00 16.42           C  
ANISOU 1223  CA  GLY A  81     1467   1685   3086   -259   -269     -4
ATOM   1224  C   GLY A  81      77.564  53.028  12.830  1.00 16.70           C  
ANISOU 1224  C   GLY A  81     1742   1690   2911   -117   -130   -278
ATOM   1225  O   GLY A  81      78.368  53.632  12.120  1.00 20.53           O  
ANISOU 1225  O   GLY A  81     1852   2461   3486   -336    -13    262
ATOM   1226  H   GLY A  81      76.382  52.042  15.506  1.00  0.00           H  
ATOM   1227  HA3 GLY A  81      79.009  52.357  14.297  1.00  0.00           H  
ATOM   1228  HA2 GLY A  81      77.916  53.604  14.868  1.00  0.00           H  
ATOM   1229  N   GLY A  82      76.347  52.661  12.388  1.00 15.43           N  
ANISOU 1229  N   GLY A  82     1427   1365   3071    -97    -53   -547
ATOM   1230  CA  GLY A  82      75.886  53.005  11.052  1.00 17.46           C  
ANISOU 1230  CA  GLY A  82     1806   1997   2828    -52     47   -565
ATOM   1231  C   GLY A  82      74.538  52.359  10.714  1.00 14.14           C  
ANISOU 1231  C   GLY A  82     1719   1386   2268    254     55   -287
ATOM   1232  O   GLY A  82      73.937  51.648  11.522  1.00 14.72           O  
ANISOU 1232  O   GLY A  82     1570   1361   2660    223   -159    -67
ATOM   1233  H   GLY A  82      75.702  52.184  13.002  1.00  0.00           H  
ATOM   1234  HA3 GLY A  82      76.628  52.679  10.326  1.00  0.00           H  
ATOM   1235  HA2 GLY A  82      75.803  54.089  10.986  1.00  0.00           H  
ATOM   1236  N   LEU A  83      74.084  52.636   9.481  1.00 13.99           N  
ANISOU 1236  N   LEU A  83     1584   1304   2425    216   -134   -306
ATOM   1237  CA  LEU A  83      72.849  52.146   8.874  1.00 14.07           C  
ANISOU 1237  CA  LEU A  83     1524   1240   2581    119    -16   -466
ATOM   1238  C   LEU A  83      73.018  52.178   7.349  1.00 13.21           C  
ANISOU 1238  C   LEU A  83     1215   1473   2331    179    -35   -138
ATOM   1239  O   LEU A  83      73.376  53.222   6.799  1.00 15.08           O  
ANISOU 1239  O   LEU A  83     1714   1265   2748    155    285   -126
ATOM   1240  CB  LEU A  83      71.651  53.020   9.316  1.00 14.68           C  
ANISOU 1240  CB  LEU A  83     1535   1236   2807    204     -6   -271
ATOM   1241  CG  LEU A  83      70.258  52.458   8.939  1.00 15.03           C  
ANISOU 1241  CG  LEU A  83     1451   1326   2931    281     86   -196
ATOM   1242  CD1 LEU A  83      69.878  51.216   9.763  1.00 15.85           C  
ANISOU 1242  CD1 LEU A  83     1466   1138   3418    217    265   -390
ATOM   1243  CD2 LEU A  83      69.165  53.532   9.033  1.00 16.36           C  
ANISOU 1243  CD2 LEU A  83     1650   1580   2986    528      4    -79
ATOM   1244  H   LEU A  83      74.638  53.240   8.889  1.00  0.00           H  
ATOM   1245  HA  LEU A  83      72.700  51.114   9.194  1.00  0.00           H  
ATOM   1246  HB3 LEU A  83      71.771  54.013   8.882  1.00  0.00           H  
ATOM   1247  HB2 LEU A  83      71.687  53.185  10.390  1.00  0.00           H  
ATOM   1248  HG  LEU A  83      70.291  52.159   7.890  1.00  0.00           H  
ATOM   1249 HD11 LEU A  83      69.535  50.415   9.113  1.00  0.00           H  
ATOM   1250 HD12 LEU A  83      70.710  50.832  10.352  1.00  0.00           H  
ATOM   1251 HD13 LEU A  83      69.067  51.433  10.454  1.00  0.00           H  
ATOM   1252 HD21 LEU A  83      68.270  53.215   8.497  1.00  0.00           H  
ATOM   1253 HD22 LEU A  83      68.877  53.725  10.066  1.00  0.00           H  
ATOM   1254 HD23 LEU A  83      69.491  54.474   8.594  1.00  0.00           H  
ATOM   1255  N   ASP A  84      72.729  51.039   6.702  1.00 15.27           N  
ANISOU 1255  N   ASP A  84     1594   1500   2707    484   -103   -541
ATOM   1256  CA  ASP A  84      72.815  50.845   5.252  1.00 14.55           C  
ANISOU 1256  CA  ASP A  84     1727    997   2802    195   -176   -204
ATOM   1257  C   ASP A  84      71.671  51.523   4.487  1.00 14.30           C  
ANISOU 1257  C   ASP A  84     1745   1022   2663    150    126   -131
ATOM   1258  O   ASP A  84      70.577  51.708   5.023  1.00 14.87           O  
ANISOU 1258  O   ASP A  84     1650   1266   2731    124    226   -279
ATOM   1259  CB  ASP A  84      72.908  49.346   4.862  1.00 15.59           C  
ANISOU 1259  CB  ASP A  84     1851   1186   2884    378   -375   -342
ATOM   1260  CG  ASP A  84      74.168  48.599   5.336  1.00 15.10           C  
ANISOU 1260  CG  ASP A  84     1683   1368   2686     79   -235   -188
ATOM   1261  OD1 ASP A  84      75.131  49.261   5.779  1.00 15.84           O  
ANISOU 1261  OD1 ASP A  84     1583   1457   2977    242     47   -390
ATOM   1262  OD2 ASP A  84      74.189  47.361   5.167  1.00 15.67           O1-
ANISOU 1262  OD2 ASP A  84     1673   1353   2927    232    125   -157
ATOM   1263  H   ASP A  84      72.421  50.233   7.232  1.00  0.00           H  
ATOM   1264  HA  ASP A  84      73.725  51.337   4.915  1.00  0.00           H  
ATOM   1265  HB3 ASP A  84      72.850  49.232   3.780  1.00  0.00           H  
ATOM   1266  HB2 ASP A  84      72.042  48.823   5.271  1.00  0.00           H  
ATOM   1267  N   SER A  85      71.965  51.851   3.217  1.00 15.08           N  
ANISOU 1267  N   SER A  85     1846   1517   2365    377     41    -93
ATOM   1268  CA  SER A  85      71.003  52.357   2.241  1.00 16.18           C  
ANISOU 1268  CA  SER A  85     2379   1342   2424    409     16   -273
ATOM   1269  C   SER A  85      69.993  51.275   1.815  1.00 16.55           C  
ANISOU 1269  C   SER A  85     2137   1568   2581    585    231   -316
ATOM   1270  O   SER A  85      70.317  50.086   1.835  1.00 16.83           O  
ANISOU 1270  O   SER A  85     2366   1223   2804    321    305   -233
ATOM   1271  CB  SER A  85      71.766  52.947   1.032  1.00 17.85           C  
ANISOU 1271  CB  SER A  85     2538   1489   2755    280    596   -153
ATOM   1272  OG  SER A  85      72.349  51.960   0.202  1.00 19.35           O  
ANISOU 1272  OG  SER A  85     2852   1601   2897    327    516   -270
ATOM   1273  H   SER A  85      72.896  51.669   2.871  1.00  0.00           H  
ATOM   1274  HA  SER A  85      70.460  53.173   2.719  1.00  0.00           H  
ATOM   1275  HB3 SER A  85      72.549  53.627   1.364  1.00  0.00           H  
ATOM   1276  HB2 SER A  85      71.084  53.539   0.420  1.00  0.00           H  
ATOM   1277  HG  SER A  85      73.186  51.690   0.591  1.00  0.00           H  
ATOM   1278  N   GLU A  86      68.802  51.727   1.395  1.00 15.71           N  
ANISOU 1278  N   GLU A  86     1859   1497   2611    334    186   -137
ATOM   1279  CA  GLU A  86      67.722  50.907   0.842  1.00 16.47           C  
ANISOU 1279  CA  GLU A  86     2069   1668   2519    589    -37   -463
ATOM   1280  C   GLU A  86      68.139  50.157  -0.439  1.00 17.21           C  
ANISOU 1280  C   GLU A  86     2272   1497   2767    601    314   -357
ATOM   1281  O   GLU A  86      67.700  49.029  -0.644  1.00 18.33           O  
ANISOU 1281  O   GLU A  86     2301   1484   3177    501     87   -522
ATOM   1282  CB  GLU A  86      66.510  51.828   0.580  1.00 18.00           C  
ANISOU 1282  CB  GLU A  86     2273   1538   3026    657    172   -189
ATOM   1283  CG  GLU A  86      65.207  51.142   0.114  1.00 22.03           C  
ANISOU 1283  CG  GLU A  86     2380   2495   3493    -30   -355    118
ATOM   1284  CD  GLU A  86      64.389  50.582   1.282  1.00 23.32           C  
ANISOU 1284  CD  GLU A  86     3311   2190   3357    503    -18   -477
ATOM   1285  OE1 GLU A  86      64.722  49.473   1.756  1.00 26.46           O  
ANISOU 1285  OE1 GLU A  86     3473   2118   4462    925    596    239
ATOM   1286  OE2 GLU A  86      63.432  51.278   1.686  1.00 21.29           O1-
ANISOU 1286  OE2 GLU A  86     2905   1695   3489    350     -2   -424
ATOM   1287  H   GLU A  86      68.626  52.725   1.411  1.00  0.00           H  
ATOM   1288  HA  GLU A  86      67.454  50.166   1.598  1.00  0.00           H  
ATOM   1289  HB3 GLU A  86      66.793  52.564  -0.175  1.00  0.00           H  
ATOM   1290  HB2 GLU A  86      66.302  52.415   1.474  1.00  0.00           H  
ATOM   1291  HG3 GLU A  86      65.394  50.352  -0.613  1.00  0.00           H  
ATOM   1292  HG2 GLU A  86      64.599  51.876  -0.418  1.00  0.00           H  
ATOM   1293  N   GLU A  87      68.995  50.788  -1.261  1.00 17.86           N  
ANISOU 1293  N   GLU A  87     2149   1957   2679    546    400   -192
ATOM   1294  CA  GLU A  87      69.558  50.224  -2.487  1.00 19.44           C  
ANISOU 1294  CA  GLU A  87     2585   1841   2958    871    596   -132
ATOM   1295  C   GLU A  87      70.451  48.995  -2.231  1.00 18.61           C  
ANISOU 1295  C   GLU A  87     2285   2033   2751    641     36   -639
ATOM   1296  O   GLU A  87      70.305  47.988  -2.924  1.00 19.45           O  
ANISOU 1296  O   GLU A  87     2455   1851   3084    578    146   -676
ATOM   1297  CB  GLU A  87      70.287  51.352  -3.249  1.00 21.82           C  
ANISOU 1297  CB  GLU A  87     3799   1930   2562    445    909   -272
ATOM   1298  CG  GLU A  87      71.004  50.918  -4.552  1.00 24.30           C  
ANISOU 1298  CG  GLU A  87     4228   2338   2666     75    847   -298
ATOM   1299  CD  GLU A  87      71.660  52.055  -5.355  1.00 31.46           C  
ANISOU 1299  CD  GLU A  87     4285   4011   3658   -705   1400   -422
ATOM   1300  OE1 GLU A  87      71.652  53.218  -4.890  1.00 42.56           O  
ANISOU 1300  OE1 GLU A  87     7515   3904   4749    -51   1690    531
ATOM   1301  OE2 GLU A  87      72.177  51.732  -6.447  1.00 49.25           O1-
ANISOU 1301  OE2 GLU A  87     7546   6028   5139    242   2978    -63
ATOM   1302  H   GLU A  87      69.314  51.714  -1.017  1.00  0.00           H  
ATOM   1303  HA  GLU A  87      68.722  49.891  -3.107  1.00  0.00           H  
ATOM   1304  HB3 GLU A  87      71.009  51.825  -2.580  1.00  0.00           H  
ATOM   1305  HB2 GLU A  87      69.554  52.123  -3.493  1.00  0.00           H  
ATOM   1306  HG3 GLU A  87      70.289  50.408  -5.199  1.00  0.00           H  
ATOM   1307  HG2 GLU A  87      71.786  50.193  -4.324  1.00  0.00           H  
ATOM   1308  N   SER A  88      71.342  49.105  -1.232  1.00 17.08           N  
ANISOU 1308  N   SER A  88     2047   1770   2672    593    195   -382
ATOM   1309  CA  SER A  88      72.286  48.057  -0.834  1.00 17.08           C  
ANISOU 1309  CA  SER A  88     1934   1695   2858    626    227   -260
ATOM   1310  C   SER A  88      71.662  46.924   0.005  1.00 17.44           C  
ANISOU 1310  C   SER A  88     1950   1836   2839    785    426   -364
ATOM   1311  O   SER A  88      72.260  45.852   0.083  1.00 17.87           O  
ANISOU 1311  O   SER A  88     1998   1646   3147    610    100   -554
ATOM   1312  CB  SER A  88      73.468  48.725  -0.104  1.00 17.36           C  
ANISOU 1312  CB  SER A  88     1963   1875   2756    218    118   -265
ATOM   1313  OG  SER A  88      73.129  49.140   1.206  1.00 17.64           O  
ANISOU 1313  OG  SER A  88     2061   1767   2871    204    179   -405
ATOM   1314  H   SER A  88      71.396  49.972  -0.717  1.00  0.00           H  
ATOM   1315  HA  SER A  88      72.680  47.605  -1.746  1.00  0.00           H  
ATOM   1316  HB3 SER A  88      73.848  49.577  -0.669  1.00  0.00           H  
ATOM   1317  HB2 SER A  88      74.294  48.018  -0.022  1.00  0.00           H  
ATOM   1318  HG  SER A  88      72.337  49.684   1.169  1.00  0.00           H  
ATOM   1319  N   TYR A  89      70.499  47.182   0.626  1.00 16.48           N  
ANISOU 1319  N   TYR A  89     1935   1583   2742    535    117   -357
ATOM   1320  CA  TYR A  89      69.843  46.278   1.568  1.00 16.34           C  
ANISOU 1320  CA  TYR A  89     1949   1587   2672    498     61    -79
ATOM   1321  C   TYR A  89      68.315  46.447   1.409  1.00 14.99           C  
ANISOU 1321  C   TYR A  89     1981   1429   2283    348    131   -192
ATOM   1322  O   TYR A  89      67.687  47.061   2.272  1.00 14.96           O  
ANISOU 1322  O   TYR A  89     1731   1289   2664    244    -56   -421
ATOM   1323  CB  TYR A  89      70.400  46.567   2.988  1.00 15.21           C  
ANISOU 1323  CB  TYR A  89     1939   1278   2561    550    -43    101
ATOM   1324  CG  TYR A  89      70.218  45.527   4.090  1.00 14.71           C  
ANISOU 1324  CG  TYR A  89     1680   1347   2558    553     -2   -165
ATOM   1325  CD1 TYR A  89      69.304  44.452   3.997  1.00 15.03           C  
ANISOU 1325  CD1 TYR A  89     1613   1445   2652    148    -60   -330
ATOM   1326  CD2 TYR A  89      71.020  45.642   5.245  1.00 15.36           C  
ANISOU 1326  CD2 TYR A  89     1757   1655   2422    765   -172   -279
ATOM   1327  CE1 TYR A  89      69.193  43.522   5.051  1.00 15.30           C  
ANISOU 1327  CE1 TYR A  89     1928   1299   2585    501   -162   -194
ATOM   1328  CE2 TYR A  89      70.912  44.715   6.295  1.00 15.12           C  
ANISOU 1328  CE2 TYR A  89     1564   1482   2697    359   -251   -433
ATOM   1329  CZ  TYR A  89      69.987  43.661   6.205  1.00 14.99           C  
ANISOU 1329  CZ  TYR A  89     1574   1605   2513    564   -212   -119
ATOM   1330  OH  TYR A  89      69.864  42.782   7.239  1.00 16.54           O  
ANISOU 1330  OH  TYR A  89     1866   1574   2843    518   -441   -322
ATOM   1331  H   TYR A  89      70.065  48.087   0.509  1.00  0.00           H  
ATOM   1332  HA  TYR A  89      70.098  45.245   1.332  1.00  0.00           H  
ATOM   1333  HB3 TYR A  89      70.049  47.533   3.349  1.00  0.00           H  
ATOM   1334  HB2 TYR A  89      71.482  46.685   2.902  1.00  0.00           H  
ATOM   1335  HD1 TYR A  89      68.680  44.321   3.127  1.00  0.00           H  
ATOM   1336  HD2 TYR A  89      71.722  46.456   5.334  1.00  0.00           H  
ATOM   1337  HE1 TYR A  89      68.499  42.700   4.968  1.00  0.00           H  
ATOM   1338  HE2 TYR A  89      71.528  44.825   7.175  1.00  0.00           H  
ATOM   1339  HH  TYR A  89      69.101  42.196   7.150  1.00  0.00           H  
ATOM   1340  N   PRO A  90      67.743  45.957   0.281  1.00 16.66           N  
ANISOU 1340  N   PRO A  90     1997   1620   2713    358      5   -374
ATOM   1341  CA  PRO A  90      66.320  46.163  -0.053  1.00 17.35           C  
ANISOU 1341  CA  PRO A  90     1988   1985   2616    740     63   -531
ATOM   1342  C   PRO A  90      65.341  45.422   0.871  1.00 16.65           C  
ANISOU 1342  C   PRO A  90     2326   1625   2373     49   -420   -528
ATOM   1343  O   PRO A  90      65.677  44.379   1.431  1.00 17.28           O  
ANISOU 1343  O   PRO A  90     1767   1744   3053    315   -119   -265
ATOM   1344  CB  PRO A  90      66.214  45.686  -1.510  1.00 24.54           C  
ANISOU 1344  CB  PRO A  90     2898   3612   2814    156    -88   -947
ATOM   1345  CG  PRO A  90      67.308  44.643  -1.649  1.00 24.22           C  
ANISOU 1345  CG  PRO A  90     3684   2843   2673   1348   -548   -861
ATOM   1346  CD  PRO A  90      68.424  45.208  -0.781  1.00 18.15           C  
ANISOU 1346  CD  PRO A  90     2452   1879   2564    333     78   -583
ATOM   1347  HA  PRO A  90      66.076  47.225  -0.003  1.00  0.00           H  
ATOM   1348  HB3 PRO A  90      66.422  46.524  -2.177  1.00  0.00           H  
ATOM   1349  HB2 PRO A  90      65.232  45.293  -1.776  1.00  0.00           H  
ATOM   1350  HG3 PRO A  90      67.611  44.464  -2.681  1.00  0.00           H  
ATOM   1351  HG2 PRO A  90      66.962  43.697  -1.230  1.00  0.00           H  
ATOM   1352  HD2 PRO A  90      69.062  44.406  -0.410  1.00  0.00           H  
ATOM   1353  HD3 PRO A  90      69.037  45.898  -1.362  1.00  0.00           H  
ATOM   1354  N   TYR A  91      64.146  46.015   1.010  1.00 16.23           N  
ANISOU 1354  N   TYR A  91     1944   1595   2628     -4   -101   -423
ATOM   1355  CA  TYR A  91      63.066  45.541   1.867  1.00 15.70           C  
ANISOU 1355  CA  TYR A  91     2044   1273   2648    228   -158   -291
ATOM   1356  C   TYR A  91      62.375  44.275   1.322  1.00 16.72           C  
ANISOU 1356  C   TYR A  91     1790   2099   2462    304   -258   -586
ATOM   1357  O   TYR A  91      62.024  44.236   0.143  1.00 19.68           O  
ANISOU 1357  O   TYR A  91     2760   1795   2923   -181   -304   -426
ATOM   1358  CB  TYR A  91      62.096  46.715   2.094  1.00 16.19           C  
ANISOU 1358  CB  TYR A  91     2065   1534   2550    467   -325     27
ATOM   1359  CG  TYR A  91      61.027  46.431   3.124  1.00 15.23           C  
ANISOU 1359  CG  TYR A  91     2012   1118   2656    254   -211   -207
ATOM   1360  CD1 TYR A  91      61.386  46.318   4.483  1.00 15.56           C  
ANISOU 1360  CD1 TYR A  91     2198   1061   2653    220   -146   -381
ATOM   1361  CD2 TYR A  91      59.689  46.245   2.726  1.00 14.72           C  
ANISOU 1361  CD2 TYR A  91     1897   1063   2632    154   -148   -321
ATOM   1362  CE1 TYR A  91      60.412  45.992   5.442  1.00 15.95           C  
ANISOU 1362  CE1 TYR A  91     2016   1266   2777    708   -340   -352
ATOM   1363  CE2 TYR A  91      58.715  45.925   3.686  1.00 15.49           C  
ANISOU 1363  CE2 TYR A  91     2218   1027   2639    147    112   -381
ATOM   1364  CZ  TYR A  91      59.080  45.787   5.039  1.00 14.79           C  
ANISOU 1364  CZ  TYR A  91     1941   1124   2553    110    -53   -392
ATOM   1365  OH  TYR A  91      58.145  45.435   5.961  1.00 15.46           O  
ANISOU 1365  OH  TYR A  91     1913   1122   2839    -20   -225   -364
ATOM   1366  H   TYR A  91      63.970  46.880   0.520  1.00  0.00           H  
ATOM   1367  HA  TYR A  91      63.500  45.280   2.827  1.00  0.00           H  
ATOM   1368  HB3 TYR A  91      61.635  47.015   1.152  1.00  0.00           H  
ATOM   1369  HB2 TYR A  91      62.652  47.585   2.447  1.00  0.00           H  
ATOM   1370  HD1 TYR A  91      62.412  46.456   4.790  1.00  0.00           H  
ATOM   1371  HD2 TYR A  91      59.409  46.329   1.686  1.00  0.00           H  
ATOM   1372  HE1 TYR A  91      60.692  45.886   6.480  1.00  0.00           H  
ATOM   1373  HE2 TYR A  91      57.694  45.771   3.372  1.00  0.00           H  
ATOM   1374  HH  TYR A  91      57.262  45.332   5.587  1.00  0.00           H  
ATOM   1375  N   GLU A  92      62.199  43.279   2.208  1.00 16.93           N  
ANISOU 1375  N   GLU A  92     2188   1398   2843    162   -383   -499
ATOM   1376  CA AGLU A  92      61.679  41.942   1.898  0.70 17.41           C  
ANISOU 1376  CA AGLU A  92     1884   1409   3322     46   -294   -432
ATOM   1377  CA BGLU A  92      61.834  42.003   2.104  0.30 17.62           C  
ANISOU 1377  CA BGLU A  92     1759   1425   3510     73   -411   -391
ATOM   1378  C   GLU A  92      60.294  41.668   2.516  1.00 17.90           C  
ANISOU 1378  C   GLU A  92     1785   1925   3088     -8   -504   -679
ATOM   1379  O   GLU A  92      59.633  40.731   2.069  1.00 20.31           O  
ANISOU 1379  O   GLU A  92     2152   1762   3802   -306   -392   -862
ATOM   1380  CB AGLU A  92      62.681  40.875   2.409  0.70 19.52           C  
ANISOU 1380  CB AGLU A  92     1689   1600   4127    276   -528   -483
ATOM   1381  CB BGLU A  92      62.894  40.964   2.541  0.30 18.65           C  
ANISOU 1381  CB BGLU A  92     1432   1633   4019    162   -491   -428
ATOM   1382  CG AGLU A  92      64.141  41.020   1.911  0.70 21.89           C  
ANISOU 1382  CG AGLU A  92     2032   1920   4364    825   -411   -104
ATOM   1383  CG BGLU A  92      64.179  40.904   1.676  0.30 17.17           C  
ANISOU 1383  CG BGLU A  92     1987   1459   3078   -568   -403   -713
ATOM   1384  CD AGLU A  92      64.382  40.804   0.405  0.70 39.59           C  
ANISOU 1384  CD AGLU A  92     5225   4956   4861    309   -471   -354
ATOM   1385  CD BGLU A  92      65.243  40.086   2.355  0.30 22.48           C  
ANISOU 1385  CD BGLU A  92     2226   2159   4155   -428   -844    -77
ATOM   1386  OE1AGLU A  92      63.499  40.240  -0.280  0.70 41.84           O  
ANISOU 1386  OE1AGLU A  92     5610   4060   6224    929    110  -2327
ATOM   1387  OE1BGLU A  92      64.925  38.943   2.589  0.30 22.32           O  
ANISOU 1387  OE1BGLU A  92     1698   1609   5172   -289   -467   -682
ATOM   1388  OE2AGLU A  92      65.485  41.191  -0.041  0.70 47.03           O1-
ANISOU 1388  OE2AGLU A  92     5209   4193   8466   -277   -371  -2040
ATOM   1389  OE2BGLU A  92      66.337  40.586   2.788  0.30 16.91           O1-
ANISOU 1389  OE2BGLU A  92     1802   1277   3347     39   -607    235
ATOM   1390  H   GLU A  92      62.527  43.406   3.157  1.00  0.00           H  
ATOM   1391  HA AGLU A  92      61.566  41.832   0.818  0.70  0.00           H  
ATOM   1392  HA BGLU A  92      61.705  41.915   1.025  0.30  0.00           H  
ATOM   1393  HB3AGLU A  92      62.315  39.878   2.155  0.70  0.00           H  
ATOM   1394  HB3BGLU A  92      62.436  39.975   2.574  0.30  0.00           H  
ATOM   1395  HB2AGLU A  92      62.691  40.892   3.499  0.70  0.00           H  
ATOM   1396  HB2BGLU A  92      63.168  41.145   3.580  0.30  0.00           H  
ATOM   1397  HG3AGLU A  92      64.757  40.293   2.442  0.70  0.00           H  
ATOM   1398  HG3BGLU A  92      64.551  41.915   1.507  0.30  0.00           H  
ATOM   1399  HG2AGLU A  92      64.534  41.996   2.197  0.70  0.00           H  
ATOM   1400  HG2BGLU A  92      63.944  40.462   0.708  0.30  0.00           H  
ATOM   1401  N   ALA A  93      59.883  42.456   3.529  1.00 16.47           N  
ANISOU 1401  N   ALA A  93     2048   1401   2806     41   -262   -279
ATOM   1402  CA  ALA A  93      58.633  42.310   4.294  1.00 17.23           C  
ANISOU 1402  CA  ALA A  93     1870   1690   2985     57   -216   -311
ATOM   1403  C   ALA A  93      58.531  41.010   5.118  1.00 17.56           C  
ANISOU 1403  C   ALA A  93     2079   1565   3026    173      7   -349
ATOM   1404  O   ALA A  93      57.426  40.525   5.360  1.00 19.24           O  
ANISOU 1404  O   ALA A  93     2144   1740   3424   -151   -261   -445
ATOM   1405  CB  ALA A  93      57.399  42.549   3.399  1.00 20.25           C  
ANISOU 1405  CB  ALA A  93     2302   2045   3346    420   -801   -384
ATOM   1406  H   ALA A  93      60.487  43.209   3.827  1.00  0.00           H  
ATOM   1407  HA  ALA A  93      58.657  43.099   5.040  1.00  0.00           H  
ATOM   1408  HB1 ALA A  93      56.496  42.677   3.998  1.00  0.00           H  
ATOM   1409  HB2 ALA A  93      57.514  43.449   2.796  1.00  0.00           H  
ATOM   1410  HB3 ALA A  93      57.224  41.717   2.716  1.00  0.00           H  
ATOM   1411  N   THR A  94      59.687  40.486   5.549  1.00 17.69           N  
ANISOU 1411  N   THR A  94     2154   1280   3286     63   -172   -411
ATOM   1412  CA  THR A  94      59.841  39.308   6.401  1.00 18.64           C  
ANISOU 1412  CA  THR A  94     2197   1230   3654    -54   -781   -297
ATOM   1413  C   THR A  94      61.178  39.457   7.150  1.00 17.61           C  
ANISOU 1413  C   THR A  94     2100   1355   3236   -142   -224   -599
ATOM   1414  O   THR A  94      62.146  39.944   6.564  1.00 19.86           O  
ANISOU 1414  O   THR A  94     2006   2015   3523   -198   -610     30
ATOM   1415  CB  THR A  94      59.878  37.982   5.581  1.00 22.32           C  
ANISOU 1415  CB  THR A  94     2984   1680   3816    -74  -1053   -614
ATOM   1416  OG1 THR A  94      60.903  37.978   4.604  1.00 26.49           O  
ANISOU 1416  OG1 THR A  94     3503   2024   4535    599   -477  -1147
ATOM   1417  CG2 THR A  94      58.561  37.631   4.872  1.00 24.07           C  
ANISOU 1417  CG2 THR A  94     3066   2221   3855     43  -1253   -728
ATOM   1418  H   THR A  94      60.554  40.935   5.289  1.00  0.00           H  
ATOM   1419  HA  THR A  94      59.027  39.272   7.127  1.00  0.00           H  
ATOM   1420  HB  THR A  94      60.101  37.165   6.269  1.00  0.00           H  
ATOM   1421  HG1 THR A  94      61.736  37.732   5.022  1.00  0.00           H  
ATOM   1422 HG21 THR A  94      58.611  36.633   4.434  1.00  0.00           H  
ATOM   1423 HG22 THR A  94      57.724  37.642   5.570  1.00  0.00           H  
ATOM   1424 HG23 THR A  94      58.338  38.326   4.063  1.00  0.00           H  
ATOM   1425  N   GLU A  95      61.210  39.039   8.428  1.00 19.91           N  
ANISOU 1425  N   GLU A  95     2265   1739   3559   -306   -700   -168
ATOM   1426  CA  GLU A  95      62.428  39.054   9.241  1.00 18.55           C  
ANISOU 1426  CA  GLU A  95     2359   1146   3543     22   -956    -15
ATOM   1427  C   GLU A  95      63.358  37.892   8.854  1.00 19.22           C  
ANISOU 1427  C   GLU A  95     2251   1295   3756   -175   -291   -171
ATOM   1428  O   GLU A  95      62.915  36.745   8.797  1.00 21.71           O  
ANISOU 1428  O   GLU A  95     2972   1172   4105   -251   -424   -374
ATOM   1429  CB  GLU A  95      62.079  39.057  10.745  1.00 21.78           C  
ANISOU 1429  CB  GLU A  95     3010   1678   3587   -220  -1147     82
ATOM   1430  CG  GLU A  95      63.321  39.130  11.673  1.00 21.97           C  
ANISOU 1430  CG  GLU A  95     2652   2184   3510   -214   -859   -265
ATOM   1431  CD  GLU A  95      63.034  39.160  13.183  1.00 26.20           C  
ANISOU 1431  CD  GLU A  95     3423   2452   4080    454   -894   -274
ATOM   1432  OE1 GLU A  95      61.857  39.015  13.582  1.00 29.76           O  
ANISOU 1432  OE1 GLU A  95     3932   2154   5220   -104    305   -280
ATOM   1433  OE2 GLU A  95      64.023  39.319  13.932  1.00 30.38           O1-
ANISOU 1433  OE2 GLU A  95     3326   2467   5751   -120  -1243   -259
ATOM   1434  H   GLU A  95      60.386  38.647   8.859  1.00  0.00           H  
ATOM   1435  HA  GLU A  95      62.951  39.988   9.035  1.00  0.00           H  
ATOM   1436  HB3 GLU A  95      61.494  38.166  10.980  1.00  0.00           H  
ATOM   1437  HB2 GLU A  95      61.430  39.910  10.951  1.00  0.00           H  
ATOM   1438  HG3 GLU A  95      63.904  40.016  11.415  1.00  0.00           H  
ATOM   1439  HG2 GLU A  95      63.976  38.276  11.495  1.00  0.00           H  
ATOM   1440  N   GLU A  96      64.628  38.239   8.614  1.00 18.81           N  
ANISOU 1440  N   GLU A  96     2083   1513   3549    -95   -272   -166
ATOM   1441  CA  GLU A  96      65.712  37.339   8.238  1.00 19.92           C  
ANISOU 1441  CA  GLU A  96     2055   1555   3956    125   -411   -236
ATOM   1442  C   GLU A  96      66.906  37.545   9.189  1.00 19.83           C  
ANISOU 1442  C   GLU A  96     2565   1623   3346    586   -524   -321
ATOM   1443  O   GLU A  96      66.827  38.334  10.132  1.00 19.85           O  
ANISOU 1443  O   GLU A  96     2600   1388   3553    208   -440   -314
ATOM   1444  CB  GLU A  96      66.114  37.631   6.769  1.00 25.04           C  
ANISOU 1444  CB  GLU A  96     2629   2879   4006    199   -619   -953
ATOM   1445  CG  GLU A  96      64.979  37.519   5.724  1.00 26.47           C  
ANISOU 1445  CG  GLU A  96     2514   2432   5109    663   -988   -920
ATOM   1446  CD  GLU A  96      64.368  36.116   5.564  1.00 31.49           C  
ANISOU 1446  CD  GLU A  96     2901   2956   6106    416  -1487   -993
ATOM   1447  OE1 GLU A  96      65.093  35.118   5.779  1.00 36.18           O  
ANISOU 1447  OE1 GLU A  96     3505   3456   6783   1025  -1485  -2427
ATOM   1448  OE2 GLU A  96      63.173  36.064   5.201  1.00 31.50           O1-
ANISOU 1448  OE2 GLU A  96     3228   2601   6140    -98  -1414  -1016
ATOM   1449  H   GLU A  96      64.893  39.214   8.698  1.00  0.00           H  
ATOM   1450  HA  GLU A  96      65.397  36.299   8.339  1.00  0.00           H  
ATOM   1451  HB3 GLU A  96      66.920  36.960   6.474  1.00  0.00           H  
ATOM   1452  HB2 GLU A  96      66.537  38.633   6.705  1.00  0.00           H  
ATOM   1453  HG3 GLU A  96      65.369  37.815   4.750  1.00  0.00           H  
ATOM   1454  HG2 GLU A  96      64.193  38.241   5.951  1.00  0.00           H  
ATOM   1455  N   SER A  97      68.012  36.836   8.905  1.00 19.80           N  
ANISOU 1455  N   SER A  97     2299   1337   3886    117   -492   -444
ATOM   1456  CA  SER A  97      69.322  37.063   9.520  1.00 20.81           C  
ANISOU 1456  CA  SER A  97     2383   1090   4432    287   -445   -464
ATOM   1457  C   SER A  97      69.893  38.449   9.159  1.00 17.86           C  
ANISOU 1457  C   SER A  97     2476   1526   2783    520   -308   -504
ATOM   1458  O   SER A  97      69.616  38.956   8.071  1.00 18.29           O  
ANISOU 1458  O   SER A  97     2465   1438   3044    252   -692   -284
ATOM   1459  CB  SER A  97      70.265  35.912   9.106  1.00 23.22           C  
ANISOU 1459  CB  SER A  97     3143   1504   4175    525     30   -378
ATOM   1460  OG  SER A  97      70.614  35.952   7.733  1.00 22.80           O  
ANISOU 1460  OG  SER A  97     3104   1465   4091    687    -43   -495
ATOM   1461  H   SER A  97      67.999  36.189   8.131  1.00  0.00           H  
ATOM   1462  HA  SER A  97      69.187  37.018  10.603  1.00  0.00           H  
ATOM   1463  HB3 SER A  97      69.811  34.946   9.329  1.00  0.00           H  
ATOM   1464  HB2 SER A  97      71.186  35.962   9.688  1.00  0.00           H  
ATOM   1465  HG  SER A  97      71.213  35.224   7.552  1.00  0.00           H  
ATOM   1466  N   CYS A  98      70.681  39.030  10.079  1.00 16.86           N  
ANISOU 1466  N   CYS A  98     2033   1246   3124    256   -437   -243
ATOM   1467  CA  CYS A  98      71.329  40.330   9.902  1.00 16.58           C  
ANISOU 1467  CA  CYS A  98     2240   1011   3048      1   -397    -69
ATOM   1468  C   CYS A  98      72.424  40.277   8.821  1.00 17.54           C  
ANISOU 1468  C   CYS A  98     1879   1970   2813    223   -409   -300
ATOM   1469  O   CYS A  98      73.309  39.424   8.897  1.00 20.60           O  
ANISOU 1469  O   CYS A  98     2198   1868   3759    677   -434   -442
ATOM   1470  CB  CYS A  98      71.881  40.806  11.260  1.00 19.39           C  
ANISOU 1470  CB  CYS A  98     2446   1557   3361   -370   -678   -583
ATOM   1471  SG  CYS A  98      72.704  42.423  11.242  1.00 20.77           S  
ANISOU 1471  SG  CYS A  98     2167   1944   3781     51   -323   -359
ATOM   1472  H   CYS A  98      70.861  38.557  10.952  1.00  0.00           H  
ATOM   1473  HA  CYS A  98      70.564  41.041   9.586  1.00  0.00           H  
ATOM   1474  HB3 CYS A  98      72.597  40.077  11.642  1.00  0.00           H  
ATOM   1475  HB2 CYS A  98      71.072  40.849  11.990  1.00  0.00           H  
ATOM   1476  N   LYS A  99      72.330  41.194   7.845  1.00 16.76           N  
ANISOU 1476  N   LYS A  99     2216   1584   2568    216   -243   -420
ATOM   1477  CA  LYS A  99      73.226  41.297   6.690  1.00 17.66           C  
ANISOU 1477  CA  LYS A  99     2285   1181   3242    503   -182   -437
ATOM   1478  C   LYS A  99      73.829  42.710   6.580  1.00 15.86           C  
ANISOU 1478  C   LYS A  99     1708   1730   2588    686   -312   -447
ATOM   1479  O   LYS A  99      74.103  43.159   5.466  1.00 17.60           O  
ANISOU 1479  O   LYS A  99     2149   1590   2945    471    -99   -602
ATOM   1480  CB  LYS A  99      72.472  40.886   5.401  1.00 22.11           C  
ANISOU 1480  CB  LYS A  99     2632   2347   3420   -385   -188  -1076
ATOM   1481  CG  LYS A  99      71.952  39.440   5.409  1.00 25.12           C  
ANISOU 1481  CG  LYS A  99     3000   2764   3779   -776     66   -503
ATOM   1482  CD  LYS A  99      71.165  39.089   4.134  1.00 29.94           C  
ANISOU 1482  CD  LYS A  99     4068   3049   4257  -1289    451  -1148
ATOM   1483  CE  LYS A  99      70.447  37.730   4.203  1.00 26.91           C  
ANISOU 1483  CE  LYS A  99     3393   2042   4788   -366    943   -623
ATOM   1484  NZ  LYS A  99      69.294  37.752   5.122  1.00 25.94           N1+
ANISOU 1484  NZ  LYS A  99     2524   3082   4251    225    136  -1327
ATOM   1485  H   LYS A  99      71.559  41.850   7.856  1.00  0.00           H  
ATOM   1486  HA  LYS A  99      74.076  40.624   6.811  1.00  0.00           H  
ATOM   1487  HB3 LYS A  99      73.128  40.996   4.536  1.00  0.00           H  
ATOM   1488  HB2 LYS A  99      71.637  41.567   5.236  1.00  0.00           H  
ATOM   1489  HG3 LYS A  99      71.317  39.294   6.277  1.00  0.00           H  
ATOM   1490  HG2 LYS A  99      72.788  38.751   5.526  1.00  0.00           H  
ATOM   1491  HD3 LYS A  99      71.857  39.075   3.291  1.00  0.00           H  
ATOM   1492  HD2 LYS A  99      70.447  39.881   3.910  1.00  0.00           H  
ATOM   1493  HE3 LYS A  99      71.140  36.946   4.511  1.00  0.00           H  
ATOM   1494  HE2 LYS A  99      70.079  37.460   3.213  1.00  0.00           H  
ATOM   1495  HZ1 LYS A  99      68.629  38.451   4.822  1.00  0.00           H  
ATOM   1496  HZ2 LYS A  99      68.847  36.846   5.131  1.00  0.00           H  
ATOM   1497  HZ3 LYS A  99      69.607  37.977   6.058  1.00  0.00           H  
ATOM   1498  N   TYR A 100      74.046  43.385   7.726  1.00 15.90           N  
ANISOU 1498  N   TYR A 100     1462   1825   2753    334   -174   -401
ATOM   1499  CA  TYR A 100      74.724  44.683   7.791  1.00 15.20           C  
ANISOU 1499  CA  TYR A 100     1450   1490   2833    106   -247   -323
ATOM   1500  C   TYR A 100      76.182  44.583   7.307  1.00 15.20           C  
ANISOU 1500  C   TYR A 100     1408   1979   2387    563   -215   -280
ATOM   1501  O   TYR A 100      76.904  43.683   7.739  1.00 17.41           O  
ANISOU 1501  O   TYR A 100     1748   1697   3169    565   -324   -364
ATOM   1502  CB  TYR A 100      74.648  45.261   9.222  1.00 16.51           C  
ANISOU 1502  CB  TYR A 100     1577   1780   2914    199   -451   -590
ATOM   1503  CG  TYR A 100      75.392  46.578   9.403  1.00 15.40           C  
ANISOU 1503  CG  TYR A 100     1249   1640   2961    386   -296   -295
ATOM   1504  CD1 TYR A 100      74.868  47.765   8.852  1.00 15.01           C  
ANISOU 1504  CD1 TYR A 100     1710   1430   2561    340     34   -259
ATOM   1505  CD2 TYR A 100      76.639  46.611  10.063  1.00 17.02           C  
ANISOU 1505  CD2 TYR A 100     1385   1872   3209    324   -352   -763
ATOM   1506  CE1 TYR A 100      75.582  48.974   8.955  1.00 16.27           C  
ANISOU 1506  CE1 TYR A 100     1537   1657   2985    202     -6   -499
ATOM   1507  CE2 TYR A 100      77.358  47.819  10.160  1.00 16.55           C  
ANISOU 1507  CE2 TYR A 100     1733   1688   2867    285   -359   -290
ATOM   1508  CZ  TYR A 100      76.830  49.002   9.605  1.00 16.96           C  
ANISOU 1508  CZ  TYR A 100     1503   1736   3204    403   -278   -274
ATOM   1509  OH  TYR A 100      77.521  50.173   9.709  1.00 17.19           O  
ANISOU 1509  OH  TYR A 100     1630   1546   3355    183     20   -481
ATOM   1510  H   TYR A 100      73.799  42.961   8.608  1.00  0.00           H  
ATOM   1511  HA  TYR A 100      74.179  45.361   7.130  1.00  0.00           H  
ATOM   1512  HB3 TYR A 100      75.047  44.535   9.932  1.00  0.00           H  
ATOM   1513  HB2 TYR A 100      73.606  45.408   9.505  1.00  0.00           H  
ATOM   1514  HD1 TYR A 100      73.928  47.746   8.323  1.00  0.00           H  
ATOM   1515  HD2 TYR A 100      77.059  45.708  10.481  1.00  0.00           H  
ATOM   1516  HE1 TYR A 100      75.172  49.876   8.524  1.00  0.00           H  
ATOM   1517  HE2 TYR A 100      78.313  47.837  10.664  1.00  0.00           H  
ATOM   1518  HH  TYR A 100      77.076  50.914   9.291  1.00  0.00           H  
ATOM   1519  N   ASN A 101      76.575  45.528   6.443  1.00 14.94           N  
ANISOU 1519  N   ASN A 101     1351   1814   2512    229     74   -305
ATOM   1520  CA  ASN A 101      77.915  45.628   5.879  1.00 17.81           C  
ANISOU 1520  CA  ASN A 101     1509   1895   3363    126     85   -487
ATOM   1521  C   ASN A 101      78.304  47.120   5.913  1.00 16.55           C  
ANISOU 1521  C   ASN A 101     1696   1810   2782      3   -109   -202
ATOM   1522  O   ASN A 101      77.729  47.885   5.138  1.00 16.09           O  
ANISOU 1522  O   ASN A 101     1628   1608   2877    150    -36   -215
ATOM   1523  CB  ASN A 101      77.875  45.040   4.448  1.00 18.38           C  
ANISOU 1523  CB  ASN A 101     1838   1816   3327    242    114   -651
ATOM   1524  CG  ASN A 101      79.241  44.918   3.756  1.00 20.18           C  
ANISOU 1524  CG  ASN A 101     1961   1754   3952    377     66   -916
ATOM   1525  OD1 ASN A 101      80.221  45.559   4.132  1.00 19.29           O  
ANISOU 1525  OD1 ASN A 101     2011   1612   3706    477    246   -794
ATOM   1526  ND2 ASN A 101      79.309  44.085   2.717  1.00 22.40           N  
ANISOU 1526  ND2 ASN A 101     2433   2145   3931    353    596   -905
ATOM   1527  H   ASN A 101      75.915  46.235   6.138  1.00  0.00           H  
ATOM   1528  HA  ASN A 101      78.606  45.020   6.459  1.00  0.00           H  
ATOM   1529  HB3 ASN A 101      77.191  45.608   3.817  1.00  0.00           H  
ATOM   1530  HB2 ASN A 101      77.459  44.033   4.503  1.00  0.00           H  
ATOM   1531 HD22 ASN A 101      80.183  43.954   2.231  1.00  0.00           H  
ATOM   1532 HD21 ASN A 101      78.493  43.567   2.424  1.00  0.00           H  
ATOM   1533  N   PRO A 102      79.261  47.521   6.788  1.00 17.89           N  
ANISOU 1533  N   PRO A 102     1477   1792   3526    326    -49   -581
ATOM   1534  CA  PRO A 102      79.589  48.944   7.018  1.00 18.15           C  
ANISOU 1534  CA  PRO A 102     1789   1888   3219    384    -78   -567
ATOM   1535  C   PRO A 102      80.199  49.713   5.829  1.00 17.77           C  
ANISOU 1535  C   PRO A 102     1267   2052   3432    -21     25   -687
ATOM   1536  O   PRO A 102      80.279  50.938   5.908  1.00 19.46           O  
ANISOU 1536  O   PRO A 102     1583   1729   4082     96    228   -733
ATOM   1537  CB  PRO A 102      80.530  48.916   8.234  1.00 19.93           C  
ANISOU 1537  CB  PRO A 102     1963   1981   3625    514   -528   -510
ATOM   1538  CG  PRO A 102      81.193  47.552   8.169  1.00 19.57           C  
ANISOU 1538  CG  PRO A 102     1823   1780   3830    207   -452   -713
ATOM   1539  CD  PRO A 102      80.082  46.655   7.638  1.00 19.07           C  
ANISOU 1539  CD  PRO A 102     1536   1953   3755    373   -340   -555
ATOM   1540  HA  PRO A 102      78.675  49.473   7.290  1.00  0.00           H  
ATOM   1541  HB3 PRO A 102      79.944  48.991   9.150  1.00  0.00           H  
ATOM   1542  HB2 PRO A 102      81.257  49.728   8.252  1.00  0.00           H  
ATOM   1543  HG3 PRO A 102      81.600  47.219   9.124  1.00  0.00           H  
ATOM   1544  HG2 PRO A 102      82.010  47.583   7.446  1.00  0.00           H  
ATOM   1545  HD2 PRO A 102      80.514  45.811   7.100  1.00  0.00           H  
ATOM   1546  HD3 PRO A 102      79.467  46.273   8.454  1.00  0.00           H  
ATOM   1547  N   LYS A 103      80.566  49.010   4.740  1.00 18.98           N  
ANISOU 1547  N   LYS A 103     1717   2229   3266    431    312   -840
ATOM   1548  CA  LYS A 103      80.943  49.595   3.450  1.00 20.19           C  
ANISOU 1548  CA  LYS A 103     2242   1801   3626    477    487   -554
ATOM   1549  C   LYS A 103      79.811  50.420   2.803  1.00 18.63           C  
ANISOU 1549  C   LYS A 103     2186   1382   3507    191    539   -525
ATOM   1550  O   LYS A 103      80.099  51.429   2.161  1.00 20.15           O  
ANISOU 1550  O   LYS A 103     2108   1780   3767    227    832   -409
ATOM   1551  CB  LYS A 103      81.429  48.460   2.516  1.00 24.04           C  
ANISOU 1551  CB  LYS A 103     2696   1990   4444    775    896   -905
ATOM   1552  CG  LYS A 103      81.777  48.903   1.081  1.00 27.45           C  
ANISOU 1552  CG  LYS A 103     2886   2616   4927   -369   1789  -1416
ATOM   1553  CD  LYS A 103      82.379  47.780   0.228  1.00 30.04           C  
ANISOU 1553  CD  LYS A 103     4181   2635   4597    946   1204  -1133
ATOM   1554  CE  LYS A 103      82.639  48.244  -1.214  1.00 36.01           C  
ANISOU 1554  CE  LYS A 103     4528   3612   5539   1134   1657  -1111
ATOM   1555  NZ  LYS A 103      83.231  47.177  -2.038  1.00 28.42           N1+
ANISOU 1555  NZ  LYS A 103     3049   2530   5217   -408   1008  -1554
ATOM   1556  H   LYS A 103      80.479  48.004   4.755  1.00  0.00           H  
ATOM   1557  HA  LYS A 103      81.782  50.270   3.630  1.00  0.00           H  
ATOM   1558  HB3 LYS A 103      80.662  47.687   2.458  1.00  0.00           H  
ATOM   1559  HB2 LYS A 103      82.302  47.986   2.967  1.00  0.00           H  
ATOM   1560  HG3 LYS A 103      82.469  49.745   1.119  1.00  0.00           H  
ATOM   1561  HG2 LYS A 103      80.880  49.263   0.576  1.00  0.00           H  
ATOM   1562  HD3 LYS A 103      81.703  46.923   0.232  1.00  0.00           H  
ATOM   1563  HD2 LYS A 103      83.310  47.442   0.687  1.00  0.00           H  
ATOM   1564  HE3 LYS A 103      83.312  49.102  -1.220  1.00  0.00           H  
ATOM   1565  HE2 LYS A 103      81.706  48.565  -1.680  1.00  0.00           H  
ATOM   1566  HZ1 LYS A 103      82.600  46.389  -2.073  1.00  0.00           H  
ATOM   1567  HZ2 LYS A 103      83.386  47.522  -2.975  1.00  0.00           H  
ATOM   1568  HZ3 LYS A 103      84.112  46.888  -1.637  1.00  0.00           H  
ATOM   1569  N   TYR A 104      78.559  49.969   2.984  1.00 18.00           N  
ANISOU 1569  N   TYR A 104     1845   1539   3452    -60    336   -377
ATOM   1570  CA  TYR A 104      77.362  50.555   2.379  1.00 17.61           C  
ANISOU 1570  CA  TYR A 104     1887   1619   3182    283     89   -639
ATOM   1571  C   TYR A 104      76.555  51.415   3.365  1.00 17.18           C  
ANISOU 1571  C   TYR A 104     1988   1612   2927    338    237   -279
ATOM   1572  O   TYR A 104      75.437  51.812   3.029  1.00 17.54           O  
ANISOU 1572  O   TYR A 104     1856   1561   3246    187    199   -367
ATOM   1573  CB  TYR A 104      76.513  49.428   1.766  1.00 18.26           C  
ANISOU 1573  CB  TYR A 104     2007   1794   3137    234    256   -705
ATOM   1574  CG  TYR A 104      77.265  48.600   0.739  1.00 20.50           C  
ANISOU 1574  CG  TYR A 104     2768   1842   3177    315    162   -941
ATOM   1575  CD1 TYR A 104      77.532  49.133  -0.539  1.00 30.21           C  
ANISOU 1575  CD1 TYR A 104     5048   2674   3753    308   1467   -978
ATOM   1576  CD2 TYR A 104      77.742  47.317   1.074  1.00 25.10           C  
ANISOU 1576  CD2 TYR A 104     3568   2124   3843    428    204   -915
ATOM   1577  CE1 TYR A 104      78.287  48.393  -1.470  1.00 36.89           C  
ANISOU 1577  CE1 TYR A 104     6478   2974   4564    208   2493   -795
ATOM   1578  CE2 TYR A 104      78.491  46.575   0.141  1.00 28.20           C  
ANISOU 1578  CE2 TYR A 104     4515   1925   4272    501    665  -1399
ATOM   1579  CZ  TYR A 104      78.770  47.115  -1.129  1.00 37.60           C  
ANISOU 1579  CZ  TYR A 104     4578   4902   4804   1447   1536   -724
ATOM   1580  OH  TYR A 104      79.511  46.402  -2.026  1.00 88.61           O  
ANISOU 1580  OH  TYR A 104    16348   2957  14362   -874  11828  -4119
ATOM   1581  H   TYR A 104      78.403  49.148   3.555  1.00  0.00           H  
ATOM   1582  HA  TYR A 104      77.649  51.226   1.568  1.00  0.00           H  
ATOM   1583  HB3 TYR A 104      75.645  49.860   1.270  1.00  0.00           H  
ATOM   1584  HB2 TYR A 104      76.126  48.772   2.549  1.00  0.00           H  
ATOM   1585  HD1 TYR A 104      77.174  50.118  -0.801  1.00  0.00           H  
ATOM   1586  HD2 TYR A 104      77.549  46.910   2.053  1.00  0.00           H  
ATOM   1587  HE1 TYR A 104      78.497  48.811  -2.444  1.00  0.00           H  
ATOM   1588  HE2 TYR A 104      78.860  45.596   0.409  1.00  0.00           H  
ATOM   1589  HH  TYR A 104      79.687  45.505  -1.733  1.00  0.00           H  
ATOM   1590  N   SER A 105      77.138  51.714   4.541  1.00 16.18           N  
ANISOU 1590  N   SER A 105     1648   1563   2934     76    247   -316
ATOM   1591  CA  SER A 105      76.583  52.627   5.534  1.00 16.94           C  
ANISOU 1591  CA  SER A 105     2218   1408   2808    126    380   -331
ATOM   1592  C   SER A 105      76.625  54.078   5.025  1.00 17.95           C  
ANISOU 1592  C   SER A 105     1658   1711   3451    334    582     33
ATOM   1593  O   SER A 105      77.693  54.562   4.650  1.00 19.28           O  
ANISOU 1593  O   SER A 105     1883   1596   3844    205    601   -196
ATOM   1594  CB  SER A 105      77.329  52.446   6.867  1.00 17.79           C  
ANISOU 1594  CB  SER A 105     2069   1865   2825    246    387   -459
ATOM   1595  OG  SER A 105      76.804  53.295   7.867  1.00 18.11           O  
ANISOU 1595  OG  SER A 105     1896   1656   3328    210    289   -598
ATOM   1596  H   SER A 105      78.057  51.347   4.741  1.00  0.00           H  
ATOM   1597  HA  SER A 105      75.548  52.337   5.701  1.00  0.00           H  
ATOM   1598  HB3 SER A 105      78.392  52.659   6.752  1.00  0.00           H  
ATOM   1599  HB2 SER A 105      77.240  51.414   7.207  1.00  0.00           H  
ATOM   1600  HG  SER A 105      77.102  54.192   7.694  1.00  0.00           H  
ATOM   1601  N   VAL A 106      75.452  54.722   5.027  1.00 16.42           N  
ANISOU 1601  N   VAL A 106     1703   1231   3304    224    343   -162
ATOM   1602  CA  VAL A 106      75.226  56.076   4.515  1.00 17.25           C  
ANISOU 1602  CA  VAL A 106     2413   1259   2879    260    510   -126
ATOM   1603  C   VAL A 106      74.637  57.022   5.584  1.00 16.18           C  
ANISOU 1603  C   VAL A 106     2061   1244   2840    498     94   -347
ATOM   1604  O   VAL A 106      74.480  58.210   5.303  1.00 19.53           O  
ANISOU 1604  O   VAL A 106     2948   1130   3339    170    461   -129
ATOM   1605  CB  VAL A 106      74.244  56.040   3.309  1.00 19.28           C  
ANISOU 1605  CB  VAL A 106     2280   2025   3021    318    549   -194
ATOM   1606  CG1 VAL A 106      74.873  55.364   2.080  1.00 19.69           C  
ANISOU 1606  CG1 VAL A 106     2830   1779   2870    490    683   -111
ATOM   1607  CG2 VAL A 106      72.882  55.409   3.657  1.00 18.30           C  
ANISOU 1607  CG2 VAL A 106     2277   1562   3115    101    600    -15
ATOM   1608  H   VAL A 106      74.630  54.237   5.360  1.00  0.00           H  
ATOM   1609  HA  VAL A 106      76.167  56.524   4.189  1.00  0.00           H  
ATOM   1610  HB  VAL A 106      74.044  57.068   3.005  1.00  0.00           H  
ATOM   1611 HG11 VAL A 106      74.215  55.431   1.213  1.00  0.00           H  
ATOM   1612 HG12 VAL A 106      75.816  55.840   1.811  1.00  0.00           H  
ATOM   1613 HG13 VAL A 106      75.073  54.309   2.260  1.00  0.00           H  
ATOM   1614 HG21 VAL A 106      72.198  55.437   2.812  1.00  0.00           H  
ATOM   1615 HG22 VAL A 106      72.987  54.367   3.958  1.00  0.00           H  
ATOM   1616 HG23 VAL A 106      72.402  55.939   4.475  1.00  0.00           H  
ATOM   1617  N   ALA A 107      74.324  56.491   6.778  1.00 16.19           N  
ANISOU 1617  N   ALA A 107     2199   1383   2567     75     55   -377
ATOM   1618  CA  ALA A 107      73.730  57.230   7.886  1.00 14.89           C  
ANISOU 1618  CA  ALA A 107     1856   1106   2696     94    148   -144
ATOM   1619  C   ALA A 107      74.247  56.710   9.226  1.00 13.97           C  
ANISOU 1619  C   ALA A 107     1621   1218   2468    -69    212   -273
ATOM   1620  O   ALA A 107      74.681  55.564   9.317  1.00 17.79           O  
ANISOU 1620  O   ALA A 107     2065   1419   3273    320     39   -108
ATOM   1621  CB  ALA A 107      72.203  57.113   7.803  1.00 17.15           C  
ANISOU 1621  CB  ALA A 107     1836   1316   3363    -83    168   -451
ATOM   1622  H   ALA A 107      74.490  55.509   6.949  1.00  0.00           H  
ATOM   1623  HA  ALA A 107      74.010  58.282   7.820  1.00  0.00           H  
ATOM   1624  HB1 ALA A 107      71.719  57.597   8.651  1.00  0.00           H  
ATOM   1625  HB2 ALA A 107      71.836  57.599   6.901  1.00  0.00           H  
ATOM   1626  HB3 ALA A 107      71.876  56.073   7.775  1.00  0.00           H  
ATOM   1627  N   ASN A 108      74.165  57.577  10.244  1.00 15.94           N  
ANISOU 1627  N   ASN A 108     1882   1387   2784    -48    191   -372
ATOM   1628  CA AASN A 108      74.512  57.294  11.633  0.50 16.25           C  
ANISOU 1628  CA AASN A 108     1349   1882   2943     59     50   -515
ATOM   1629  CA BASN A 108      74.778  57.462  11.696  0.50 14.83           C  
ANISOU 1629  CA BASN A 108     1615   1085   2933   -149    198   -318
ATOM   1630  C   ASN A 108      73.780  58.311  12.527  1.00 15.02           C  
ANISOU 1630  C   ASN A 108     1378   1675   2653     85    -12   -259
ATOM   1631  O   ASN A 108      73.379  59.372  12.043  1.00 20.39           O  
ANISOU 1631  O   ASN A 108     2275   2140   3331    814   -263   -324
ATOM   1632  CB AASN A 108      76.053  57.358  11.832  0.50 17.60           C  
ANISOU 1632  CB AASN A 108     1410   2255   3022   -204    187     -5
ATOM   1633  CB BASN A 108      76.205  58.048  11.769  0.50 19.80           C  
ANISOU 1633  CB BASN A 108     1387   2193   3940     28    406    470
ATOM   1634  CG AASN A 108      76.587  56.626  13.073  0.50 19.47           C  
ANISOU 1634  CG AASN A 108     1796   2079   3520     87   -155   -329
ATOM   1635  CG BASN A 108      77.170  57.235  11.017  0.50 20.52           C  
ANISOU 1635  CG BASN A 108     1956   2094   3745   -389     53   -151
ATOM   1636  OD1AASN A 108      75.859  55.928  13.775  0.50 30.72           O  
ANISOU 1636  OD1AASN A 108     2007   4426   5238   -900    -62   -572
ATOM   1637  OD1BASN A 108      77.540  57.542   9.851  0.50 33.24           O  
ANISOU 1637  OD1BASN A 108     3375   4982   4270  -1278    856   -288
ATOM   1638  ND2AASN A 108      77.882  56.783  13.348  0.50 11.66           N  
ANISOU 1638  ND2AASN A 108      787    770   2872    316   -288   -608
ATOM   1639  ND2BASN A 108      77.591  56.159  11.655  0.50 28.20           N  
ANISOU 1639  ND2BASN A 108     3826   2328   4559     14     10    257
ATOM   1640  H   ASN A 108      73.787  58.501  10.082  1.00  0.00           H  
ATOM   1641  HA AASN A 108      74.135  56.312  11.914  0.50  0.00           H  
ATOM   1642  HA BASN A 108      74.791  56.400  11.940  0.50  0.00           H  
ATOM   1643  HB3AASN A 108      76.400  58.392  11.825  0.50  0.00           H  
ATOM   1644  HB3BASN A 108      76.518  58.111  12.811  0.50  0.00           H  
ATOM   1645  HB2AASN A 108      76.542  56.871  10.988  0.50  0.00           H  
ATOM   1646  HB2BASN A 108      76.201  59.064  11.373  0.50  0.00           H  
ATOM   1647 HD22AASN A 108      78.286  56.318  14.148  0.50  0.00           H  
ATOM   1648 HD22BASN A 108      78.256  55.539  11.215  0.50  0.00           H  
ATOM   1649 HD21AASN A 108      78.469  57.350  12.755  0.50  0.00           H  
ATOM   1650 HD21BASN A 108      77.248  55.955  12.583  0.50  0.00           H  
ATOM   1651  N   ASP A 109      73.651  57.987  13.823  1.00 15.33           N  
ANISOU 1651  N   ASP A 109     1735   1278   2809   -162      7   -370
ATOM   1652  CA  ASP A 109      73.156  58.904  14.849  1.00 16.67           C  
ANISOU 1652  CA  ASP A 109     1587   1933   2812     77   -179   -583
ATOM   1653  C   ASP A 109      73.955  58.737  16.149  1.00 18.45           C  
ANISOU 1653  C   ASP A 109     1377   2711   2920    130   -125   -346
ATOM   1654  O   ASP A 109      74.538  57.683  16.403  1.00 19.99           O  
ANISOU 1654  O   ASP A 109     1754   2343   3497    336   -700   -406
ATOM   1655  CB  ASP A 109      71.617  58.798  15.042  1.00 19.62           C  
ANISOU 1655  CB  ASP A 109     1890   2040   3523   -155    125    270
ATOM   1656  CG  ASP A 109      71.039  57.410  15.291  1.00 18.83           C  
ANISOU 1656  CG  ASP A 109     2297   1621   3236   -653    -17    -58
ATOM   1657  OD1 ASP A 109      70.239  56.856  14.542  1.00 27.96           O  
ANISOU 1657  OD1 ASP A 109     3194   2951   4476   -197    389   1268
ATOM   1658  OD2 ASP A 109      71.451  56.902  16.485  1.00 24.22           O  
ANISOU 1658  OD2 ASP A 109     2427   2296   4478  -1148    197   -265
ATOM   1659  H   ASP A 109      74.031  57.112  14.160  1.00  0.00           H  
ATOM   1660  HA  ASP A 109      73.363  59.915  14.495  1.00  0.00           H  
ATOM   1661  HB3 ASP A 109      71.119  59.241  14.180  1.00  0.00           H  
ATOM   1662  HB2 ASP A 109      71.297  59.399  15.889  1.00  0.00           H  
ATOM   1663  HD2 ASP A 109      71.050  56.048  16.684  1.00  0.00           H  
ATOM   1664  N   THR A 110      73.942  59.813  16.944  1.00 19.36           N  
ANISOU 1664  N   THR A 110     1719   2273   3362   -199    -13   -693
ATOM   1665  CA  THR A 110      74.610  59.957  18.235  1.00 20.52           C  
ANISOU 1665  CA  THR A 110     1736   2714   3345   -355   -307   -631
ATOM   1666  C   THR A 110      73.600  59.839  19.404  1.00 20.86           C  
ANISOU 1666  C   THR A 110     2170   2531   3222    392   -538    -27
ATOM   1667  O   THR A 110      73.877  60.333  20.498  1.00 31.78           O  
ANISOU 1667  O   THR A 110     3567   4547   3959   -307  -1342   -876
ATOM   1668  CB  THR A 110      75.337  61.332  18.288  1.00 23.22           C  
ANISOU 1668  CB  THR A 110     1973   2364   4485   -431    -35   -769
ATOM   1669  OG1 THR A 110      74.435  62.426  18.298  1.00 23.62           O  
ANISOU 1669  OG1 THR A 110     1852   2331   4790   -231   -105   -953
ATOM   1670  CG2 THR A 110      76.339  61.542  17.141  1.00 27.71           C  
ANISOU 1670  CG2 THR A 110     1542   3606   5379   -189     43  -1567
ATOM   1671  H   THR A 110      73.407  60.622  16.654  1.00  0.00           H  
ATOM   1672  HA  THR A 110      75.350  59.165  18.367  1.00  0.00           H  
ATOM   1673  HB  THR A 110      75.904  61.385  19.219  1.00  0.00           H  
ATOM   1674  HG1 THR A 110      74.938  63.236  18.182  1.00  0.00           H  
ATOM   1675 HG21 THR A 110      76.891  62.474  17.267  1.00  0.00           H  
ATOM   1676 HG22 THR A 110      77.066  60.730  17.106  1.00  0.00           H  
ATOM   1677 HG23 THR A 110      75.842  61.586  16.171  1.00  0.00           H  
ATOM   1678  N   GLY A 111      72.464  59.162  19.160  1.00 19.10           N  
ANISOU 1678  N   GLY A 111     1484   2664   3109    152   -285    316
ATOM   1679  CA  GLY A 111      71.382  58.974  20.120  1.00 20.34           C  
ANISOU 1679  CA  GLY A 111     1854   2722   3150    465   -108    -36
ATOM   1680  C   GLY A 111      70.101  59.592  19.553  1.00 16.58           C  
ANISOU 1680  C   GLY A 111     1735   1859   2702    194    -53    111
ATOM   1681  O   GLY A 111      69.896  59.622  18.338  1.00 16.09           O  
ANISOU 1681  O   GLY A 111     1769   1657   2685    384   -171     73
ATOM   1682  H   GLY A 111      72.312  58.789  18.234  1.00  0.00           H  
ATOM   1683  HA3 GLY A 111      71.610  59.401  21.098  1.00  0.00           H  
ATOM   1684  HA2 GLY A 111      71.217  57.906  20.261  1.00  0.00           H  
ATOM   1685  N   PHE A 112      69.219  60.035  20.461  1.00 15.50           N  
ANISOU 1685  N   PHE A 112     1803   1512   2573    -12   -194   -183
ATOM   1686  CA  PHE A 112      67.891  60.561  20.157  1.00 13.93           C  
ANISOU 1686  CA  PHE A 112     1460   1247   2583     45   -346   -397
ATOM   1687  C   PHE A 112      67.378  61.444  21.304  1.00 15.05           C  
ANISOU 1687  C   PHE A 112     1921   1292   2503   -323    -68   -252
ATOM   1688  O   PHE A 112      67.844  61.321  22.438  1.00 17.12           O  
ANISOU 1688  O   PHE A 112     2093   1637   2775     12   -322   -245
ATOM   1689  CB  PHE A 112      66.922  59.397  19.819  1.00 15.58           C  
ANISOU 1689  CB  PHE A 112     1970   1413   2534   -219   -217   -219
ATOM   1690  CG  PHE A 112      66.693  58.368  20.916  1.00 15.62           C  
ANISOU 1690  CG  PHE A 112     1917   1584   2432   -225    -78   -332
ATOM   1691  CD1 PHE A 112      65.710  58.585  21.905  1.00 16.85           C  
ANISOU 1691  CD1 PHE A 112     2346   1673   2382   -490    -84   -102
ATOM   1692  CD2 PHE A 112      67.566  57.267  21.051  1.00 17.14           C  
ANISOU 1692  CD2 PHE A 112     2406   1503   2601    -68   -446   -179
ATOM   1693  CE1 PHE A 112      65.585  57.701  22.968  1.00 18.51           C  
ANISOU 1693  CE1 PHE A 112     2544   1678   2810   -151   -115    101
ATOM   1694  CE2 PHE A 112      67.422  56.393  22.119  1.00 19.16           C  
ANISOU 1694  CE2 PHE A 112     2734   1856   2689   -119   -177   -396
ATOM   1695  CZ  PHE A 112      66.436  56.609  23.073  1.00 19.85           C  
ANISOU 1695  CZ  PHE A 112     2788   1829   2924     11   -274   -256
ATOM   1696  H   PHE A 112      69.445  59.990  21.445  1.00  0.00           H  
ATOM   1697  HA  PHE A 112      67.985  61.209  19.285  1.00  0.00           H  
ATOM   1698  HB3 PHE A 112      67.271  58.883  18.924  1.00  0.00           H  
ATOM   1699  HB2 PHE A 112      65.947  59.805  19.550  1.00  0.00           H  
ATOM   1700  HD1 PHE A 112      65.054  59.442  21.842  1.00  0.00           H  
ATOM   1701  HD2 PHE A 112      68.351  57.102  20.327  1.00  0.00           H  
ATOM   1702  HE1 PHE A 112      64.822  57.866  23.716  1.00  0.00           H  
ATOM   1703  HE2 PHE A 112      68.084  55.546  22.213  1.00  0.00           H  
ATOM   1704  HZ  PHE A 112      66.331  55.924  23.902  1.00  0.00           H  
ATOM   1705  N   VAL A 113      66.404  62.305  20.972  1.00 15.17           N  
ANISOU 1705  N   VAL A 113     1828   1306   2627     -8    -86   -178
ATOM   1706  CA  VAL A 113      65.685  63.171  21.905  1.00 14.97           C  
ANISOU 1706  CA  VAL A 113     1886   1272   2528   -238    142   -118
ATOM   1707  C   VAL A 113      64.199  62.793  21.878  1.00 15.37           C  
ANISOU 1707  C   VAL A 113     2121   1211   2506    133   -151    -98
ATOM   1708  O   VAL A 113      63.611  62.744  20.797  1.00 15.33           O  
ANISOU 1708  O   VAL A 113     1818   1616   2390   -115    -14   -123
ATOM   1709  CB  VAL A 113      65.827  64.670  21.497  1.00 16.14           C  
ANISOU 1709  CB  VAL A 113     2100   1267   2764   -284   -235   -120
ATOM   1710  CG1 VAL A 113      64.803  65.643  22.128  1.00 17.99           C  
ANISOU 1710  CG1 VAL A 113     2592   1251   2989   -128    -72   -479
ATOM   1711  CG2 VAL A 113      67.247  65.181  21.787  1.00 18.65           C  
ANISOU 1711  CG2 VAL A 113     2411   1752   2921   -461   -399   -298
ATOM   1712  H   VAL A 113      66.077  62.331  20.015  1.00  0.00           H  
ATOM   1713  HA  VAL A 113      66.063  63.043  22.922  1.00  0.00           H  
ATOM   1714  HB  VAL A 113      65.694  64.725  20.416  1.00  0.00           H  
ATOM   1715 HG11 VAL A 113      65.050  66.678  21.893  1.00  0.00           H  
ATOM   1716 HG12 VAL A 113      63.791  65.477  21.758  1.00  0.00           H  
ATOM   1717 HG13 VAL A 113      64.784  65.548  23.214  1.00  0.00           H  
ATOM   1718 HG21 VAL A 113      67.394  66.188  21.396  1.00  0.00           H  
ATOM   1719 HG22 VAL A 113      67.445  65.206  22.859  1.00  0.00           H  
ATOM   1720 HG23 VAL A 113      68.000  64.542  21.332  1.00  0.00           H  
ATOM   1721  N   ASP A 114      63.624  62.597  23.075  1.00 16.18           N  
ANISOU 1721  N   ASP A 114     2102   1652   2393   -213    -87   -429
ATOM   1722  CA  ASP A 114      62.184  62.461  23.297  1.00 17.03           C  
ANISOU 1722  CA  ASP A 114     2192   1628   2650   -340     42   -307
ATOM   1723  C   ASP A 114      61.597  63.849  23.576  1.00 17.66           C  
ANISOU 1723  C   ASP A 114     2575   1425   2707    -34    -66   -310
ATOM   1724  O   ASP A 114      62.083  64.561  24.456  1.00 20.56           O  
ANISOU 1724  O   ASP A 114     2865   1719   3228    -87   -374   -708
ATOM   1725  CB  ASP A 114      61.830  61.490  24.453  1.00 18.47           C  
ANISOU 1725  CB  ASP A 114     2715   1672   2628   -173    229   -216
ATOM   1726  CG  ASP A 114      62.357  60.052  24.305  1.00 19.92           C  
ANISOU 1726  CG  ASP A 114     2728   2045   2795    116    206   -218
ATOM   1727  OD1 ASP A 114      62.603  59.618  23.158  1.00 21.71           O  
ANISOU 1727  OD1 ASP A 114     3738   1623   2886    633    120     37
ATOM   1728  OD2 ASP A 114      62.386  59.360  25.347  1.00 27.93           O1-
ANISOU 1728  OD2 ASP A 114     5076   2301   3234    423   -326   -277
ATOM   1729  H   ASP A 114      64.190  62.647  23.910  1.00  0.00           H  
ATOM   1730  HA  ASP A 114      61.719  62.073  22.388  1.00  0.00           H  
ATOM   1731  HB3 ASP A 114      60.745  61.430  24.556  1.00  0.00           H  
ATOM   1732  HB2 ASP A 114      62.217  61.889  25.392  1.00  0.00           H  
ATOM   1733  N   ILE A 115      60.559  64.198  22.807  1.00 17.32           N  
ANISOU 1733  N   ILE A 115     2125   1503   2953   -216      0   -368
ATOM   1734  CA  ILE A 115      59.859  65.478  22.864  1.00 17.48           C  
ANISOU 1734  CA  ILE A 115     2278   1256   3108   -100    467   -315
ATOM   1735  C   ILE A 115      58.736  65.389  23.931  1.00 19.25           C  
ANISOU 1735  C   ILE A 115     2045   2219   3047   -454    220   -709
ATOM   1736  O   ILE A 115      58.019  64.386  23.928  1.00 18.82           O  
ANISOU 1736  O   ILE A 115     2355   1751   3044   -259    359   -397
ATOM   1737  CB  ILE A 115      59.219  65.768  21.473  1.00 16.86           C  
ANISOU 1737  CB  ILE A 115     2016   1445   2945     86    146   -162
ATOM   1738  CG1 ILE A 115      60.306  65.939  20.383  1.00 18.81           C  
ANISOU 1738  CG1 ILE A 115     2620   1564   2960    179    113   -455
ATOM   1739  CG2 ILE A 115      58.257  66.977  21.442  1.00 19.62           C  
ANISOU 1739  CG2 ILE A 115     2042   1581   3832   -195    160   -662
ATOM   1740  CD1 ILE A 115      59.809  65.600  18.975  1.00 18.73           C  
ANISOU 1740  CD1 ILE A 115     2014   1739   3361    240    102   -796
ATOM   1741  H   ILE A 115      60.199  63.531  22.136  1.00  0.00           H  
ATOM   1742  HA  ILE A 115      60.589  66.259  23.069  1.00  0.00           H  
ATOM   1743  HB  ILE A 115      58.631  64.892  21.203  1.00  0.00           H  
ATOM   1744 HG13 ILE A 115      61.160  65.290  20.578  1.00  0.00           H  
ATOM   1745 HG12 ILE A 115      60.707  66.952  20.407  1.00  0.00           H  
ATOM   1746 HG21 ILE A 115      57.868  67.147  20.441  1.00  0.00           H  
ATOM   1747 HG22 ILE A 115      57.387  66.839  22.081  1.00  0.00           H  
ATOM   1748 HG23 ILE A 115      58.762  67.891  21.752  1.00  0.00           H  
ATOM   1749 HD11 ILE A 115      60.514  65.940  18.221  1.00  0.00           H  
ATOM   1750 HD12 ILE A 115      59.701  64.524  18.857  1.00  0.00           H  
ATOM   1751 HD13 ILE A 115      58.847  66.060  18.752  1.00  0.00           H  
ATOM   1752  N   PRO A 116      58.596  66.414  24.814  1.00 19.34           N  
ANISOU 1752  N   PRO A 116     2382   2163   2803   -374    272   -559
ATOM   1753  CA  PRO A 116      57.489  66.525  25.795  1.00 21.85           C  
ANISOU 1753  CA  PRO A 116     2978   2490   2833   -266    176  -1041
ATOM   1754  C   PRO A 116      56.079  66.242  25.240  1.00 20.88           C  
ANISOU 1754  C   PRO A 116     2971   2162   2799    -98    534   -913
ATOM   1755  O   PRO A 116      55.764  66.680  24.134  1.00 19.63           O  
ANISOU 1755  O   PRO A 116     2029   2284   3144   -106    403   -803
ATOM   1756  CB  PRO A 116      57.605  67.967  26.314  1.00 20.92           C  
ANISOU 1756  CB  PRO A 116     2485   2013   3450   -476    178   -923
ATOM   1757  CG  PRO A 116      59.083  68.284  26.205  1.00 22.92           C  
ANISOU 1757  CG  PRO A 116     2296   2340   4072     94    213  -1209
ATOM   1758  CD  PRO A 116      59.501  67.562  24.931  1.00 20.51           C  
ANISOU 1758  CD  PRO A 116     2670   1485   3637   -363    146   -888
ATOM   1759  HA  PRO A 116      57.716  65.828  26.604  1.00  0.00           H  
ATOM   1760  HB3 PRO A 116      57.234  68.077  27.334  1.00  0.00           H  
ATOM   1761  HB2 PRO A 116      57.038  68.653  25.684  1.00  0.00           H  
ATOM   1762  HG3 PRO A 116      59.607  67.847  27.056  1.00  0.00           H  
ATOM   1763  HG2 PRO A 116      59.300  69.352  26.188  1.00  0.00           H  
ATOM   1764  HD2 PRO A 116      59.372  68.210  24.064  1.00  0.00           H  
ATOM   1765  HD3 PRO A 116      60.550  67.272  24.996  1.00  0.00           H  
ATOM   1766  N   LYS A 117      55.293  65.475  26.015  1.00 22.90           N  
ANISOU 1766  N   LYS A 117     2683   2320   3698   -301    867   -847
ATOM   1767  CA  LYS A 117      54.025  64.851  25.621  1.00 21.36           C  
ANISOU 1767  CA  LYS A 117     2458   1925   3733     14    788   -240
ATOM   1768  C   LYS A 117      52.835  65.831  25.521  1.00 21.13           C  
ANISOU 1768  C   LYS A 117     2509   2185   3332   -211    689   -496
ATOM   1769  O   LYS A 117      51.837  65.665  26.222  1.00 28.67           O  
ANISOU 1769  O   LYS A 117     2506   3477   4907   -105   1254   -716
ATOM   1770  CB  LYS A 117      53.736  63.670  26.576  1.00 23.60           C  
ANISOU 1770  CB  LYS A 117     3445   1896   3624   -212    704   -112
ATOM   1771  CG  LYS A 117      54.831  62.588  26.572  1.00 25.18           C  
ANISOU 1771  CG  LYS A 117     2985   2077   4504   -329    116   -267
ATOM   1772  CD  LYS A 117      54.442  61.362  27.410  1.00 31.70           C  
ANISOU 1772  CD  LYS A 117     5453   1920   4671    -13    275     10
ATOM   1773  CE  LYS A 117      55.590  60.347  27.528  1.00 39.31           C  
ANISOU 1773  CE  LYS A 117     6386   4023   4525    535   -248   1222
ATOM   1774  NZ  LYS A 117      55.183  59.151  28.286  1.00 55.15           N1+
ANISOU 1774  NZ  LYS A 117    11664   5044   4245    154   -606   1349
ATOM   1775  H   LYS A 117      55.646  65.185  26.915  1.00  0.00           H  
ATOM   1776  HA  LYS A 117      54.163  64.438  24.624  1.00  0.00           H  
ATOM   1777  HB3 LYS A 117      52.790  63.204  26.293  1.00  0.00           H  
ATOM   1778  HB2 LYS A 117      53.601  64.039  27.594  1.00  0.00           H  
ATOM   1779  HG3 LYS A 117      55.761  63.004  26.960  1.00  0.00           H  
ATOM   1780  HG2 LYS A 117      55.040  62.280  25.547  1.00  0.00           H  
ATOM   1781  HD3 LYS A 117      53.572  60.886  26.953  1.00  0.00           H  
ATOM   1782  HD2 LYS A 117      54.129  61.687  28.403  1.00  0.00           H  
ATOM   1783  HE3 LYS A 117      56.446  60.803  28.027  1.00  0.00           H  
ATOM   1784  HE2 LYS A 117      55.928  60.035  26.540  1.00  0.00           H  
ATOM   1785  HZ1 LYS A 117      54.413  58.700  27.812  1.00  0.00           H  
ATOM   1786  HZ2 LYS A 117      55.962  58.510  28.345  1.00  0.00           H  
ATOM   1787  HZ3 LYS A 117      54.896  59.420  29.215  1.00  0.00           H  
ATOM   1788  N   GLN A 118      52.962  66.825  24.630  1.00 20.64           N  
ANISOU 1788  N   GLN A 118     2429   2279   3132   -301    165   -270
ATOM   1789  CA  GLN A 118      51.952  67.833  24.318  1.00 24.11           C  
ANISOU 1789  CA  GLN A 118     3189   1823   4148    659    778   -240
ATOM   1790  C   GLN A 118      52.252  68.507  22.970  1.00 18.84           C  
ANISOU 1790  C   GLN A 118     2171   1558   3426   -276    325   -349
ATOM   1791  O   GLN A 118      53.402  68.539  22.528  1.00 21.80           O  
ANISOU 1791  O   GLN A 118     2260   2086   3934   -188    762   -932
ATOM   1792  CB  GLN A 118      51.706  68.804  25.506  1.00 36.76           C  
ANISOU 1792  CB  GLN A 118     5153   3615   5198    463    113  -1217
ATOM   1793  CG  GLN A 118      52.945  69.376  26.239  1.00 33.13           C  
ANISOU 1793  CG  GLN A 118     4199   2064   6322   -642    -54   -703
ATOM   1794  CD  GLN A 118      53.611  70.580  25.571  0.50 28.45           C  
ANISOU 1794  CD  GLN A 118     3518   2811   4480   -625    127  -1178
ATOM   1795  OE1 GLN A 118      53.155  71.078  24.546  0.50 30.72           O  
ANISOU 1795  OE1 GLN A 118     3404   3950   4318    823   1202   -964
ATOM   1796  NE2 GLN A 118      54.695  71.070  26.173  0.50 33.36           N  
ANISOU 1796  NE2 GLN A 118     3141   4442   5091  -1874   1251  -2254
ATOM   1797  H   GLN A 118      53.824  66.900  24.104  1.00  0.00           H  
ATOM   1798  HA  GLN A 118      51.021  67.283  24.161  1.00  0.00           H  
ATOM   1799  HB3 GLN A 118      51.121  68.262  26.250  1.00  0.00           H  
ATOM   1800  HB2 GLN A 118      51.049  69.617  25.193  1.00  0.00           H  
ATOM   1801  HG3 GLN A 118      53.693  68.603  26.420  1.00  0.00           H  
ATOM   1802  HG2 GLN A 118      52.625  69.712  27.226  1.00  0.00           H  
ATOM   1803 HE22 GLN A 118      55.170  71.872  25.786  1.00  0.00           H  
ATOM   1804 HE21 GLN A 118      55.045  70.648  27.020  1.00  0.00           H  
ATOM   1805  N   GLU A 119      51.181  68.988  22.320  1.00 20.74           N  
ANISOU 1805  N   GLU A 119     2131   1885   3865   -172    249   -786
ATOM   1806  CA  GLU A 119      51.170  69.429  20.924  1.00 19.83           C  
ANISOU 1806  CA  GLU A 119     1685   2192   3655     90     43   -785
ATOM   1807  C   GLU A 119      51.901  70.749  20.614  1.00 21.66           C  
ANISOU 1807  C   GLU A 119     2148   2324   3757     96    381   -953
ATOM   1808  O   GLU A 119      52.274  70.938  19.458  1.00 20.46           O  
ANISOU 1808  O   GLU A 119     1995   1981   3795   -173    473   -690
ATOM   1809  CB  GLU A 119      49.717  69.436  20.414  1.00 20.67           C  
ANISOU 1809  CB  GLU A 119     1873   1859   4119    -99    211  -1206
ATOM   1810  CG  GLU A 119      49.164  68.005  20.239  1.00 22.73           C  
ANISOU 1810  CG  GLU A 119     1966   2268   4399   -193    337  -1287
ATOM   1811  CD  GLU A 119      47.729  67.984  19.710  1.00 21.68           C  
ANISOU 1811  CD  GLU A 119     1795   2801   3640   -528    352   -837
ATOM   1812  OE1 GLU A 119      46.836  68.452  20.449  1.00 26.84           O  
ANISOU 1812  OE1 GLU A 119     1944   2872   5380     29    784  -1189
ATOM   1813  OE2 GLU A 119      47.533  67.471  18.587  1.00 19.44           O1-
ANISOU 1813  OE2 GLU A 119     1785   1842   3756    246    263   -633
ATOM   1814  H   GLU A 119      50.274  68.930  22.761  1.00  0.00           H  
ATOM   1815  HA  GLU A 119      51.705  68.668  20.354  1.00  0.00           H  
ATOM   1816  HB3 GLU A 119      49.635  69.985  19.475  1.00  0.00           H  
ATOM   1817  HB2 GLU A 119      49.092  69.982  21.122  1.00  0.00           H  
ATOM   1818  HG3 GLU A 119      49.183  67.472  21.191  1.00  0.00           H  
ATOM   1819  HG2 GLU A 119      49.812  67.438  19.567  1.00  0.00           H  
ATOM   1820  N   LYS A 120      52.136  71.617  21.615  1.00 21.58           N  
ANISOU 1820  N   LYS A 120     1982   1754   4461    206    569   -852
ATOM   1821  CA  LYS A 120      52.966  72.819  21.453  1.00 20.98           C  
ANISOU 1821  CA  LYS A 120     2116   1669   4186    -65    503   -791
ATOM   1822  C   LYS A 120      54.468  72.494  21.384  1.00 19.61           C  
ANISOU 1822  C   LYS A 120     2411   2262   2779    253     27   -808
ATOM   1823  O   LYS A 120      55.172  73.137  20.608  1.00 19.62           O  
ANISOU 1823  O   LYS A 120     2095   1698   3659    260    231   -490
ATOM   1824  CB  LYS A 120      52.666  73.848  22.564  1.00 25.59           C  
ANISOU 1824  CB  LYS A 120     2782   2136   4804     94    879  -1607
ATOM   1825  CG  LYS A 120      51.310  74.568  22.434  1.00 34.15           C  
ANISOU 1825  CG  LYS A 120     3845   4572   4555   1037    996  -1009
ATOM   1826  CD  LYS A 120      51.211  75.519  21.219  1.00 51.44           C  
ANISOU 1826  CD  LYS A 120     7269   6616   5659   1847    194    -34
ATOM   1827  CE  LYS A 120      50.376  74.985  20.040  0.50 30.34           C  
ANISOU 1827  CE  LYS A 120     2614   2496   6418  -1030    486   -476
ATOM   1828  NZ  LYS A 120      48.936  74.978  20.346  0.50 36.84           N1+
ANISOU 1828  NZ  LYS A 120     4015   2481   7501   -368   -702    472
ATOM   1829  H   LYS A 120      51.828  71.401  22.553  1.00  0.00           H  
ATOM   1830  HA  LYS A 120      52.716  73.276  20.496  1.00  0.00           H  
ATOM   1831  HB3 LYS A 120      53.443  74.614  22.573  1.00  0.00           H  
ATOM   1832  HB2 LYS A 120      52.724  73.369  23.540  1.00  0.00           H  
ATOM   1833  HG3 LYS A 120      51.153  75.153  23.341  1.00  0.00           H  
ATOM   1834  HG2 LYS A 120      50.506  73.833  22.424  1.00  0.00           H  
ATOM   1835  HD3 LYS A 120      52.214  75.743  20.855  1.00  0.00           H  
ATOM   1836  HD2 LYS A 120      50.815  76.482  21.546  1.00  0.00           H  
ATOM   1837  HE3 LYS A 120      50.688  73.981  19.753  1.00  0.00           H  
ATOM   1838  HE2 LYS A 120      50.522  75.623  19.169  1.00  0.00           H  
ATOM   1839  HZ1 LYS A 120      48.428  74.618  19.547  1.00  0.00           H  
ATOM   1840  HZ2 LYS A 120      48.762  74.379  21.141  1.00  0.00           H  
ATOM   1841  HZ3 LYS A 120      48.623  75.915  20.552  1.00  0.00           H  
ATOM   1842  N   ALA A 121      54.922  71.487  22.151  1.00 19.88           N  
ANISOU 1842  N   ALA A 121     2113   2092   3347   -135    139   -857
ATOM   1843  CA  ALA A 121      56.285  70.959  22.092  1.00 18.16           C  
ANISOU 1843  CA  ALA A 121     1976   1929   2993    176    379   -614
ATOM   1844  C   ALA A 121      56.564  70.178  20.800  1.00 16.21           C  
ANISOU 1844  C   ALA A 121     1537   1831   2787   -161     51   -363
ATOM   1845  O   ALA A 121      57.678  70.273  20.288  1.00 17.07           O  
ANISOU 1845  O   ALA A 121     1732   1729   3025   -218    173   -208
ATOM   1846  CB  ALA A 121      56.565  70.090  23.324  1.00 20.36           C  
ANISOU 1846  CB  ALA A 121     2152   2772   2810     -6    437   -366
ATOM   1847  H   ALA A 121      54.283  71.011  22.775  1.00  0.00           H  
ATOM   1848  HA  ALA A 121      56.978  71.803  22.119  1.00  0.00           H  
ATOM   1849  HB1 ALA A 121      57.534  69.596  23.252  1.00  0.00           H  
ATOM   1850  HB2 ALA A 121      56.582  70.697  24.228  1.00  0.00           H  
ATOM   1851  HB3 ALA A 121      55.809  69.316  23.452  1.00  0.00           H  
ATOM   1852  N   LEU A 122      55.548  69.468  20.275  1.00 16.84           N  
ANISOU 1852  N   LEU A 122     1780   1791   2828     34      8   -433
ATOM   1853  CA  LEU A 122      55.600  68.791  18.977  1.00 16.31           C  
ANISOU 1853  CA  LEU A 122     1491   1875   2828   -407    147   -121
ATOM   1854  C   LEU A 122      55.644  69.784  17.800  1.00 15.56           C  
ANISOU 1854  C   LEU A 122     1907   1435   2570   -136    -50   -356
ATOM   1855  O   LEU A 122      56.342  69.513  16.827  1.00 15.68           O  
ANISOU 1855  O   LEU A 122     1697   1280   2979   -192     -2   -384
ATOM   1856  CB  LEU A 122      54.426  67.787  18.871  1.00 17.05           C  
ANISOU 1856  CB  LEU A 122     1511   1791   3178   -361    207   -538
ATOM   1857  CG  LEU A 122      54.401  66.905  17.597  1.00 16.36           C  
ANISOU 1857  CG  LEU A 122     1342   1372   3500    -49     86   -782
ATOM   1858  CD1 LEU A 122      55.684  66.070  17.422  1.00 16.08           C  
ANISOU 1858  CD1 LEU A 122     1566   1166   3377     15    159   -465
ATOM   1859  CD2 LEU A 122      53.130  66.031  17.545  1.00 17.59           C  
ANISOU 1859  CD2 LEU A 122     1316   1437   3929   -154    234   -449
ATOM   1860  H   LEU A 122      54.670  69.417  20.773  1.00  0.00           H  
ATOM   1861  HA  LEU A 122      56.533  68.229  18.949  1.00  0.00           H  
ATOM   1862  HB3 LEU A 122      53.491  68.344  18.928  1.00  0.00           H  
ATOM   1863  HB2 LEU A 122      54.437  67.135  19.746  1.00  0.00           H  
ATOM   1864  HG  LEU A 122      54.338  67.567  16.734  1.00  0.00           H  
ATOM   1865 HD11 LEU A 122      55.481  65.036  17.144  1.00  0.00           H  
ATOM   1866 HD12 LEU A 122      56.308  66.492  16.635  1.00  0.00           H  
ATOM   1867 HD13 LEU A 122      56.281  66.045  18.333  1.00  0.00           H  
ATOM   1868 HD21 LEU A 122      52.646  66.110  16.572  1.00  0.00           H  
ATOM   1869 HD22 LEU A 122      53.342  64.977  17.715  1.00  0.00           H  
ATOM   1870 HD23 LEU A 122      52.395  66.330  18.293  1.00  0.00           H  
ATOM   1871  N   MET A 123      54.939  70.924  17.919  1.00 16.51           N  
ANISOU 1871  N   MET A 123     1676   1373   3222     89   -229   -445
ATOM   1872  CA  MET A 123      54.907  71.989  16.911  1.00 16.98           C  
ANISOU 1872  CA  MET A 123     1394   1646   3412    253     14    -19
ATOM   1873  C   MET A 123      56.259  72.709  16.806  1.00 14.74           C  
ANISOU 1873  C   MET A 123     1784   1138   2678    268   -136   -242
ATOM   1874  O   MET A 123      56.739  72.923  15.694  1.00 16.07           O  
ANISOU 1874  O   MET A 123     1779   1258   3066    145    -74   -205
ATOM   1875  CB  MET A 123      53.756  72.967  17.228  1.00 19.37           C  
ANISOU 1875  CB  MET A 123     1992   1582   3785    495     85   -359
ATOM   1876  CG  MET A 123      53.557  74.082  16.186  1.00 19.14           C  
ANISOU 1876  CG  MET A 123     1947   1298   4025     17   -459   -468
ATOM   1877  SD  MET A 123      52.351  75.352  16.647  1.00 29.43           S  
ANISOU 1877  SD  MET A 123     2572   1829   6778    413   -512   -364
ATOM   1878  CE  MET A 123      53.259  76.193  17.973  1.00 49.88           C  
ANISOU 1878  CE  MET A 123     8551   4604   5795    520  -1285    -87
ATOM   1879  H   MET A 123      54.378  71.076  18.746  1.00  0.00           H  
ATOM   1880  HA  MET A 123      54.701  71.529  15.943  1.00  0.00           H  
ATOM   1881  HB3 MET A 123      53.915  73.402  18.213  1.00  0.00           H  
ATOM   1882  HB2 MET A 123      52.821  72.413  17.302  1.00  0.00           H  
ATOM   1883  HG3 MET A 123      53.219  73.631  15.254  1.00  0.00           H  
ATOM   1884  HG2 MET A 123      54.492  74.595  15.961  1.00  0.00           H  
ATOM   1885  HE1 MET A 123      52.698  77.060  18.319  1.00  0.00           H  
ATOM   1886  HE2 MET A 123      53.415  75.527  18.820  1.00  0.00           H  
ATOM   1887  HE3 MET A 123      54.233  76.529  17.621  1.00  0.00           H  
ATOM   1888  N   LYS A 124      56.850  73.029  17.971  1.00 16.74           N  
ANISOU 1888  N   LYS A 124     1623   1328   3410   -151   -162   -373
ATOM   1889  CA  LYS A 124      58.194  73.587  18.107  1.00 15.94           C  
ANISOU 1889  CA  LYS A 124     1420   1585   3051   -181    147   -586
ATOM   1890  C   LYS A 124      59.282  72.629  17.602  1.00 15.81           C  
ANISOU 1890  C   LYS A 124     1681   1403   2922   -121   -101   -300
ATOM   1891  O   LYS A 124      60.194  73.088  16.918  1.00 16.06           O  
ANISOU 1891  O   LYS A 124     1683   1259   3159    -42    112   -365
ATOM   1892  CB  LYS A 124      58.448  73.968  19.577  1.00 18.52           C  
ANISOU 1892  CB  LYS A 124     2292   1564   3178   -248    -11   -474
ATOM   1893  CG  LYS A 124      57.669  75.212  20.034  1.00 21.13           C  
ANISOU 1893  CG  LYS A 124     2440   1872   3715    -10    285   -927
ATOM   1894  CD  LYS A 124      57.816  75.457  21.543  1.00 26.21           C  
ANISOU 1894  CD  LYS A 124     3416   2540   4001    469   -253   -761
ATOM   1895  CE  LYS A 124      57.038  76.692  22.019  1.00 29.24           C  
ANISOU 1895  CE  LYS A 124     3379   3520   4210   1528    225   -618
ATOM   1896  NZ  LYS A 124      57.215  76.923  23.465  1.00 30.27           N1+
ANISOU 1896  NZ  LYS A 124     3079   4248   4175   -283   -489   -714
ATOM   1897  H   LYS A 124      56.369  72.823  18.836  1.00  0.00           H  
ATOM   1898  HA  LYS A 124      58.239  74.493  17.499  1.00  0.00           H  
ATOM   1899  HB3 LYS A 124      59.510  74.173  19.725  1.00  0.00           H  
ATOM   1900  HB2 LYS A 124      58.215  73.118  20.221  1.00  0.00           H  
ATOM   1901  HG3 LYS A 124      56.615  75.115  19.778  1.00  0.00           H  
ATOM   1902  HG2 LYS A 124      58.031  76.082  19.486  1.00  0.00           H  
ATOM   1903  HD3 LYS A 124      58.875  75.566  21.784  1.00  0.00           H  
ATOM   1904  HD2 LYS A 124      57.469  74.572  22.081  1.00  0.00           H  
ATOM   1905  HE3 LYS A 124      55.974  76.572  21.811  1.00  0.00           H  
ATOM   1906  HE2 LYS A 124      57.374  77.580  21.482  1.00  0.00           H  
ATOM   1907  HZ1 LYS A 124      58.194  77.063  23.667  1.00  0.00           H  
ATOM   1908  HZ2 LYS A 124      56.695  77.743  23.744  1.00  0.00           H  
ATOM   1909  HZ3 LYS A 124      56.878  76.121  23.979  1.00  0.00           H  
ATOM   1910  N   ALA A 125      59.150  71.326  17.911  1.00 15.38           N  
ANISOU 1910  N   ALA A 125     1544   1348   2949    -46   -106   -326
ATOM   1911  CA  ALA A 125      60.053  70.276  17.447  1.00 14.63           C  
ANISOU 1911  CA  ALA A 125     1420   1448   2689     63     55     -2
ATOM   1912  C   ALA A 125      60.052  70.136  15.921  1.00 14.31           C  
ANISOU 1912  C   ALA A 125     1835    821   2779    136    -57    166
ATOM   1913  O   ALA A 125      61.119  70.246  15.330  1.00 15.41           O  
ANISOU 1913  O   ALA A 125     1688   1112   3054    -49    119    -60
ATOM   1914  CB  ALA A 125      59.723  68.943  18.126  1.00 17.38           C  
ANISOU 1914  CB  ALA A 125     2115   1146   3341   -184    192    235
ATOM   1915  H   ALA A 125      58.381  71.025  18.495  1.00  0.00           H  
ATOM   1916  HA  ALA A 125      61.063  70.558  17.753  1.00  0.00           H  
ATOM   1917  HB1 ALA A 125      60.415  68.170  17.794  1.00  0.00           H  
ATOM   1918  HB2 ALA A 125      59.816  69.017  19.209  1.00  0.00           H  
ATOM   1919  HB3 ALA A 125      58.712  68.605  17.898  1.00  0.00           H  
ATOM   1920  N   VAL A 126      58.866  69.981  15.305  1.00 14.88           N  
ANISOU 1920  N   VAL A 126     1838    943   2871     69   -284   -208
ATOM   1921  CA  VAL A 126      58.699  69.913  13.849  1.00 14.21           C  
ANISOU 1921  CA  VAL A 126     1263   1368   2767    -45     40     10
ATOM   1922  C   VAL A 126      59.251  71.160  13.129  1.00 14.92           C  
ANISOU 1922  C   VAL A 126     2070   1205   2393      0   -304    -64
ATOM   1923  O   VAL A 126      59.991  70.999  12.164  1.00 17.13           O  
ANISOU 1923  O   VAL A 126     2757   1014   2735   -294   -176   -138
ATOM   1924  CB  VAL A 126      57.213  69.678  13.443  1.00 16.64           C  
ANISOU 1924  CB  VAL A 126     1788   1264   3267   -164   -248   -165
ATOM   1925  CG1 VAL A 126      56.900  69.862  11.941  1.00 17.71           C  
ANISOU 1925  CG1 VAL A 126     1872   1541   3316    205   -239    -67
ATOM   1926  CG2 VAL A 126      56.741  68.278  13.868  1.00 15.90           C  
ANISOU 1926  CG2 VAL A 126     1424   1334   3283   -210    138   -381
ATOM   1927  H   VAL A 126      58.020  69.913  15.856  1.00  0.00           H  
ATOM   1928  HA  VAL A 126      59.283  69.058  13.504  1.00  0.00           H  
ATOM   1929  HB  VAL A 126      56.603  70.397  13.993  1.00  0.00           H  
ATOM   1930 HG11 VAL A 126      55.891  69.520  11.709  1.00  0.00           H  
ATOM   1931 HG12 VAL A 126      56.957  70.905  11.632  1.00  0.00           H  
ATOM   1932 HG13 VAL A 126      57.585  69.284  11.319  1.00  0.00           H  
ATOM   1933 HG21 VAL A 126      55.656  68.212  13.812  1.00  0.00           H  
ATOM   1934 HG22 VAL A 126      57.162  67.503  13.228  1.00  0.00           H  
ATOM   1935 HG23 VAL A 126      57.020  68.039  14.891  1.00  0.00           H  
ATOM   1936  N   ALA A 127      58.939  72.362  13.642  1.00 15.10           N  
ANISOU 1936  N   ALA A 127     1696    860   3182    173   -337   -209
ATOM   1937  CA  ALA A 127      59.365  73.644  13.079  1.00 16.59           C  
ANISOU 1937  CA  ALA A 127     2107    979   3217     69    -62     53
ATOM   1938  C   ALA A 127      60.880  73.923  13.103  1.00 15.40           C  
ANISOU 1938  C   ALA A 127     2224   1053   2572   -297   -149   -149
ATOM   1939  O   ALA A 127      61.336  74.696  12.260  1.00 19.02           O  
ANISOU 1939  O   ALA A 127     2489   1456   3281   -239   -222    376
ATOM   1940  CB  ALA A 127      58.620  74.770  13.807  1.00 18.87           C  
ANISOU 1940  CB  ALA A 127     2153   1060   3956    457   -169   -347
ATOM   1941  H   ALA A 127      58.340  72.413  14.456  1.00  0.00           H  
ATOM   1942  HA  ALA A 127      59.059  73.657  12.032  1.00  0.00           H  
ATOM   1943  HB1 ALA A 127      58.917  75.750  13.434  1.00  0.00           H  
ATOM   1944  HB2 ALA A 127      57.544  74.677  13.665  1.00  0.00           H  
ATOM   1945  HB3 ALA A 127      58.816  74.752  14.880  1.00  0.00           H  
ATOM   1946  N   THR A 128      61.621  73.325  14.052  1.00 15.34           N  
ANISOU 1946  N   THR A 128     1911   1002   2914   -119    -74   -241
ATOM   1947  CA  THR A 128      63.033  73.641  14.303  1.00 15.56           C  
ANISOU 1947  CA  THR A 128     1614    981   3317     45    169    -94
ATOM   1948  C   THR A 128      63.996  72.456  14.071  1.00 14.61           C  
ANISOU 1948  C   THR A 128     1539    894   3118   -105     99     58
ATOM   1949  O   THR A 128      65.201  72.697  14.127  1.00 18.36           O  
ANISOU 1949  O   THR A 128     2004    949   4021   -294    377   -297
ATOM   1950  CB  THR A 128      63.249  74.151  15.758  1.00 16.06           C  
ANISOU 1950  CB  THR A 128     2014   1160   2927    -80    -18     33
ATOM   1951  OG1 THR A 128      63.032  73.140  16.727  1.00 17.76           O  
ANISOU 1951  OG1 THR A 128     2045   1383   3317   -187     -3      4
ATOM   1952  CG2 THR A 128      62.409  75.390  16.105  1.00 18.31           C  
ANISOU 1952  CG2 THR A 128     2255   1195   3503    -11   -102   -423
ATOM   1953  H   THR A 128      61.179  72.696  14.709  1.00  0.00           H  
ATOM   1954  HA  THR A 128      63.369  74.432  13.630  1.00  0.00           H  
ATOM   1955  HB  THR A 128      64.293  74.448  15.869  1.00  0.00           H  
ATOM   1956  HG1 THR A 128      62.082  73.015  16.825  1.00  0.00           H  
ATOM   1957 HG21 THR A 128      62.599  75.718  17.128  1.00  0.00           H  
ATOM   1958 HG22 THR A 128      62.658  76.221  15.444  1.00  0.00           H  
ATOM   1959 HG23 THR A 128      61.339  75.209  16.009  1.00  0.00           H  
ATOM   1960  N   VAL A 129      63.494  71.235  13.814  1.00 14.03           N  
ANISOU 1960  N   VAL A 129     1443    991   2896    -75      5   -178
ATOM   1961  CA  VAL A 129      64.316  70.024  13.671  1.00 13.98           C  
ANISOU 1961  CA  VAL A 129     1613   1104   2595    178    213    130
ATOM   1962  C   VAL A 129      64.230  69.435  12.253  1.00 13.62           C  
ANISOU 1962  C   VAL A 129     1687    901   2585    -57    174    -47
ATOM   1963  O   VAL A 129      65.274  69.131  11.677  1.00 15.27           O  
ANISOU 1963  O   VAL A 129     1877    957   2966    -35    235   -142
ATOM   1964  CB  VAL A 129      63.894  68.922  14.690  1.00 14.08           C  
ANISOU 1964  CB  VAL A 129     1765   1119   2464     55     62    -40
ATOM   1965  CG1 VAL A 129      64.535  67.538  14.487  1.00 15.46           C  
ANISOU 1965  CG1 VAL A 129     2114   1025   2733    177     82   -143
ATOM   1966  CG2 VAL A 129      64.127  69.379  16.142  1.00 15.24           C  
ANISOU 1966  CG2 VAL A 129     1751   1525   2513    -77     95   -257
ATOM   1967  H   VAL A 129      62.492  71.099  13.800  1.00  0.00           H  
ATOM   1968  HA  VAL A 129      65.368  70.251  13.858  1.00  0.00           H  
ATOM   1969  HB  VAL A 129      62.828  68.746  14.565  1.00  0.00           H  
ATOM   1970 HG11 VAL A 129      64.224  66.868  15.284  1.00  0.00           H  
ATOM   1971 HG12 VAL A 129      64.209  67.063  13.563  1.00  0.00           H  
ATOM   1972 HG13 VAL A 129      65.624  67.590  14.493  1.00  0.00           H  
ATOM   1973 HG21 VAL A 129      63.753  68.640  16.850  1.00  0.00           H  
ATOM   1974 HG22 VAL A 129      65.188  69.528  16.343  1.00  0.00           H  
ATOM   1975 HG23 VAL A 129      63.615  70.316  16.363  1.00  0.00           H  
ATOM   1976  N   GLY A 130      63.007  69.254  11.732  1.00 14.76           N  
ANISOU 1976  N   GLY A 130     1661   1066   2880    -91    -62    -21
ATOM   1977  CA  GLY A 130      62.751  68.457  10.532  1.00 15.21           C  
ANISOU 1977  CA  GLY A 130     1893   1162   2722    -30    -69     55
ATOM   1978  C   GLY A 130      61.633  67.443  10.841  1.00 13.38           C  
ANISOU 1978  C   GLY A 130     2081    901   2102     70   -252     99
ATOM   1979  O   GLY A 130      60.912  67.612  11.827  1.00 14.73           O  
ANISOU 1979  O   GLY A 130     1940   1086   2570    -26    -26   -218
ATOM   1980  H   GLY A 130      62.193  69.537  12.260  1.00  0.00           H  
ATOM   1981  HA3 GLY A 130      63.644  67.920  10.211  1.00  0.00           H  
ATOM   1982  HA2 GLY A 130      62.460  69.106   9.711  1.00  0.00           H  
ATOM   1983  N   PRO A 131      61.470  66.393  10.000  1.00 13.75           N  
ANISOU 1983  N   PRO A 131     1543   1112   2566     68    -69   -131
ATOM   1984  CA  PRO A 131      60.543  65.268  10.233  1.00 12.85           C  
ANISOU 1984  CA  PRO A 131     1471   1244   2166   -195    -94    -91
ATOM   1985  C   PRO A 131      60.750  64.538  11.576  1.00 12.49           C  
ANISOU 1985  C   PRO A 131     1710    735   2299    141   -162   -119
ATOM   1986  O   PRO A 131      61.873  64.139  11.887  1.00 12.99           O  
ANISOU 1986  O   PRO A 131     1441    961   2532     21   -182    -69
ATOM   1987  CB  PRO A 131      60.777  64.339   9.027  1.00 14.45           C  
ANISOU 1987  CB  PRO A 131     1775   1475   2240     87     21    -14
ATOM   1988  CG  PRO A 131      61.300  65.253   7.935  1.00 15.32           C  
ANISOU 1988  CG  PRO A 131     1954   1208   2656   -269    109   -200
ATOM   1989  CD  PRO A 131      62.145  66.253   8.712  1.00 14.72           C  
ANISOU 1989  CD  PRO A 131     1919    833   2839    -14   -230      3
ATOM   1990  HA  PRO A 131      59.540  65.688  10.175  1.00  0.00           H  
ATOM   1991  HB3 PRO A 131      59.872  63.814   8.723  1.00  0.00           H  
ATOM   1992  HB2 PRO A 131      61.534  63.586   9.252  1.00  0.00           H  
ATOM   1993  HG3 PRO A 131      60.463  65.771   7.465  1.00  0.00           H  
ATOM   1994  HG2 PRO A 131      61.853  64.727   7.156  1.00  0.00           H  
ATOM   1995  HD2 PRO A 131      63.145  65.857   8.893  1.00  0.00           H  
ATOM   1996  HD3 PRO A 131      62.232  67.193   8.167  1.00  0.00           H  
ATOM   1997  N   ILE A 132      59.655  64.407  12.340  1.00 12.72           N  
ANISOU 1997  N   ILE A 132     1360   1035   2435    -28     94   -149
ATOM   1998  CA  ILE A 132      59.622  63.842  13.690  1.00 11.63           C  
ANISOU 1998  CA  ILE A 132     1297    833   2288   -220     46   -284
ATOM   1999  C   ILE A 132      58.884  62.490  13.670  1.00 12.31           C  
ANISOU 1999  C   ILE A 132     1270    973   2434   -105   -128     -3
ATOM   2000  O   ILE A 132      57.742  62.429  13.214  1.00 13.28           O  
ANISOU 2000  O   ILE A 132     1336   1075   2633    -82   -174   -117
ATOM   2001  CB  ILE A 132      58.863  64.803  14.661  1.00 13.06           C  
ANISOU 2001  CB  ILE A 132     1494    880   2587    -23      0   -490
ATOM   2002  CG1 ILE A 132      59.527  66.197  14.760  1.00 13.68           C  
ANISOU 2002  CG1 ILE A 132     1449    874   2875    -85     40   -120
ATOM   2003  CG2 ILE A 132      58.618  64.231  16.073  1.00 13.62           C  
ANISOU 2003  CG2 ILE A 132     1393   1174   2606    -90    109   -240
ATOM   2004  CD1 ILE A 132      61.003  66.200  15.182  1.00 15.30           C  
ANISOU 2004  CD1 ILE A 132     1479   1068   3267   -231   -136    -12
ATOM   2005  H   ILE A 132      58.767  64.739  11.985  1.00  0.00           H  
ATOM   2006  HA  ILE A 132      60.635  63.681  14.065  1.00  0.00           H  
ATOM   2007  HB  ILE A 132      57.873  64.982  14.237  1.00  0.00           H  
ATOM   2008 HG13 ILE A 132      58.962  66.827  15.447  1.00  0.00           H  
ATOM   2009 HG12 ILE A 132      59.449  66.691  13.793  1.00  0.00           H  
ATOM   2010 HG21 ILE A 132      58.148  64.973  16.715  1.00  0.00           H  
ATOM   2011 HG22 ILE A 132      57.954  63.369  16.067  1.00  0.00           H  
ATOM   2012 HG23 ILE A 132      59.550  63.934  16.548  1.00  0.00           H  
ATOM   2013 HD11 ILE A 132      61.288  67.174  15.578  1.00  0.00           H  
ATOM   2014 HD12 ILE A 132      61.200  65.464  15.958  1.00  0.00           H  
ATOM   2015 HD13 ILE A 132      61.657  65.984  14.337  1.00  0.00           H  
ATOM   2016  N   SER A 133      59.536  61.445  14.208  1.00 12.04           N  
ANISOU 2016  N   SER A 133     1296    879   2397    -82     -2    -61
ATOM   2017  CA  SER A 133      58.945  60.132  14.485  1.00 12.12           C  
ANISOU 2017  CA  SER A 133     1326    654   2623   -154     93    -63
ATOM   2018  C   SER A 133      57.892  60.228  15.598  1.00 12.41           C  
ANISOU 2018  C   SER A 133     1158   1254   2304     44     15     98
ATOM   2019  O   SER A 133      58.200  60.784  16.648  1.00 13.71           O  
ANISOU 2019  O   SER A 133     1399   1347   2463   -196     25    -48
ATOM   2020  CB  SER A 133      60.057  59.155  14.926  1.00 12.49           C  
ANISOU 2020  CB  SER A 133     1306    891   2549    -42     -4   -125
ATOM   2021  OG  SER A 133      60.652  58.537  13.811  1.00 12.41           O  
ANISOU 2021  OG  SER A 133     1293   1018   2403    -22      6   -118
ATOM   2022  H   SER A 133      60.463  61.585  14.584  1.00  0.00           H  
ATOM   2023  HA  SER A 133      58.459  59.757  13.582  1.00  0.00           H  
ATOM   2024  HB3 SER A 133      59.653  58.362  15.557  1.00  0.00           H  
ATOM   2025  HB2 SER A 133      60.827  59.647  15.519  1.00  0.00           H  
ATOM   2026  HG  SER A 133      60.002  57.958  13.400  1.00  0.00           H  
ATOM   2027  N   VAL A 134      56.693  59.677  15.366  1.00 13.48           N  
ANISOU 2027  N   VAL A 134     1310   1052   2760   -167    193   -126
ATOM   2028  CA  VAL A 134      55.606  59.647  16.347  1.00 13.99           C  
ANISOU 2028  CA  VAL A 134     1366   1041   2907    -43    125   -415
ATOM   2029  C   VAL A 134      54.891  58.286  16.311  1.00 13.52           C  
ANISOU 2029  C   VAL A 134     1698   1147   2292   -108   -132    -55
ATOM   2030  O   VAL A 134      54.958  57.580  15.305  1.00 14.62           O  
ANISOU 2030  O   VAL A 134     1391   1477   2685   -262    155   -265
ATOM   2031  CB  VAL A 134      54.543  60.756  16.085  1.00 14.32           C  
ANISOU 2031  CB  VAL A 134     1415   1075   2949   -126      7   -341
ATOM   2032  CG1 VAL A 134      55.129  62.175  16.165  1.00 15.14           C  
ANISOU 2032  CG1 VAL A 134     1591   1153   3009   -398    176   -602
ATOM   2033  CG2 VAL A 134      53.717  60.581  14.797  1.00 15.12           C  
ANISOU 2033  CG2 VAL A 134     1652   1113   2979   -277   -104    -40
ATOM   2034  H   VAL A 134      56.499  59.224  14.482  1.00  0.00           H  
ATOM   2035  HA  VAL A 134      56.006  59.770  17.354  1.00  0.00           H  
ATOM   2036  HB  VAL A 134      53.828  60.691  16.904  1.00  0.00           H  
ATOM   2037 HG11 VAL A 134      54.338  62.925  16.138  1.00  0.00           H  
ATOM   2038 HG12 VAL A 134      55.679  62.323  17.092  1.00  0.00           H  
ATOM   2039 HG13 VAL A 134      55.806  62.379  15.337  1.00  0.00           H  
ATOM   2040 HG21 VAL A 134      53.027  61.409  14.653  1.00  0.00           H  
ATOM   2041 HG22 VAL A 134      54.358  60.528  13.918  1.00  0.00           H  
ATOM   2042 HG23 VAL A 134      53.105  59.682  14.835  1.00  0.00           H  
ATOM   2043  N   ALA A 135      54.178  57.972  17.401  1.00 15.53           N  
ANISOU 2043  N   ALA A 135     1784   1232   2882   -465    245   -373
ATOM   2044  CA  ALA A 135      53.209  56.881  17.445  1.00 16.34           C  
ANISOU 2044  CA  ALA A 135     1605   1528   3075   -728    183   -299
ATOM   2045  C   ALA A 135      51.798  57.477  17.450  1.00 17.81           C  
ANISOU 2045  C   ALA A 135     1734   1825   3207   -602    365   -686
ATOM   2046  O   ALA A 135      51.594  58.548  18.022  1.00 18.44           O  
ANISOU 2046  O   ALA A 135     1979   1495   3532   -590    497   -662
ATOM   2047  CB  ALA A 135      53.440  56.051  18.710  1.00 19.20           C  
ANISOU 2047  CB  ALA A 135     2250   1493   3551   -824    167    437
ATOM   2048  H   ALA A 135      54.167  58.602  18.190  1.00  0.00           H  
ATOM   2049  HA  ALA A 135      53.327  56.226  16.582  1.00  0.00           H  
ATOM   2050  HB1 ALA A 135      52.920  55.096  18.644  1.00  0.00           H  
ATOM   2051  HB2 ALA A 135      54.500  55.839  18.844  1.00  0.00           H  
ATOM   2052  HB3 ALA A 135      53.082  56.560  19.605  1.00  0.00           H  
ATOM   2053  N   ILE A 136      50.851  56.757  16.834  1.00 17.08           N  
ANISOU 2053  N   ILE A 136     1595   1502   3389   -226   -122   -277
ATOM   2054  CA  ILE A 136      49.434  57.111  16.807  1.00 17.57           C  
ANISOU 2054  CA  ILE A 136     1616   1626   3432   -362    372   -292
ATOM   2055  C   ILE A 136      48.553  55.866  17.002  1.00 20.14           C  
ANISOU 2055  C   ILE A 136     2189   1742   3718   -376    240   -174
ATOM   2056  O   ILE A 136      48.973  54.750  16.692  1.00 19.66           O  
ANISOU 2056  O   ILE A 136     1836   1433   4202   -555    152   -258
ATOM   2057  CB  ILE A 136      49.019  57.806  15.473  1.00 18.45           C  
ANISOU 2057  CB  ILE A 136     2063   1748   3198   -982    217   -380
ATOM   2058  CG1 ILE A 136      49.283  56.961  14.199  1.00 17.79           C  
ANISOU 2058  CG1 ILE A 136     1575   1940   3244   -401    154   -156
ATOM   2059  CG2 ILE A 136      49.634  59.215  15.366  1.00 19.75           C  
ANISOU 2059  CG2 ILE A 136     1655   1591   4259   -664     49   -323
ATOM   2060  CD1 ILE A 136      48.538  57.462  12.956  1.00 21.13           C  
ANISOU 2060  CD1 ILE A 136     2448   2094   3486   -516   -221   -134
ATOM   2061  H   ILE A 136      51.097  55.891  16.371  1.00  0.00           H  
ATOM   2062  HA  ILE A 136      49.225  57.785  17.637  1.00  0.00           H  
ATOM   2063  HB  ILE A 136      47.940  57.963  15.521  1.00  0.00           H  
ATOM   2064 HG13 ILE A 136      48.982  55.925  14.346  1.00  0.00           H  
ATOM   2065 HG12 ILE A 136      50.353  56.920  13.997  1.00  0.00           H  
ATOM   2066 HG21 ILE A 136      49.252  59.766  14.508  1.00  0.00           H  
ATOM   2067 HG22 ILE A 136      49.402  59.806  16.252  1.00  0.00           H  
ATOM   2068 HG23 ILE A 136      50.718  59.174  15.267  1.00  0.00           H  
ATOM   2069 HD11 ILE A 136      48.764  56.827  12.101  1.00  0.00           H  
ATOM   2070 HD12 ILE A 136      47.459  57.440  13.109  1.00  0.00           H  
ATOM   2071 HD13 ILE A 136      48.819  58.479  12.686  1.00  0.00           H  
ATOM   2072  N   ASP A 137      47.328  56.106  17.494  1.00 20.71           N  
ANISOU 2072  N   ASP A 137     1968   2011   3888   -980    246   -476
ATOM   2073  CA  ASP A 137      46.227  55.151  17.536  1.00 21.34           C  
ANISOU 2073  CA  ASP A 137     2312   2259   3535  -1127    548   -287
ATOM   2074  C   ASP A 137      45.611  55.082  16.124  1.00 18.64           C  
ANISOU 2074  C   ASP A 137     1473   2277   3331   -470    211   -267
ATOM   2075  O   ASP A 137      44.844  55.963  15.735  1.00 24.68           O  
ANISOU 2075  O   ASP A 137     1976   2588   4812   -695   -338   -804
ATOM   2076  CB  ASP A 137      45.209  55.524  18.646  1.00 23.93           C  
ANISOU 2076  CB  ASP A 137     2301   2651   4140  -1285    613   -464
ATOM   2077  CG  ASP A 137      44.044  54.548  18.916  1.00 29.17           C  
ANISOU 2077  CG  ASP A 137     3496   2306   5281  -2006   1468   -755
ATOM   2078  OD1 ASP A 137      43.903  53.522  18.213  1.00 33.69           O  
ANISOU 2078  OD1 ASP A 137     3701   3332   5766  -1909   1376  -1290
ATOM   2079  OD2 ASP A 137      43.274  54.867  19.846  1.00 27.62           O1-
ANISOU 2079  OD2 ASP A 137     2570   3371   4551  -1356    580    -83
ATOM   2080  H   ASP A 137      47.099  57.046  17.790  1.00  0.00           H  
ATOM   2081  HA  ASP A 137      46.637  54.171  17.793  1.00  0.00           H  
ATOM   2082  HB3 ASP A 137      44.790  56.508  18.439  1.00  0.00           H  
ATOM   2083  HB2 ASP A 137      45.756  55.659  19.581  1.00  0.00           H  
ATOM   2084  N   ALA A 138      45.990  54.020  15.403  1.00 22.69           N  
ANISOU 2084  N   ALA A 138     1851   2692   4078   -730    327  -1212
ATOM   2085  CA  ALA A 138      45.515  53.650  14.073  1.00 20.12           C  
ANISOU 2085  CA  ALA A 138     2130   1706   3808   -280    -17   -394
ATOM   2086  C   ALA A 138      44.572  52.431  14.120  1.00 19.48           C  
ANISOU 2086  C   ALA A 138     1970   2009   3421   -233   -224    156
ATOM   2087  O   ALA A 138      44.189  51.937  13.059  1.00 24.68           O  
ANISOU 2087  O   ALA A 138     2404   2579   4394    -66   -429   -677
ATOM   2088  CB  ALA A 138      46.752  53.332  13.221  1.00 25.95           C  
ANISOU 2088  CB  ALA A 138     2089   3701   4070   -813     99   -174
ATOM   2089  H   ALA A 138      46.622  53.350  15.829  1.00  0.00           H  
ATOM   2090  HA  ALA A 138      44.971  54.478  13.615  1.00  0.00           H  
ATOM   2091  HB1 ALA A 138      46.488  52.996  12.220  1.00  0.00           H  
ATOM   2092  HB2 ALA A 138      47.395  54.206  13.119  1.00  0.00           H  
ATOM   2093  HB3 ALA A 138      47.336  52.533  13.676  1.00  0.00           H  
ATOM   2094  N   GLY A 139      44.219  51.967  15.334  1.00 24.26           N  
ANISOU 2094  N   GLY A 139     2428   2369   4420  -1132    -28     28
ATOM   2095  CA  GLY A 139      43.471  50.739  15.616  1.00 29.68           C  
ANISOU 2095  CA  GLY A 139     2590   2648   6038  -1681    153   -277
ATOM   2096  C   GLY A 139      41.966  50.822  15.310  1.00 25.48           C  
ANISOU 2096  C   GLY A 139     3272   2062   4345  -1208     95   -734
ATOM   2097  O   GLY A 139      41.228  49.926  15.716  1.00 39.02           O  
ANISOU 2097  O   GLY A 139     2750   3461   8614  -1944   -291    996
ATOM   2098  H   GLY A 139      44.573  52.451  16.149  1.00  0.00           H  
ATOM   2099  HA3 GLY A 139      43.596  50.505  16.674  1.00  0.00           H  
ATOM   2100  HA2 GLY A 139      43.905  49.908  15.058  1.00  0.00           H  
ATOM   2101  N   HIS A 140      41.510  51.876  14.615  1.00 29.05           N  
ANISOU 2101  N   HIS A 140     2385   3274   5376  -1475   -901    259
ATOM   2102  CA  HIS A 140      40.129  52.072  14.185  1.00 22.79           C  
ANISOU 2102  CA  HIS A 140     2183   2552   3921   -513    228    -93
ATOM   2103  C   HIS A 140      40.030  51.872  12.667  1.00 22.76           C  
ANISOU 2103  C   HIS A 140     1938   3166   3543   -763   -288    -11
ATOM   2104  O   HIS A 140      40.941  52.262  11.935  1.00 25.25           O  
ANISOU 2104  O   HIS A 140     2167   2840   4584   -882    214   -294
ATOM   2105  CB  HIS A 140      39.682  53.489  14.592  1.00 24.28           C  
ANISOU 2105  CB  HIS A 140     2998   2198   4030   -166   -628   -200
ATOM   2106  CG  HIS A 140      39.579  53.669  16.087  1.00 27.80           C  
ANISOU 2106  CG  HIS A 140     3311   2763   4488  -1395    373   -585
ATOM   2107  ND1 HIS A 140      40.642  54.111  16.863  1.00 28.48           N1+
ANISOU 2107  ND1 HIS A 140     3044   2850   4924  -1192    121   -477
ATOM   2108  CD2 HIS A 140      38.518  53.441  16.943  1.00 31.04           C  
ANISOU 2108  CD2 HIS A 140     4232   2783   4775  -1413    264   -446
ATOM   2109  CE1 HIS A 140      40.222  54.112  18.127  1.00 37.99           C  
ANISOU 2109  CE1 HIS A 140     4451   4664   5318  -2759    287   -587
ATOM   2110  NE2 HIS A 140      38.958  53.711  18.226  1.00 34.99           N  
ANISOU 2110  NE2 HIS A 140     3751   4339   5203  -2250    -60   -704
ATOM   2111  H   HIS A 140      42.176  52.560  14.286  1.00  0.00           H  
ATOM   2112  HA  HIS A 140      39.464  51.351  14.666  1.00  0.00           H  
ATOM   2113  HB3 HIS A 140      38.699  53.705  14.170  1.00  0.00           H  
ATOM   2114  HB2 HIS A 140      40.361  54.240  14.185  1.00  0.00           H  
ATOM   2115  HD1 HIS A 140      41.571  54.357  16.548  1.00  0.00           H  
ATOM   2116  HD2 HIS A 140      37.510  53.099  16.764  1.00  0.00           H  
ATOM   2117  HE1 HIS A 140      40.828  54.395  18.972  1.00  0.00           H  
ATOM   2118  HE2 HIS A 140      38.411  53.625  19.076  1.00  0.00           H  
ATOM   2119  N   GLU A 141      38.897  51.301  12.223  1.00 23.57           N  
ANISOU 2119  N   GLU A 141     1617   2608   4731   -466   -114   -537
ATOM   2120  CA  GLU A 141      38.564  51.077  10.810  1.00 21.12           C  
ANISOU 2120  CA  GLU A 141     1925   2185   3914     45   -714   -189
ATOM   2121  C   GLU A 141      38.420  52.375   9.993  1.00 22.94           C  
ANISOU 2121  C   GLU A 141     2216   2582   3917   -875   -184   -566
ATOM   2122  O   GLU A 141      38.661  52.354   8.789  1.00 25.65           O  
ANISOU 2122  O   GLU A 141     1590   3692   4462   -705   -554  -1021
ATOM   2123  CB  GLU A 141      37.289  50.219  10.709  1.00 22.52           C  
ANISOU 2123  CB  GLU A 141     1542   2246   4767   -258   -116   -865
ATOM   2124  CG  GLU A 141      37.469  48.791  11.275  1.00 27.24           C  
ANISOU 2124  CG  GLU A 141     1966   3033   5350   -397   -904    -86
ATOM   2125  CD  GLU A 141      36.218  47.896  11.226  1.00 37.75           C  
ANISOU 2125  CD  GLU A 141     3940   2620   7783   -145    556    676
ATOM   2126  OE1 GLU A 141      35.102  48.421  11.011  1.00 37.80           O  
ANISOU 2126  OE1 GLU A 141     3842   2913   7606    360     24    358
ATOM   2127  OE2 GLU A 141      36.403  46.675  11.420  1.00 46.00           O1-
ANISOU 2127  OE2 GLU A 141     6644   3456   7377   1127  -2852   -675
ATOM   2128  H   GLU A 141      38.200  50.998  12.888  1.00  0.00           H  
ATOM   2129  HA  GLU A 141      39.387  50.512  10.370  1.00  0.00           H  
ATOM   2130  HB3 GLU A 141      36.971  50.153   9.666  1.00  0.00           H  
ATOM   2131  HB2 GLU A 141      36.481  50.726  11.240  1.00  0.00           H  
ATOM   2132  HG3 GLU A 141      37.790  48.841  12.316  1.00  0.00           H  
ATOM   2133  HG2 GLU A 141      38.274  48.293  10.731  1.00  0.00           H  
ATOM   2134  N   SER A 142      38.096  53.489  10.669  1.00 22.41           N  
ANISOU 2134  N   SER A 142     1411   2486   4617   -488   -232   -635
ATOM   2135  CA  SER A 142      38.103  54.843  10.119  1.00 25.14           C  
ANISOU 2135  CA  SER A 142     1585   2608   5357   -594   -413   -127
ATOM   2136  C   SER A 142      39.486  55.303   9.613  1.00 24.16           C  
ANISOU 2136  C   SER A 142     1548   3544   4087  -1052   -619   -488
ATOM   2137  O   SER A 142      39.535  56.035   8.625  1.00 22.74           O  
ANISOU 2137  O   SER A 142     2031   2519   4089   -281   -573     69
ATOM   2138  CB  SER A 142      37.515  55.792  11.181  1.00 29.11           C  
ANISOU 2138  CB  SER A 142     3532   3351   4175     39   -330   -988
ATOM   2139  OG  SER A 142      38.340  55.871  12.328  1.00 26.73           O  
ANISOU 2139  OG  SER A 142     2563   3090   4501   -819    174   -357
ATOM   2140  H   SER A 142      37.915  53.426  11.660  1.00  0.00           H  
ATOM   2141  HA  SER A 142      37.427  54.845   9.262  1.00  0.00           H  
ATOM   2142  HB3 SER A 142      36.520  55.463  11.484  1.00  0.00           H  
ATOM   2143  HB2 SER A 142      37.399  56.795  10.770  1.00  0.00           H  
ATOM   2144  HG  SER A 142      37.823  56.289  13.030  1.00  0.00           H  
ATOM   2145  N   PHE A 143      40.573  54.852  10.269  1.00 21.93           N  
ANISOU 2145  N   PHE A 143     1721   2402   4210   -593   -481   -792
ATOM   2146  CA  PHE A 143      41.950  55.092   9.836  1.00 21.87           C  
ANISOU 2146  CA  PHE A 143     1748   2914   3646   -611   -208   -228
ATOM   2147  C   PHE A 143      42.338  54.157   8.678  1.00 21.85           C  
ANISOU 2147  C   PHE A 143     1627   2875   3798   -716   -765   -451
ATOM   2148  O   PHE A 143      42.982  54.614   7.738  1.00 21.26           O  
ANISOU 2148  O   PHE A 143     1844   2325   3907   -317   -352   -251
ATOM   2149  CB  PHE A 143      42.922  54.949  11.027  1.00 20.61           C  
ANISOU 2149  CB  PHE A 143     1904   2147   3778   -487   -264   -289
ATOM   2150  CG  PHE A 143      44.352  55.374  10.740  1.00 22.65           C  
ANISOU 2150  CG  PHE A 143     1616   2274   4716   -383   -761   -616
ATOM   2151  CD1 PHE A 143      44.703  56.739  10.770  1.00 21.14           C  
ANISOU 2151  CD1 PHE A 143     1864   2162   4003   -681   -577     84
ATOM   2152  CD2 PHE A 143      45.300  54.437  10.280  1.00 24.10           C  
ANISOU 2152  CD2 PHE A 143     1604   2736   4814    -30   -896   -853
ATOM   2153  CE1 PHE A 143      45.987  57.132  10.419  1.00 19.81           C  
ANISOU 2153  CE1 PHE A 143     1992   2221   3313   -214   -125    -42
ATOM   2154  CE2 PHE A 143      46.582  54.849   9.942  1.00 21.05           C  
ANISOU 2154  CE2 PHE A 143     1838   2358   3800   -124   -809   -568
ATOM   2155  CZ  PHE A 143      46.925  56.191  10.015  1.00 20.39           C  
ANISOU 2155  CZ  PHE A 143     1992   2421   3334   -523   -394   -812
ATOM   2156  H   PHE A 143      40.456  54.246  11.070  1.00  0.00           H  
ATOM   2157  HA  PHE A 143      42.019  56.121   9.479  1.00  0.00           H  
ATOM   2158  HB3 PHE A 143      42.929  53.921  11.393  1.00  0.00           H  
ATOM   2159  HB2 PHE A 143      42.571  55.551  11.861  1.00  0.00           H  
ATOM   2160  HD1 PHE A 143      43.977  57.483  11.066  1.00  0.00           H  
ATOM   2161  HD2 PHE A 143      45.029  53.395  10.206  1.00  0.00           H  
ATOM   2162  HE1 PHE A 143      46.256  58.174  10.453  1.00  0.00           H  
ATOM   2163  HE2 PHE A 143      47.315  54.127   9.616  1.00  0.00           H  
ATOM   2164  HZ  PHE A 143      47.922  56.507   9.743  1.00  0.00           H  
ATOM   2165  N   LEU A 144      41.920  52.880   8.746  1.00 22.44           N  
ANISOU 2165  N   LEU A 144     1755   2335   4436   -118   -442   -344
ATOM   2166  CA  LEU A 144      42.177  51.865   7.718  1.00 23.85           C  
ANISOU 2166  CA  LEU A 144     1419   3347   4296   -506    390   -135
ATOM   2167  C   LEU A 144      41.581  52.225   6.342  1.00 23.97           C  
ANISOU 2167  C   LEU A 144     2413   2595   4096     22   -237   -157
ATOM   2168  O   LEU A 144      42.236  51.986   5.329  1.00 23.13           O  
ANISOU 2168  O   LEU A 144     1726   2662   4400   -355   -174   -581
ATOM   2169  CB  LEU A 144      41.680  50.493   8.228  1.00 22.89           C  
ANISOU 2169  CB  LEU A 144     1690   2518   4488   -470    159   -379
ATOM   2170  CG  LEU A 144      41.979  49.281   7.313  1.00 27.69           C  
ANISOU 2170  CG  LEU A 144     2186   2786   5547      1    147   -500
ATOM   2171  CD1 LEU A 144      43.489  49.097   7.052  1.00 33.85           C  
ANISOU 2171  CD1 LEU A 144     2078   3592   7190    440     13    -16
ATOM   2172  CD2 LEU A 144      41.321  48.000   7.868  1.00 30.26           C  
ANISOU 2172  CD2 LEU A 144     3201   2180   6114   -380    799  -1216
ATOM   2173  H   LEU A 144      41.391  52.574   9.550  1.00  0.00           H  
ATOM   2174  HA  LEU A 144      43.258  51.815   7.595  1.00  0.00           H  
ATOM   2175  HB3 LEU A 144      40.602  50.551   8.379  1.00  0.00           H  
ATOM   2176  HB2 LEU A 144      42.109  50.303   9.214  1.00  0.00           H  
ATOM   2177  HG  LEU A 144      41.502  49.462   6.349  1.00  0.00           H  
ATOM   2178 HD11 LEU A 144      43.797  48.052   7.084  1.00  0.00           H  
ATOM   2179 HD12 LEU A 144      43.756  49.474   6.064  1.00  0.00           H  
ATOM   2180 HD13 LEU A 144      44.100  49.632   7.780  1.00  0.00           H  
ATOM   2181 HD21 LEU A 144      40.722  47.509   7.101  1.00  0.00           H  
ATOM   2182 HD22 LEU A 144      42.052  47.273   8.223  1.00  0.00           H  
ATOM   2183 HD23 LEU A 144      40.656  48.210   8.706  1.00  0.00           H  
ATOM   2184  N   PHE A 145      40.379  52.825   6.347  1.00 21.79           N  
ANISOU 2184  N   PHE A 145     1810   2388   4078   -480   -171   -389
ATOM   2185  CA  PHE A 145      39.643  53.241   5.152  1.00 23.59           C  
ANISOU 2185  CA  PHE A 145     1981   2254   4728     37   -712   -559
ATOM   2186  C   PHE A 145      39.629  54.771   4.954  1.00 27.20           C  
ANISOU 2186  C   PHE A 145     2831   2827   4677   -536  -1363   -199
ATOM   2187  O   PHE A 145      38.776  55.267   4.215  1.00 28.64           O  
ANISOU 2187  O   PHE A 145     3116   2472   5293   -753  -1663   -206
ATOM   2188  CB  PHE A 145      38.229  52.615   5.179  1.00 25.03           C  
ANISOU 2188  CB  PHE A 145     1938   2754   4816   -218   -578  -1251
ATOM   2189  CG  PHE A 145      38.231  51.096   5.104  1.00 23.94           C  
ANISOU 2189  CG  PHE A 145     1843   2845   4407   -180   -480  -1037
ATOM   2190  CD1 PHE A 145      38.620  50.450   3.912  1.00 27.15           C  
ANISOU 2190  CD1 PHE A 145     2253   3863   4198   -377   -416  -1235
ATOM   2191  CD2 PHE A 145      37.969  50.316   6.251  1.00 23.91           C  
ANISOU 2191  CD2 PHE A 145     1800   2186   5100    -46   -218   -783
ATOM   2192  CE1 PHE A 145      38.717  49.065   3.873  1.00 27.89           C  
ANISOU 2192  CE1 PHE A 145     2272   3420   4903   -410   -425  -1044
ATOM   2193  CE2 PHE A 145      38.072  48.934   6.192  1.00 30.08           C  
ANISOU 2193  CE2 PHE A 145     2263   2684   6481   -418     25  -1014
ATOM   2194  CZ  PHE A 145      38.445  48.312   5.008  1.00 27.97           C  
ANISOU 2194  CZ  PHE A 145     2435   3278   4914   -251     58  -1023
ATOM   2195  H   PHE A 145      39.907  52.974   7.229  1.00  0.00           H  
ATOM   2196  HA  PHE A 145      40.145  52.859   4.262  1.00  0.00           H  
ATOM   2197  HB3 PHE A 145      37.642  52.976   4.334  1.00  0.00           H  
ATOM   2198  HB2 PHE A 145      37.694  52.931   6.076  1.00  0.00           H  
ATOM   2199  HD1 PHE A 145      38.856  51.028   3.031  1.00  0.00           H  
ATOM   2200  HD2 PHE A 145      37.678  50.784   7.178  1.00  0.00           H  
ATOM   2201  HE1 PHE A 145      39.015  48.573   2.959  1.00  0.00           H  
ATOM   2202  HE2 PHE A 145      37.867  48.341   7.072  1.00  0.00           H  
ATOM   2203  HZ  PHE A 145      38.527  47.235   4.970  1.00  0.00           H  
ATOM   2204  N   TYR A 146      40.593  55.488   5.565  1.00 24.31           N  
ANISOU 2204  N   TYR A 146     2188   2414   4633   -769   -768   -302
ATOM   2205  CA  TYR A 146      40.844  56.917   5.347  1.00 22.47           C  
ANISOU 2205  CA  TYR A 146     2111   2454   3972   -221   -630   -325
ATOM   2206  C   TYR A 146      41.244  57.214   3.886  1.00 21.98           C  
ANISOU 2206  C   TYR A 146     2253   2406   3691   -502   -975   -185
ATOM   2207  O   TYR A 146      42.011  56.446   3.301  1.00 26.37           O  
ANISOU 2207  O   TYR A 146     2423   3126   4470   -272   -630  -1002
ATOM   2208  CB  TYR A 146      41.922  57.407   6.344  1.00 20.54           C  
ANISOU 2208  CB  TYR A 146     2195   2145   3463   -448   -565   -210
ATOM   2209  CG  TYR A 146      42.411  58.826   6.109  1.00 21.04           C  
ANISOU 2209  CG  TYR A 146     1757   1920   4314   -152   -695   -543
ATOM   2210  CD1 TYR A 146      41.673  59.925   6.594  1.00 21.52           C  
ANISOU 2210  CD1 TYR A 146     1493   2400   4282    169   -294   -832
ATOM   2211  CD2 TYR A 146      43.568  59.047   5.334  1.00 21.86           C  
ANISOU 2211  CD2 TYR A 146     1907   2031   4365   -404    -69   -644
ATOM   2212  CE1 TYR A 146      42.082  61.239   6.291  1.00 23.60           C  
ANISOU 2212  CE1 TYR A 146     2132   2482   4350    -92   -292    299
ATOM   2213  CE2 TYR A 146      43.957  60.357   5.006  1.00 20.85           C  
ANISOU 2213  CE2 TYR A 146     1688   2019   4215    323   -981    -96
ATOM   2214  CZ  TYR A 146      43.223  61.454   5.491  1.00 19.96           C  
ANISOU 2214  CZ  TYR A 146     1753   1816   4013     43   -189    108
ATOM   2215  OH  TYR A 146      43.634  62.719   5.199  1.00 21.64           O  
ANISOU 2215  OH  TYR A 146     1768   2038   4416    235   -445   -144
ATOM   2216  H   TYR A 146      41.258  55.010   6.157  1.00  0.00           H  
ATOM   2217  HA  TYR A 146      39.915  57.446   5.567  1.00  0.00           H  
ATOM   2218  HB3 TYR A 146      42.791  56.751   6.283  1.00  0.00           H  
ATOM   2219  HB2 TYR A 146      41.555  57.325   7.367  1.00  0.00           H  
ATOM   2220  HD1 TYR A 146      40.781  59.764   7.182  1.00  0.00           H  
ATOM   2221  HD2 TYR A 146      44.136  58.210   4.953  1.00  0.00           H  
ATOM   2222  HE1 TYR A 146      41.511  62.075   6.666  1.00  0.00           H  
ATOM   2223  HE2 TYR A 146      44.820  60.518   4.381  1.00  0.00           H  
ATOM   2224  HH  TYR A 146      43.032  63.396   5.530  1.00  0.00           H  
ATOM   2225  N   LYS A 147      40.740  58.341   3.352  1.00 23.75           N  
ANISOU 2225  N   LYS A 147     2277   2741   4005    182   -602    -75
ATOM   2226  CA  LYS A 147      41.013  58.798   1.988  1.00 24.53           C  
ANISOU 2226  CA  LYS A 147     2686   2668   3965   -317   -594   -553
ATOM   2227  C   LYS A 147      41.452  60.268   1.944  1.00 26.07           C  
ANISOU 2227  C   LYS A 147     2690   3265   3950   -450   -618  -1180
ATOM   2228  O   LYS A 147      42.424  60.561   1.250  1.00 28.35           O  
ANISOU 2228  O   LYS A 147     3104   2916   4752   1205   -459    211
ATOM   2229  CB  LYS A 147      39.785  58.562   1.083  1.00 28.35           C  
ANISOU 2229  CB  LYS A 147     2724   2992   5054   -654  -1164   -347
ATOM   2230  CG  LYS A 147      39.466  57.073   0.872  1.00 36.40           C  
ANISOU 2230  CG  LYS A 147     3818   4171   5839  -2177  -1504   -323
ATOM   2231  CD  LYS A 147      38.323  56.842  -0.131  1.00 46.61           C  
ANISOU 2231  CD  LYS A 147     6237   5283   6187  -2461  -2068   1132
ATOM   2232  CE  LYS A 147      37.971  55.358  -0.339  1.00 58.59           C  
ANISOU 2232  CE  LYS A 147     6200   6155   9906  -4260   -922    129
ATOM   2233  NZ  LYS A 147      37.369  54.746   0.862  1.00 65.41           N1+
ANISOU 2233  NZ  LYS A 147     6404   8051  10397    -83   -278     50
ATOM   2234  H   LYS A 147      40.136  58.928   3.908  1.00  0.00           H  
ATOM   2235  HA  LYS A 147      41.841  58.226   1.565  1.00  0.00           H  
ATOM   2236  HB3 LYS A 147      39.975  59.011   0.106  1.00  0.00           H  
ATOM   2237  HB2 LYS A 147      38.913  59.076   1.488  1.00  0.00           H  
ATOM   2238  HG3 LYS A 147      39.209  56.625   1.831  1.00  0.00           H  
ATOM   2239  HG2 LYS A 147      40.361  56.556   0.523  1.00  0.00           H  
ATOM   2240  HD3 LYS A 147      38.607  57.270  -1.094  1.00  0.00           H  
ATOM   2241  HD2 LYS A 147      37.438  57.397   0.186  1.00  0.00           H  
ATOM   2242  HE3 LYS A 147      38.859  54.794  -0.624  1.00  0.00           H  
ATOM   2243  HE2 LYS A 147      37.258  55.262  -1.159  1.00  0.00           H  
ATOM   2244  HZ1 LYS A 147      38.020  54.806   1.633  1.00  0.00           H  
ATOM   2245  HZ2 LYS A 147      36.521  55.239   1.103  1.00  0.00           H  
ATOM   2246  HZ3 LYS A 147      37.155  53.776   0.677  1.00  0.00           H  
ATOM   2247  N   GLU A 148      40.745  61.166   2.652  1.00 26.60           N  
ANISOU 2247  N   GLU A 148     2199   2999   4906   -192   -870   -489
ATOM   2248  CA  GLU A 148      40.987  62.612   2.589  1.00 27.22           C  
ANISOU 2248  CA  GLU A 148     3606   2606   4128   -492   -367   -184
ATOM   2249  C   GLU A 148      40.306  63.365   3.742  1.00 24.32           C  
ANISOU 2249  C   GLU A 148     1640   2635   4964    222   -396    262
ATOM   2250  O   GLU A 148      39.570  62.768   4.530  1.00 25.81           O  
ANISOU 2250  O   GLU A 148     2555   2490   4759    688    -31    -16
ATOM   2251  CB  GLU A 148      40.587  63.176   1.201  1.00 32.70           C  
ANISOU 2251  CB  GLU A 148     3925   2739   5760    608   -998   1135
ATOM   2252  CG  GLU A 148      39.094  62.991   0.834  1.00 39.25           C  
ANISOU 2252  CG  GLU A 148     4484   4053   6374   1304  -1855    426
ATOM   2253  CD  GLU A 148      38.678  63.538  -0.542  1.00 48.37           C  
ANISOU 2253  CD  GLU A 148     6786   5594   5999    714  -1212    863
ATOM   2254  OE1 GLU A 148      39.531  64.112  -1.258  1.00 56.94           O  
ANISOU 2254  OE1 GLU A 148     4759   8794   8080    679   -847    758
ATOM   2255  OE2 GLU A 148      37.481  63.370  -0.862  1.00 61.57           O1-
ANISOU 2255  OE2 GLU A 148     7705   7205   8481    673  -3820   -510
ATOM   2256  H   GLU A 148      39.960  60.878   3.218  1.00  0.00           H  
ATOM   2257  HA  GLU A 148      42.054  62.766   2.734  1.00  0.00           H  
ATOM   2258  HB3 GLU A 148      41.212  62.723   0.430  1.00  0.00           H  
ATOM   2259  HB2 GLU A 148      40.835  64.238   1.164  1.00  0.00           H  
ATOM   2260  HG3 GLU A 148      38.467  63.474   1.585  1.00  0.00           H  
ATOM   2261  HG2 GLU A 148      38.841  61.930   0.860  1.00  0.00           H  
ATOM   2262  N   GLY A 149      40.593  64.677   3.812  1.00 25.79           N  
ANISOU 2262  N   GLY A 149     3018   1986   4793    196  -1164   -311
ATOM   2263  CA  GLY A 149      40.127  65.590   4.856  1.00 30.72           C  
ANISOU 2263  CA  GLY A 149     4573   2336   4761   1157   -612   -215
ATOM   2264  C   GLY A 149      40.955  65.413   6.135  1.00 23.82           C  
ANISOU 2264  C   GLY A 149     2142   2590   4319    507   -789   -888
ATOM   2265  O   GLY A 149      41.917  64.645   6.164  1.00 23.23           O  
ANISOU 2265  O   GLY A 149     2125   2091   4609    452   -562   -931
ATOM   2266  H   GLY A 149      41.209  65.074   3.117  1.00  0.00           H  
ATOM   2267  HA3 GLY A 149      39.070  65.422   5.069  1.00  0.00           H  
ATOM   2268  HA2 GLY A 149      40.229  66.616   4.501  1.00  0.00           H  
ATOM   2269  N   ILE A 150      40.577  66.130   7.204  1.00 27.69           N  
ANISOU 2269  N   ILE A 150     3779   2246   4495     44   -601  -1199
ATOM   2270  CA  ILE A 150      41.208  65.988   8.516  1.00 23.47           C  
ANISOU 2270  CA  ILE A 150     2922   2159   3835    -91    234   -619
ATOM   2271  C   ILE A 150      40.604  64.778   9.245  1.00 23.02           C  
ANISOU 2271  C   ILE A 150     1533   2366   4847    539    350   -252
ATOM   2272  O   ILE A 150      39.394  64.745   9.476  1.00 27.07           O  
ANISOU 2272  O   ILE A 150     1694   2980   5610    486   -140      1
ATOM   2273  CB  ILE A 150      41.066  67.258   9.402  1.00 21.68           C  
ANISOU 2273  CB  ILE A 150     2639   1836   3759    836    197   -229
ATOM   2274  CG1 ILE A 150      41.718  68.460   8.690  1.00 23.71           C  
ANISOU 2274  CG1 ILE A 150     2652   1941   4414    234    188   -389
ATOM   2275  CG2 ILE A 150      41.664  67.088  10.821  1.00 25.23           C  
ANISOU 2275  CG2 ILE A 150     3450   2526   3609   1038    404   -449
ATOM   2276  CD1 ILE A 150      41.501  69.798   9.399  1.00 26.64           C  
ANISOU 2276  CD1 ILE A 150     2808   2313   5000    877  -1035   -969
ATOM   2277  H   ILE A 150      39.793  66.764   7.143  1.00  0.00           H  
ATOM   2278  HA  ILE A 150      42.274  65.825   8.372  1.00  0.00           H  
ATOM   2279  HB  ILE A 150      40.003  67.477   9.514  1.00  0.00           H  
ATOM   2280 HG13 ILE A 150      41.316  68.552   7.685  1.00  0.00           H  
ATOM   2281 HG12 ILE A 150      42.786  68.281   8.563  1.00  0.00           H  
ATOM   2282 HG21 ILE A 150      41.573  68.000  11.410  1.00  0.00           H  
ATOM   2283 HG22 ILE A 150      41.164  66.308  11.395  1.00  0.00           H  
ATOM   2284 HG23 ILE A 150      42.724  66.836  10.773  1.00  0.00           H  
ATOM   2285 HD11 ILE A 150      41.473  70.615   8.679  1.00  0.00           H  
ATOM   2286 HD12 ILE A 150      40.562  69.816   9.950  1.00  0.00           H  
ATOM   2287 HD13 ILE A 150      42.310  69.995  10.101  1.00  0.00           H  
ATOM   2288  N   TYR A 151      41.472  63.817   9.595  1.00 21.72           N  
ANISOU 2288  N   TYR A 151     1588   1659   5004    400    151    -40
ATOM   2289  CA  TYR A 151      41.125  62.640  10.375  1.00 21.82           C  
ANISOU 2289  CA  TYR A 151     1462   3176   3653     30    119    -46
ATOM   2290  C   TYR A 151      40.848  63.021  11.837  1.00 23.67           C  
ANISOU 2290  C   TYR A 151     1613   2776   4604   -168    -14   -433
ATOM   2291  O   TYR A 151      41.756  63.483  12.530  1.00 23.89           O  
ANISOU 2291  O   TYR A 151     1649   2759   4669   -332    -98   -387
ATOM   2292  CB  TYR A 151      42.241  61.579  10.262  1.00 22.46           C  
ANISOU 2292  CB  TYR A 151     1452   2738   4344    209   -108    579
ATOM   2293  CG  TYR A 151      41.943  60.307  11.036  1.00 21.06           C  
ANISOU 2293  CG  TYR A 151     2363   2217   3419    301    -71   -338
ATOM   2294  CD1 TYR A 151      40.942  59.430  10.572  1.00 29.02           C  
ANISOU 2294  CD1 TYR A 151     2090   4114   4821  -1522   -286    -57
ATOM   2295  CD2 TYR A 151      42.610  60.026  12.247  1.00 21.00           C  
ANISOU 2295  CD2 TYR A 151     1817   2709   3453    -21    400     52
ATOM   2296  CE1 TYR A 151      40.597  58.295  11.326  1.00 25.66           C  
ANISOU 2296  CE1 TYR A 151     1944   3710   4093   -866    -71   -625
ATOM   2297  CE2 TYR A 151      42.284  58.871  12.983  1.00 23.15           C  
ANISOU 2297  CE2 TYR A 151     1514   2638   4643   -698    399   -234
ATOM   2298  CZ  TYR A 151      41.270  58.009  12.529  1.00 22.74           C  
ANISOU 2298  CZ  TYR A 151     1656   2589   4393   -471    634   -317
ATOM   2299  OH  TYR A 151      40.932  56.906  13.257  1.00 23.28           O  
ANISOU 2299  OH  TYR A 151     1955   2471   4416   -714    108   -232
ATOM   2300  H   TYR A 151      42.456  63.944   9.394  1.00  0.00           H  
ATOM   2301  HA  TYR A 151      40.219  62.212   9.941  1.00  0.00           H  
ATOM   2302  HB3 TYR A 151      43.193  61.991  10.601  1.00  0.00           H  
ATOM   2303  HB2 TYR A 151      42.390  61.312   9.215  1.00  0.00           H  
ATOM   2304  HD1 TYR A 151      40.414  59.643   9.655  1.00  0.00           H  
ATOM   2305  HD2 TYR A 151      43.358  60.705  12.624  1.00  0.00           H  
ATOM   2306  HE1 TYR A 151      39.805  57.655  10.977  1.00  0.00           H  
ATOM   2307  HE2 TYR A 151      42.802  58.651  13.904  1.00  0.00           H  
ATOM   2308  HH  TYR A 151      40.165  56.448  12.898  1.00  0.00           H  
ATOM   2309  N   PHE A 152      39.603  62.774  12.266  1.00 25.50           N  
ANISOU 2309  N   PHE A 152     1638   3250   4798    372    322   -480
ATOM   2310  CA  PHE A 152      39.172  62.874  13.652  1.00 24.90           C  
ANISOU 2310  CA  PHE A 152     1657   3319   4485   -301    199   -236
ATOM   2311  C   PHE A 152      38.271  61.670  13.941  1.00 28.15           C  
ANISOU 2311  C   PHE A 152     2360   3196   5139   -930   -487   -846
ATOM   2312  O   PHE A 152      37.285  61.462  13.232  1.00 33.60           O  
ANISOU 2312  O   PHE A 152     1797   4906   6064   -988    -54  -1216
ATOM   2313  CB  PHE A 152      38.471  64.226  13.906  1.00 27.20           C  
ANISOU 2313  CB  PHE A 152     1761   4082   4491    497    618   -413
ATOM   2314  CG  PHE A 152      38.079  64.476  15.355  1.00 32.25           C  
ANISOU 2314  CG  PHE A 152     2293   4794   5165    -70    760  -1401
ATOM   2315  CD1 PHE A 152      39.019  65.025  16.253  1.00 32.11           C  
ANISOU 2315  CD1 PHE A 152     2833   3803   5563   -594    190  -1043
ATOM   2316  CD2 PHE A 152      36.846  64.008  15.861  1.00 38.55           C  
ANISOU 2316  CD2 PHE A 152     2004   6921   5720   -161    705  -1508
ATOM   2317  CE1 PHE A 152      38.699  65.166  17.596  1.00 40.28           C  
ANISOU 2317  CE1 PHE A 152     2751   6606   5947   -781    745  -1670
ATOM   2318  CE2 PHE A 152      36.551  64.145  17.211  1.00 40.70           C  
ANISOU 2318  CE2 PHE A 152     4067   5548   5846  -1087    647  -2821
ATOM   2319  CZ  PHE A 152      37.471  64.728  18.073  1.00 37.89           C  
ANISOU 2319  CZ  PHE A 152     3506   5907   4982  -1057   1338  -2705
ATOM   2320  H   PHE A 152      38.919  62.397  11.625  1.00  0.00           H  
ATOM   2321  HA  PHE A 152      40.048  62.818  14.298  1.00  0.00           H  
ATOM   2322  HB3 PHE A 152      37.580  64.307  13.282  1.00  0.00           H  
ATOM   2323  HB2 PHE A 152      39.130  65.036  13.591  1.00  0.00           H  
ATOM   2324  HD1 PHE A 152      39.991  65.334  15.899  1.00  0.00           H  
ATOM   2325  HD2 PHE A 152      36.132  63.534  15.202  1.00  0.00           H  
ATOM   2326  HE1 PHE A 152      39.419  65.598  18.276  1.00  0.00           H  
ATOM   2327  HE2 PHE A 152      35.606  63.791  17.594  1.00  0.00           H  
ATOM   2328  HZ  PHE A 152      37.234  64.829  19.122  1.00  0.00           H  
ATOM   2329  N   GLU A 153      38.633  60.918  14.986  1.00 26.32           N  
ANISOU 2329  N   GLU A 153     1860   3434   4706     80    479   -527
ATOM   2330  CA  GLU A 153      37.925  59.740  15.466  1.00 26.80           C  
ANISOU 2330  CA  GLU A 153     1909   3731   4543   -495    903   -301
ATOM   2331  C   GLU A 153      37.609  59.956  16.957  1.00 25.27           C  
ANISOU 2331  C   GLU A 153     1949   3425   4224   -543   -311     97
ATOM   2332  O   GLU A 153      38.552  59.970  17.744  1.00 25.57           O  
ANISOU 2332  O   GLU A 153     1667   3714   4333   -521    209   -850
ATOM   2333  CB  GLU A 153      38.831  58.511  15.221  1.00 26.36           C  
ANISOU 2333  CB  GLU A 153     2114   3842   4060   -230    216    140
ATOM   2334  CG  GLU A 153      38.376  57.181  15.870  1.00 26.77           C  
ANISOU 2334  CG  GLU A 153     2339   2598   5233   -703    461   -755
ATOM   2335  CD  GLU A 153      36.924  56.782  15.564  1.00 28.12           C  
ANISOU 2335  CD  GLU A 153     2697   3754   4232   -991    738  -1367
ATOM   2336  OE1 GLU A 153      36.526  56.868  14.382  1.00 30.61           O  
ANISOU 2336  OE1 GLU A 153     2470   4451   4709   -807   -658   -890
ATOM   2337  OE2 GLU A 153      36.223  56.402  16.524  1.00 33.12           O1-
ANISOU 2337  OE2 GLU A 153     2179   5336   5069   -992    518  -1675
ATOM   2338  H   GLU A 153      39.454  61.177  15.519  1.00  0.00           H  
ATOM   2339  HA  GLU A 153      37.018  59.582  14.886  1.00  0.00           H  
ATOM   2340  HB3 GLU A 153      39.850  58.727  15.547  1.00  0.00           H  
ATOM   2341  HB2 GLU A 153      38.901  58.362  14.144  1.00  0.00           H  
ATOM   2342  HG3 GLU A 153      38.532  57.226  16.949  1.00  0.00           H  
ATOM   2343  HG2 GLU A 153      39.028  56.382  15.518  1.00  0.00           H  
ATOM   2344  N   PRO A 154      36.319  60.121  17.339  1.00 36.88           N  
ANISOU 2344  N   PRO A 154     1783   6849   5377  -1620    610  -1358
ATOM   2345  CA  PRO A 154      35.910  60.311  18.749  1.00 31.29           C  
ANISOU 2345  CA  PRO A 154     2461   4451   4975  -1272    981   -227
ATOM   2346  C   PRO A 154      36.427  59.298  19.795  1.00 32.47           C  
ANISOU 2346  C   PRO A 154     1883   5371   5083   -409     46   -896
ATOM   2347  O   PRO A 154      36.548  59.677  20.959  1.00 39.79           O  
ANISOU 2347  O   PRO A 154     3230   6262   5625  -1688   1233  -1725
ATOM   2348  CB  PRO A 154      34.375  60.304  18.686  1.00 40.84           C  
ANISOU 2348  CB  PRO A 154     2515   6489   6511    622    929    310
ATOM   2349  CG  PRO A 154      34.051  60.819  17.295  1.00 35.27           C  
ANISOU 2349  CG  PRO A 154     1790   5148   6460     26    504  -1222
ATOM   2350  CD  PRO A 154      35.166  60.231  16.442  1.00 32.92           C  
ANISOU 2350  CD  PRO A 154     1733   5563   5211     40    992    789
ATOM   2351  HA  PRO A 154      36.249  61.307  19.038  1.00  0.00           H  
ATOM   2352  HB3 PRO A 154      33.917  60.910  19.468  1.00  0.00           H  
ATOM   2353  HB2 PRO A 154      33.992  59.286  18.789  1.00  0.00           H  
ATOM   2354  HG3 PRO A 154      34.123  61.907  17.288  1.00  0.00           H  
ATOM   2355  HG2 PRO A 154      33.053  60.546  16.952  1.00  0.00           H  
ATOM   2356  HD2 PRO A 154      34.897  59.233  16.092  1.00  0.00           H  
ATOM   2357  HD3 PRO A 154      35.353  60.866  15.575  1.00  0.00           H  
ATOM   2358  N   ASP A 155      36.728  58.058  19.370  1.00 31.55           N  
ANISOU 2358  N   ASP A 155     1691   4090   6206  -1402    705   -114
ATOM   2359  CA  ASP A 155      37.187  56.961  20.227  1.00 29.98           C  
ANISOU 2359  CA  ASP A 155     2461   4509   4420  -1214    764   -263
ATOM   2360  C   ASP A 155      38.734  56.828  20.268  1.00 30.89           C  
ANISOU 2360  C   ASP A 155     2300   4368   5066  -1495    756    -90
ATOM   2361  O   ASP A 155      39.222  55.897  20.908  1.00 34.22           O  
ANISOU 2361  O   ASP A 155     3816   4612   4573   -958    563   -110
ATOM   2362  CB  ASP A 155      36.507  55.637  19.782  1.00 34.31           C  
ANISOU 2362  CB  ASP A 155     3472   4577   4987  -2125    459   -238
ATOM   2363  CG  ASP A 155      36.536  54.457  20.772  1.00 41.13           C  
ANISOU 2363  CG  ASP A 155     5233   5893   4502   -266   1291    -49
ATOM   2364  OD1 ASP A 155      36.375  54.696  21.989  1.00 43.69           O  
ANISOU 2364  OD1 ASP A 155     6312   5264   5023  -1542   1962   -608
ATOM   2365  OD2 ASP A 155      36.584  53.312  20.270  1.00 39.55           O1-
ANISOU 2365  OD2 ASP A 155     3984   4483   6560  -1506   -565   1118
ATOM   2366  H   ASP A 155      36.590  57.817  18.397  1.00  0.00           H  
ATOM   2367  HA  ASP A 155      36.876  57.179  21.250  1.00  0.00           H  
ATOM   2368  HB3 ASP A 155      36.940  55.325  18.834  1.00  0.00           H  
ATOM   2369  HB2 ASP A 155      35.460  55.834  19.549  1.00  0.00           H  
ATOM   2370  N   CYS A 156      39.498  57.732  19.617  1.00 31.07           N  
ANISOU 2370  N   CYS A 156     2057   3832   5913  -1274   1147   -828
ATOM   2371  CA  CYS A 156      40.970  57.745  19.687  1.00 28.48           C  
ANISOU 2371  CA  CYS A 156     1896   4347   4576   -932    480   -258
ATOM   2372  C   CYS A 156      41.479  58.028  21.111  1.00 31.60           C  
ANISOU 2372  C   CYS A 156     2820   3679   5506   -847    -30   -443
ATOM   2373  O   CYS A 156      41.116  59.048  21.699  1.00 37.24           O  
ANISOU 2373  O   CYS A 156     3475   4587   6084   -806    238  -1396
ATOM   2374  CB  CYS A 156      41.591  58.754  18.693  1.00 28.14           C  
ANISOU 2374  CB  CYS A 156     2065   3372   5253   -337    782   -953
ATOM   2375  SG  CYS A 156      42.376  58.012  17.237  1.00 29.42           S  
ANISOU 2375  SG  CYS A 156     2484   3001   5693   -946    622  -1004
ATOM   2376  H   CYS A 156      39.061  58.483  19.099  1.00  0.00           H  
ATOM   2377  HA  CYS A 156      41.302  56.747  19.398  1.00  0.00           H  
ATOM   2378  HB3 CYS A 156      42.363  59.345  19.183  1.00  0.00           H  
ATOM   2379  HB2 CYS A 156      40.866  59.489  18.359  1.00  0.00           H  
ATOM   2380  N   SER A 157      42.335  57.123  21.604  1.00 25.97           N  
ANISOU 2380  N   SER A 157     2394   3058   4414  -1021     98    114
ATOM   2381  CA  SER A 157      43.032  57.232  22.879  1.00 28.47           C  
ANISOU 2381  CA  SER A 157     2947   3682   4188  -1523    294   -160
ATOM   2382  C   SER A 157      44.317  58.054  22.712  1.00 27.10           C  
ANISOU 2382  C   SER A 157     2387   3813   4097  -1301    567   -712
ATOM   2383  O   SER A 157      45.052  57.854  21.743  1.00 31.31           O  
ANISOU 2383  O   SER A 157     3249   4146   4498  -1787    656   -990
ATOM   2384  CB  SER A 157      43.340  55.810  23.391  1.00 29.69           C  
ANISOU 2384  CB  SER A 157     3650   3138   4491  -1291     25    556
ATOM   2385  OG  SER A 157      44.026  55.830  24.629  1.00 34.76           O  
ANISOU 2385  OG  SER A 157     4355   4627   4223  -1911    810    131
ATOM   2386  H   SER A 157      42.588  56.320  21.037  1.00  0.00           H  
ATOM   2387  HA  SER A 157      42.379  57.725  23.602  1.00  0.00           H  
ATOM   2388  HB3 SER A 157      43.950  55.270  22.666  1.00  0.00           H  
ATOM   2389  HB2 SER A 157      42.418  55.241  23.513  1.00  0.00           H  
ATOM   2390  HG  SER A 157      43.427  56.139  25.315  1.00  0.00           H  
ATOM   2391  N   SER A 158      44.582  58.923  23.697  1.00 28.57           N  
ANISOU 2391  N   SER A 158     3176   3626   4053  -1542    765   -607
ATOM   2392  CA  SER A 158      45.810  59.710  23.799  1.00 27.42           C  
ANISOU 2392  CA  SER A 158     2896   2993   4529  -1425    415    -97
ATOM   2393  C   SER A 158      46.996  58.910  24.383  1.00 29.13           C  
ANISOU 2393  C   SER A 158     3141   3499   4428  -1439    385   -662
ATOM   2394  O   SER A 158      48.117  59.420  24.364  1.00 30.01           O  
ANISOU 2394  O   SER A 158     2806   4025   4570  -1261    936   -668
ATOM   2395  CB  SER A 158      45.520  60.970  24.639  1.00 35.94           C  
ANISOU 2395  CB  SER A 158     4699   2709   6247  -1216   -291   -440
ATOM   2396  OG  SER A 158      44.675  61.852  23.929  1.00 41.86           O  
ANISOU 2396  OG  SER A 158     4051   5068   6786   -817   1926    757
ATOM   2397  H   SER A 158      43.934  59.021  24.466  1.00  0.00           H  
ATOM   2398  HA  SER A 158      46.104  60.034  22.803  1.00  0.00           H  
ATOM   2399  HB3 SER A 158      46.440  61.508  24.871  1.00  0.00           H  
ATOM   2400  HB2 SER A 158      45.051  60.714  25.589  1.00  0.00           H  
ATOM   2401  HG  SER A 158      45.166  62.232  23.193  1.00  0.00           H  
ATOM   2402  N   GLU A 159      46.730  57.698  24.903  1.00 26.56           N  
ANISOU 2402  N   GLU A 159     3179   2895   4016   -791    423   -461
ATOM   2403  CA  GLU A 159      47.670  56.867  25.655  1.00 30.37           C  
ANISOU 2403  CA  GLU A 159     3221   4256   4062    111    814   -337
ATOM   2404  C   GLU A 159      47.961  55.522  24.966  1.00 30.91           C  
ANISOU 2404  C   GLU A 159     3661   4190   3892   -321    857   -541
ATOM   2405  O   GLU A 159      49.053  54.992  25.169  1.00 40.35           O  
ANISOU 2405  O   GLU A 159     3812   5330   6186    622   1879   1891
ATOM   2406  CB  GLU A 159      47.113  56.605  27.077  1.00 36.81           C  
ANISOU 2406  CB  GLU A 159     4408   5408   4170    364   1040    473
ATOM   2407  CG  GLU A 159      46.846  57.872  27.931  1.00 43.86           C  
ANISOU 2407  CG  GLU A 159     6403   5255   5006    246   1966    884
ATOM   2408  CD  GLU A 159      45.489  58.583  27.751  1.00 51.94           C  
ANISOU 2408  CD  GLU A 159     7683   5134   6916    833   2948    -37
ATOM   2409  OE1 GLU A 159      44.552  57.992  27.166  1.00 87.98           O  
ANISOU 2409  OE1 GLU A 159    10426   9498  13505  -3604   4063    356
ATOM   2410  OE2 GLU A 159      45.411  59.742  28.215  1.00 57.55           O1-
ANISOU 2410  OE2 GLU A 159     9094   6239   6531  -1514   1718   -280
ATOM   2411  H   GLU A 159      45.776  57.363  24.884  1.00  0.00           H  
ATOM   2412  HA  GLU A 159      48.626  57.383  25.756  1.00  0.00           H  
ATOM   2413  HB3 GLU A 159      47.839  55.996  27.618  1.00  0.00           H  
ATOM   2414  HB2 GLU A 159      46.221  55.978  27.022  1.00  0.00           H  
ATOM   2415  HG3 GLU A 159      47.652  58.589  27.769  1.00  0.00           H  
ATOM   2416  HG2 GLU A 159      46.907  57.591  28.983  1.00  0.00           H  
ATOM   2417  N   ASP A 160      46.999  54.990  24.191  1.00 31.12           N  
ANISOU 2417  N   ASP A 160     3669   3683   4470   -769   1037   -661
ATOM   2418  CA  ASP A 160      47.059  53.655  23.591  1.00 30.45           C  
ANISOU 2418  CA  ASP A 160     3925   2818   4826   -113   1300    543
ATOM   2419  C   ASP A 160      47.318  53.785  22.078  1.00 28.80           C  
ANISOU 2419  C   ASP A 160     3422   3090   4430  -1159    774    289
ATOM   2420  O   ASP A 160      46.398  53.633  21.275  1.00 39.48           O  
ANISOU 2420  O   ASP A 160     3740   4642   6618  -2010    -76   1001
ATOM   2421  CB  ASP A 160      45.778  52.846  23.940  1.00 44.81           C  
ANISOU 2421  CB  ASP A 160     5295   4403   7326  -2208   1561    767
ATOM   2422  CG  ASP A 160      45.749  51.352  23.562  1.00 54.61           C  
ANISOU 2422  CG  ASP A 160     6100   4159  10488  -1512    132   4032
ATOM   2423  OD1 ASP A 160      46.827  50.762  23.325  1.00 69.40           O  
ANISOU 2423  OD1 ASP A 160     9839   8785   7742   -981   2287    378
ATOM   2424  OD2 ASP A 160      44.637  50.786  23.648  1.00 75.80           O1-
ANISOU 2424  OD2 ASP A 160     5898  13144   9757  -2507    937   5713
ATOM   2425  H   ASP A 160      46.124  55.482  24.072  1.00  0.00           H  
ATOM   2426  HA  ASP A 160      47.907  53.110  24.011  1.00  0.00           H  
ATOM   2427  HB3 ASP A 160      44.906  53.335  23.506  1.00  0.00           H  
ATOM   2428  HB2 ASP A 160      45.618  52.910  25.018  1.00  0.00           H  
ATOM   2429  N   MET A 161      48.584  54.067  21.729  1.00 26.70           N  
ANISOU 2429  N   MET A 161     3065   2888   4189  -1286    941   -298
ATOM   2430  CA  MET A 161      49.089  54.081  20.354  1.00 23.57           C  
ANISOU 2430  CA  MET A 161     3197   2106   3651   -771    668   -423
ATOM   2431  C   MET A 161      49.597  52.684  19.959  1.00 21.50           C  
ANISOU 2431  C   MET A 161     2571   2350   3247   -609    423    192
ATOM   2432  O   MET A 161      50.033  51.929  20.830  1.00 28.17           O  
ANISOU 2432  O   MET A 161     4158   2320   4222    -11    493     38
ATOM   2433  CB  MET A 161      50.218  55.123  20.219  1.00 23.51           C  
ANISOU 2433  CB  MET A 161     2238   2200   4495   -469    851   -493
ATOM   2434  CG  MET A 161      49.831  56.547  20.662  1.00 20.14           C  
ANISOU 2434  CG  MET A 161     2093   1821   3737   -636    198    317
ATOM   2435  SD  MET A 161      50.138  56.950  22.405  1.00 26.33           S  
ANISOU 2435  SD  MET A 161     3375   2486   4141   -965   1043   -446
ATOM   2436  CE  MET A 161      51.944  57.073  22.395  1.00 29.61           C  
ANISOU 2436  CE  MET A 161     2520   2456   6271   -856    448  -1053
ATOM   2437  H   MET A 161      49.275  54.192  22.455  1.00  0.00           H  
ATOM   2438  HA  MET A 161      48.281  54.360  19.677  1.00  0.00           H  
ATOM   2439  HB3 MET A 161      50.549  55.157  19.181  1.00  0.00           H  
ATOM   2440  HB2 MET A 161      51.086  54.788  20.787  1.00  0.00           H  
ATOM   2441  HG3 MET A 161      48.775  56.721  20.454  1.00  0.00           H  
ATOM   2442  HG2 MET A 161      50.373  57.276  20.062  1.00  0.00           H  
ATOM   2443  HE1 MET A 161      52.309  57.317  23.392  1.00  0.00           H  
ATOM   2444  HE2 MET A 161      52.403  56.135  22.087  1.00  0.00           H  
ATOM   2445  HE3 MET A 161      52.262  57.859  21.709  1.00  0.00           H  
ATOM   2446  N   ASP A 162      49.543  52.373  18.654  1.00 20.82           N  
ANISOU 2446  N   ASP A 162     2593   2002   3315   -915    532   -416
ATOM   2447  CA  ASP A 162      49.822  51.029  18.130  1.00 21.74           C  
ANISOU 2447  CA  ASP A 162     2691   1794   3773   -585    567   -302
ATOM   2448  C   ASP A 162      50.524  51.034  16.757  1.00 21.30           C  
ANISOU 2448  C   ASP A 162     2793   1630   3667   -753    190   -447
ATOM   2449  O   ASP A 162      50.727  49.951  16.206  1.00 22.46           O  
ANISOU 2449  O   ASP A 162     2660   1441   4432   -394    353   -237
ATOM   2450  CB  ASP A 162      48.553  50.124  18.118  1.00 24.37           C  
ANISOU 2450  CB  ASP A 162     3405   1971   3883  -1082    674   -138
ATOM   2451  CG  ASP A 162      47.349  50.552  17.247  1.00 28.88           C  
ANISOU 2451  CG  ASP A 162     3677   2752   4541  -1743     27   -109
ATOM   2452  OD1 ASP A 162      47.373  51.649  16.644  1.00 25.14           O  
ANISOU 2452  OD1 ASP A 162     2189   2098   5263   -484     87    -53
ATOM   2453  OD2 ASP A 162      46.384  49.758  17.214  1.00 34.31           O1-
ANISOU 2453  OD2 ASP A 162     3482   3321   6232  -2129    550   -264
ATOM   2454  H   ASP A 162      49.160  53.034  17.991  1.00  0.00           H  
ATOM   2455  HA  ASP A 162      50.549  50.549  18.788  1.00  0.00           H  
ATOM   2456  HB3 ASP A 162      48.177  50.073  19.141  1.00  0.00           H  
ATOM   2457  HB2 ASP A 162      48.830  49.098  17.870  1.00  0.00           H  
ATOM   2458  N   HIS A 163      50.868  52.217  16.217  1.00 18.89           N  
ANISOU 2458  N   HIS A 163     1944   1773   3457   -405      2     31
ATOM   2459  CA  HIS A 163      51.353  52.361  14.846  1.00 15.95           C  
ANISOU 2459  CA  HIS A 163     2231    847   2981   -605   -131     42
ATOM   2460  C   HIS A 163      52.327  53.541  14.734  1.00 15.40           C  
ANISOU 2460  C   HIS A 163     1615   1354   2880   -382    108   -509
ATOM   2461  O   HIS A 163      51.958  54.664  15.077  1.00 18.52           O  
ANISOU 2461  O   HIS A 163     1662   1401   3970   -169    112   -721
ATOM   2462  CB  HIS A 163      50.128  52.516  13.925  1.00 17.97           C  
ANISOU 2462  CB  HIS A 163     2120   1837   2871   -526    -95   -108
ATOM   2463  CG  HIS A 163      50.425  52.577  12.452  1.00 14.93           C  
ANISOU 2463  CG  HIS A 163     1362   1611   2699   -475   -131    -41
ATOM   2464  ND1 HIS A 163      51.106  51.559  11.780  1.00 19.90           N  
ANISOU 2464  ND1 HIS A 163     2330   1847   3381    310   -284   -348
ATOM   2465  CD2 HIS A 163      50.097  53.567  11.550  1.00 18.23           C  
ANISOU 2465  CD2 HIS A 163     2005   2045   2874   -826    141    214
ATOM   2466  CE1 HIS A 163      51.196  51.980  10.529  1.00 17.75           C  
ANISOU 2466  CE1 HIS A 163     1807   1920   3015    477   -290   -236
ATOM   2467  NE2 HIS A 163      50.613  53.161  10.334  1.00 17.88           N  
ANISOU 2467  NE2 HIS A 163     1622   1681   3489   -359   -463   -176
ATOM   2468  H   HIS A 163      50.678  53.075  16.715  1.00  0.00           H  
ATOM   2469  HA  HIS A 163      51.889  51.455  14.556  1.00  0.00           H  
ATOM   2470  HB3 HIS A 163      49.566  53.408  14.204  1.00  0.00           H  
ATOM   2471  HB2 HIS A 163      49.454  51.672  14.075  1.00  0.00           H  
ATOM   2472  HD2 HIS A 163      49.571  54.502  11.676  1.00  0.00           H  
ATOM   2473  HE1 HIS A 163      51.691  51.425   9.747  1.00  0.00           H  
ATOM   2474  HE2 HIS A 163      50.581  53.670   9.459  1.00  0.00           H  
ATOM   2475  N   GLY A 164      53.542  53.261  14.231  1.00 15.57           N  
ANISOU 2475  N   GLY A 164     1850   1152   2911   -365    266   -182
ATOM   2476  CA  GLY A 164      54.605  54.242  14.027  1.00 15.06           C  
ANISOU 2476  CA  GLY A 164     1564   1386   2770   -481    -21   -140
ATOM   2477  C   GLY A 164      54.404  54.949  12.681  1.00 14.17           C  
ANISOU 2477  C   GLY A 164     1497   1410   2476    -85     80   -304
ATOM   2478  O   GLY A 164      54.214  54.303  11.652  1.00 15.78           O  
ANISOU 2478  O   GLY A 164     1957   1314   2724   -168   -124   -319
ATOM   2479  H   GLY A 164      53.742  52.312  13.937  1.00  0.00           H  
ATOM   2480  HA3 GLY A 164      55.564  53.722  14.012  1.00  0.00           H  
ATOM   2481  HA2 GLY A 164      54.641  54.953  14.854  1.00  0.00           H  
ATOM   2482  N   VAL A 165      54.484  56.286  12.692  1.00 14.09           N  
ANISOU 2482  N   VAL A 165     1336   1181   2834     -4     59    -93
ATOM   2483  CA  VAL A 165      54.347  57.162  11.524  1.00 14.10           C  
ANISOU 2483  CA  VAL A 165     1241   1493   2623   -295   -336   -398
ATOM   2484  C   VAL A 165      55.249  58.403  11.702  1.00 12.97           C  
ANISOU 2484  C   VAL A 165     1381   1152   2392    136   -186   -258
ATOM   2485  O   VAL A 165      55.893  58.548  12.741  1.00 12.76           O  
ANISOU 2485  O   VAL A 165     1368    951   2528     43   -124   -148
ATOM   2486  CB  VAL A 165      52.870  57.606  11.296  1.00 15.14           C  
ANISOU 2486  CB  VAL A 165     1120   1500   3130    -63   -193   -509
ATOM   2487  CG1 VAL A 165      51.935  56.441  10.939  1.00 18.21           C  
ANISOU 2487  CG1 VAL A 165     1620   1774   3522   -724   -380   -184
ATOM   2488  CG2 VAL A 165      52.282  58.445  12.443  1.00 17.49           C  
ANISOU 2488  CG2 VAL A 165     1552   1966   3124    101     55   -280
ATOM   2489  H   VAL A 165      54.663  56.762  13.568  1.00  0.00           H  
ATOM   2490  HA  VAL A 165      54.707  56.640  10.635  1.00  0.00           H  
ATOM   2491  HB  VAL A 165      52.858  58.235  10.407  1.00  0.00           H  
ATOM   2492 HG11 VAL A 165      50.955  56.803  10.627  1.00  0.00           H  
ATOM   2493 HG12 VAL A 165      52.339  55.845  10.119  1.00  0.00           H  
ATOM   2494 HG13 VAL A 165      51.783  55.783  11.794  1.00  0.00           H  
ATOM   2495 HG21 VAL A 165      51.212  58.599  12.313  1.00  0.00           H  
ATOM   2496 HG22 VAL A 165      52.422  57.957  13.407  1.00  0.00           H  
ATOM   2497 HG23 VAL A 165      52.739  59.432  12.486  1.00  0.00           H  
ATOM   2498  N   LEU A 166      55.327  59.258  10.672  1.00 13.44           N  
ANISOU 2498  N   LEU A 166     1364   1081   2662    -33   -194   -218
ATOM   2499  CA  LEU A 166      56.273  60.372  10.618  1.00 13.00           C  
ANISOU 2499  CA  LEU A 166     1412    846   2680    164   -130   -282
ATOM   2500  C   LEU A 166      55.537  61.685  10.328  1.00 13.14           C  
ANISOU 2500  C   LEU A 166     1495   1189   2305    157   -312   -207
ATOM   2501  O   LEU A 166      55.021  61.844   9.226  1.00 14.74           O  
ANISOU 2501  O   LEU A 166     1811   1066   2723    147   -554   -339
ATOM   2502  CB  LEU A 166      57.315  60.030   9.528  1.00 13.18           C  
ANISOU 2502  CB  LEU A 166     1642    764   2601     82   -307   -166
ATOM   2503  CG  LEU A 166      58.412  61.085   9.281  1.00 13.54           C  
ANISOU 2503  CG  LEU A 166     1797    800   2547    144   -209    -21
ATOM   2504  CD1 LEU A 166      59.472  61.008  10.388  1.00 14.21           C  
ANISOU 2504  CD1 LEU A 166     1636    864   2897    212   -397    -81
ATOM   2505  CD2 LEU A 166      59.034  60.917   7.886  1.00 14.39           C  
ANISOU 2505  CD2 LEU A 166     1812   1097   2556    222   -381    -94
ATOM   2506  H   LEU A 166      54.775  59.100   9.839  1.00  0.00           H  
ATOM   2507  HA  LEU A 166      56.795  60.488  11.568  1.00  0.00           H  
ATOM   2508  HB3 LEU A 166      56.782  59.855   8.595  1.00  0.00           H  
ATOM   2509  HB2 LEU A 166      57.789  59.074   9.760  1.00  0.00           H  
ATOM   2510  HG  LEU A 166      57.983  62.086   9.309  1.00  0.00           H  
ATOM   2511 HD11 LEU A 166      60.035  61.935  10.473  1.00  0.00           H  
ATOM   2512 HD12 LEU A 166      59.033  60.798  11.360  1.00  0.00           H  
ATOM   2513 HD13 LEU A 166      60.170  60.200  10.193  1.00  0.00           H  
ATOM   2514 HD21 LEU A 166      60.065  61.265   7.860  1.00  0.00           H  
ATOM   2515 HD22 LEU A 166      59.018  59.878   7.558  1.00  0.00           H  
ATOM   2516 HD23 LEU A 166      58.486  61.494   7.143  1.00  0.00           H  
ATOM   2517  N   VAL A 167      55.556  62.626  11.288  1.00 13.16           N  
ANISOU 2517  N   VAL A 167     1475    850   2673    114    -45   -264
ATOM   2518  CA  VAL A 167      55.078  63.999  11.100  1.00 13.99           C  
ANISOU 2518  CA  VAL A 167     1554    953   2808    167    -66     74
ATOM   2519  C   VAL A 167      56.121  64.788  10.282  1.00 13.55           C  
ANISOU 2519  C   VAL A 167     1581    955   2610    300    -77   -149
ATOM   2520  O   VAL A 167      57.198  65.077  10.800  1.00 15.41           O  
ANISOU 2520  O   VAL A 167     1482   1201   3169     93   -423   -115
ATOM   2521  CB  VAL A 167      54.856  64.746  12.451  1.00 14.75           C  
ANISOU 2521  CB  VAL A 167     1592   1145   2867    290   -108   -170
ATOM   2522  CG1 VAL A 167      54.361  66.192  12.265  1.00 16.10           C  
ANISOU 2522  CG1 VAL A 167     1821    897   3397    269   -476   -359
ATOM   2523  CG2 VAL A 167      53.868  64.023  13.374  1.00 16.72           C  
ANISOU 2523  CG2 VAL A 167     1586   1422   3344    -62    -95   -159
ATOM   2524  H   VAL A 167      56.040  62.442  12.158  1.00  0.00           H  
ATOM   2525  HA  VAL A 167      54.129  63.979  10.562  1.00  0.00           H  
ATOM   2526  HB  VAL A 167      55.805  64.783  12.989  1.00  0.00           H  
ATOM   2527 HG11 VAL A 167      54.124  66.643  13.228  1.00  0.00           H  
ATOM   2528 HG12 VAL A 167      55.097  66.834  11.781  1.00  0.00           H  
ATOM   2529 HG13 VAL A 167      53.451  66.211  11.665  1.00  0.00           H  
ATOM   2530 HG21 VAL A 167      53.840  64.490  14.359  1.00  0.00           H  
ATOM   2531 HG22 VAL A 167      52.855  64.052  12.979  1.00  0.00           H  
ATOM   2532 HG23 VAL A 167      54.153  62.984  13.513  1.00  0.00           H  
ATOM   2533  N   VAL A 168      55.778  65.110   9.026  1.00 14.69           N  
ANISOU 2533  N   VAL A 168     1875   1165   2538    162   -217     86
ATOM   2534  CA  VAL A 168      56.618  65.875   8.098  1.00 15.63           C  
ANISOU 2534  CA  VAL A 168     1974   1053   2909    402     43     97
ATOM   2535  C   VAL A 168      56.250  67.374   8.052  1.00 16.36           C  
ANISOU 2535  C   VAL A 168     2073   1310   2832    424   -161    105
ATOM   2536  O   VAL A 168      56.850  68.109   7.266  1.00 17.84           O  
ANISOU 2536  O   VAL A 168     2255   1381   3141    538   -192    190
ATOM   2537  CB  VAL A 168      56.527  65.309   6.651  1.00 17.61           C  
ANISOU 2537  CB  VAL A 168     2156   1261   3274    516   -237   -124
ATOM   2538  CG1 VAL A 168      57.037  63.861   6.585  1.00 17.39           C  
ANISOU 2538  CG1 VAL A 168     2354   1017   3235    293   -294    -62
ATOM   2539  CG2 VAL A 168      55.146  65.438   5.976  1.00 20.50           C  
ANISOU 2539  CG2 VAL A 168     2051   2031   3707    151   -548   -285
ATOM   2540  H   VAL A 168      54.862  64.853   8.680  1.00  0.00           H  
ATOM   2541  HA  VAL A 168      57.662  65.819   8.413  1.00  0.00           H  
ATOM   2542  HB  VAL A 168      57.216  65.890   6.037  1.00  0.00           H  
ATOM   2543 HG11 VAL A 168      57.025  63.484   5.563  1.00  0.00           H  
ATOM   2544 HG12 VAL A 168      58.063  63.800   6.947  1.00  0.00           H  
ATOM   2545 HG13 VAL A 168      56.428  63.189   7.189  1.00  0.00           H  
ATOM   2546 HG21 VAL A 168      55.212  65.169   4.924  1.00  0.00           H  
ATOM   2547 HG22 VAL A 168      54.413  64.780   6.441  1.00  0.00           H  
ATOM   2548 HG23 VAL A 168      54.756  66.454   6.006  1.00  0.00           H  
ATOM   2549  N   GLY A 169      55.279  67.810   8.869  1.00 16.21           N  
ANISOU 2549  N   GLY A 169     1960   1115   3083    557   -376    -59
ATOM   2550  CA  GLY A 169      54.804  69.184   8.839  1.00 16.41           C  
ANISOU 2550  CA  GLY A 169     1944    998   3293    520      7    140
ATOM   2551  C   GLY A 169      53.473  69.303   9.581  1.00 16.57           C  
ANISOU 2551  C   GLY A 169     1683   1636   2973    711   -259    241
ATOM   2552  O   GLY A 169      53.041  68.397  10.295  1.00 16.66           O  
ANISOU 2552  O   GLY A 169     1782   1243   3304    359   -286   -118
ATOM   2553  H   GLY A 169      54.805  67.168   9.489  1.00  0.00           H  
ATOM   2554  HA3 GLY A 169      54.652  69.481   7.802  1.00  0.00           H  
ATOM   2555  HA2 GLY A 169      55.542  69.854   9.281  1.00  0.00           H  
ATOM   2556  N   TYR A 170      52.828  70.458   9.388  1.00 17.70           N  
ANISOU 2556  N   TYR A 170     1901   1190   3632    598   -334   -381
ATOM   2557  CA  TYR A 170      51.518  70.816   9.923  1.00 18.74           C  
ANISOU 2557  CA  TYR A 170     2276   1206   3638    960   -310   -140
ATOM   2558  C   TYR A 170      50.966  72.020   9.148  1.00 17.94           C  
ANISOU 2558  C   TYR A 170     2374   1322   3118    510    -97    106
ATOM   2559  O   TYR A 170      51.712  72.702   8.445  1.00 19.05           O  
ANISOU 2559  O   TYR A 170     2325   1504   3407    755   -228    228
ATOM   2560  CB  TYR A 170      51.596  71.076  11.449  1.00 19.07           C  
ANISOU 2560  CB  TYR A 170     2225   1245   3775    479   -635   -120
ATOM   2561  CG  TYR A 170      52.506  72.207  11.898  1.00 17.02           C  
ANISOU 2561  CG  TYR A 170     1905   1229   3332    275   -533     17
ATOM   2562  CD1 TYR A 170      52.038  73.537  11.895  1.00 18.13           C  
ANISOU 2562  CD1 TYR A 170     2630   1059   3200    393   -267   -240
ATOM   2563  CD2 TYR A 170      53.819  71.930  12.332  1.00 19.67           C  
ANISOU 2563  CD2 TYR A 170     2071   1601   3800    260   -505   -251
ATOM   2564  CE1 TYR A 170      52.884  74.583  12.301  1.00 20.36           C  
ANISOU 2564  CE1 TYR A 170     2392   1359   3985    414   -846   -239
ATOM   2565  CE2 TYR A 170      54.667  72.977  12.741  1.00 19.47           C  
ANISOU 2565  CE2 TYR A 170     2484   1228   3683    161   -349   -280
ATOM   2566  CZ  TYR A 170      54.200  74.305  12.719  1.00 18.62           C  
ANISOU 2566  CZ  TYR A 170     2386   1280   3408    243   -652   -264
ATOM   2567  OH  TYR A 170      55.018  75.322  13.109  1.00 22.29           O  
ANISOU 2567  OH  TYR A 170     2884   1396   4187   -217   -697   -456
ATOM   2568  H   TYR A 170      53.235  71.147   8.766  1.00  0.00           H  
ATOM   2569  HA  TYR A 170      50.846  69.978   9.735  1.00  0.00           H  
ATOM   2570  HB3 TYR A 170      51.899  70.166  11.961  1.00  0.00           H  
ATOM   2571  HB2 TYR A 170      50.599  71.292  11.830  1.00  0.00           H  
ATOM   2572  HD1 TYR A 170      51.031  73.762  11.574  1.00  0.00           H  
ATOM   2573  HD2 TYR A 170      54.177  70.912  12.350  1.00  0.00           H  
ATOM   2574  HE1 TYR A 170      52.510  75.595  12.290  1.00  0.00           H  
ATOM   2575  HE2 TYR A 170      55.674  72.760  13.066  1.00  0.00           H  
ATOM   2576  HH  TYR A 170      54.620  76.187  12.963  1.00  0.00           H  
ATOM   2577  N   GLY A 171      49.666  72.283   9.312  1.00 21.26           N  
ANISOU 2577  N   GLY A 171     2438   1401   4236    818   -607   -524
ATOM   2578  CA  GLY A 171      49.024  73.424   8.680  1.00 24.65           C  
ANISOU 2578  CA  GLY A 171     2181   2095   5088   1206   -802   -720
ATOM   2579  C   GLY A 171      47.576  73.511   9.150  1.00 20.70           C  
ANISOU 2579  C   GLY A 171     2436   2093   3336   1224   -393   -254
ATOM   2580  O   GLY A 171      47.224  73.053  10.239  1.00 20.96           O  
ANISOU 2580  O   GLY A 171     2242   1695   4023    710   -398   -401
ATOM   2581  H   GLY A 171      49.093  71.691   9.902  1.00  0.00           H  
ATOM   2582  HA3 GLY A 171      49.067  73.320   7.594  1.00  0.00           H  
ATOM   2583  HA2 GLY A 171      49.538  74.347   8.954  1.00  0.00           H  
ATOM   2584  N   PHE A 172      46.753  74.142   8.305  1.00 26.82           N  
ANISOU 2584  N   PHE A 172     2498   1997   5692   1099  -1134   -215
ATOM   2585  CA  PHE A 172      45.327  74.376   8.500  1.00 27.65           C  
ANISOU 2585  CA  PHE A 172     2381   3027   5096   1199  -1141   -413
ATOM   2586  C   PHE A 172      44.663  74.414   7.116  1.00 29.00           C  
ANISOU 2586  C   PHE A 172     3885   2176   4957    997  -1118    -34
ATOM   2587  O   PHE A 172      45.289  74.859   6.151  1.00 34.97           O  
ANISOU 2587  O   PHE A 172     3092   3581   6613   1353  -1011    399
ATOM   2588  CB  PHE A 172      45.122  75.683   9.308  1.00 30.00           C  
ANISOU 2588  CB  PHE A 172     2762   2678   5958   1413    122     36
ATOM   2589  CG  PHE A 172      45.529  76.971   8.602  1.00 29.69           C  
ANISOU 2589  CG  PHE A 172     4153   2365   4762   1597   -615   -211
ATOM   2590  CD1 PHE A 172      46.889  77.351   8.553  1.00 34.70           C  
ANISOU 2590  CD1 PHE A 172     4453   3140   5591   1775   -127   -688
ATOM   2591  CD2 PHE A 172      44.591  77.689   7.828  1.00 39.43           C  
ANISOU 2591  CD2 PHE A 172     5841   3190   5950   2092  -1132    543
ATOM   2592  CE1 PHE A 172      47.281  78.435   7.780  1.00 40.64           C  
ANISOU 2592  CE1 PHE A 172     5886   4700   4855    266  -1283   -638
ATOM   2593  CE2 PHE A 172      45.003  78.776   7.069  1.00 43.74           C  
ANISOU 2593  CE2 PHE A 172     7252   2595   6772    887   -638    890
ATOM   2594  CZ  PHE A 172      46.341  79.147   7.046  1.00 42.14           C  
ANISOU 2594  CZ  PHE A 172     7439   2196   6376    482  -1940     24
ATOM   2595  H   PHE A 172      47.118  74.495   7.431  1.00  0.00           H  
ATOM   2596  HA  PHE A 172      44.914  73.532   9.049  1.00  0.00           H  
ATOM   2597  HB3 PHE A 172      45.675  75.618  10.246  1.00  0.00           H  
ATOM   2598  HB2 PHE A 172      44.073  75.763   9.596  1.00  0.00           H  
ATOM   2599  HD1 PHE A 172      47.632  76.789   9.100  1.00  0.00           H  
ATOM   2600  HD2 PHE A 172      43.554  77.384   7.811  1.00  0.00           H  
ATOM   2601  HE1 PHE A 172      48.323  78.718   7.741  1.00  0.00           H  
ATOM   2602  HE2 PHE A 172      44.281  79.322   6.479  1.00  0.00           H  
ATOM   2603  HZ  PHE A 172      46.655  79.987   6.444  1.00  0.00           H  
ATOM   2604  N   GLU A 173      43.410  73.939   7.038  1.00 43.93           N  
ANISOU 2604  N   GLU A 173     3023   5078   8589    887  -2561  -1116
ATOM   2605  CA  GLU A 173      42.632  73.947   5.799  1.00 46.78           C  
ANISOU 2605  CA  GLU A 173     5656   5073   7042    575  -2269   1590
ATOM   2606  C   GLU A 173      42.017  75.327   5.525  1.00 38.95           C  
ANISOU 2606  C   GLU A 173     4521   3057   7220   -370  -1114    149
ATOM   2607  O   GLU A 173      41.456  75.943   6.429  1.00 49.81           O  
ANISOU 2607  O   GLU A 173     4956   5289   8679   1924   -405   -666
ATOM   2608  CB  GLU A 173      41.567  72.833   5.823  1.00 52.73           C  
ANISOU 2608  CB  GLU A 173     4575   6350   9110    109  -2594   -563
ATOM   2609  CG  GLU A 173      42.193  71.424   5.714  1.00 56.52           C  
ANISOU 2609  CG  GLU A 173     4338   6789  10346    507  -2151   -442
ATOM   2610  CD  GLU A 173      41.201  70.276   5.460  1.00 48.87           C  
ANISOU 2610  CD  GLU A 173     6012   5835   6719   1425  -1849  -2067
ATOM   2611  OE1 GLU A 173      39.993  70.444   5.739  1.00 82.10           O  
ANISOU 2611  OE1 GLU A 173     6102  15531   9559   5381   -287   1261
ATOM   2612  OE2 GLU A 173      41.685  69.220   4.994  1.00 68.29           O1-
ANISOU 2612  OE2 GLU A 173    11952   8329   5663   4722   -702  -1889
ATOM   2613  H   GLU A 173      42.943  73.590   7.865  1.00  0.00           H  
ATOM   2614  HA  GLU A 173      43.306  73.725   4.969  1.00  0.00           H  
ATOM   2615  HB3 GLU A 173      40.860  72.987   5.005  1.00  0.00           H  
ATOM   2616  HB2 GLU A 173      40.984  72.903   6.743  1.00  0.00           H  
ATOM   2617  HG3 GLU A 173      42.742  71.197   6.628  1.00  0.00           H  
ATOM   2618  HG2 GLU A 173      42.927  71.422   4.908  1.00  0.00           H  
ATOM   2619  N   SER A 174      42.124  75.768   4.261  1.00 53.31           N  
ANISOU 2619  N   SER A 174     6293   6561   7401    138    -42    370
ATOM   2620  CA  SER A 174      41.634  77.052   3.754  1.00 51.60           C  
ANISOU 2620  CA  SER A 174     5984   6864   6758   -629    349   1090
ATOM   2621  C   SER A 174      40.144  77.010   3.345  1.00 57.31           C  
ANISOU 2621  C   SER A 174     7346   6875   7554    778   -339   1803
ATOM   2622  O   SER A 174      39.773  77.581   2.319  1.00 48.65           O  
ANISOU 2622  O   SER A 174     7319   6573   4591    767     78   -707
ATOM   2623  CB  SER A 174      42.589  77.514   2.629  1.00 53.84           C  
ANISOU 2623  CB  SER A 174     8987   5323   6144   1159    938   1481
ATOM   2624  OG  SER A 174      42.505  76.688   1.482  1.00 31.09           O  
ANISOU 2624  OG  SER A 174     4016   3251   4544   -503  -1074    683
ATOM   2625  H   SER A 174      42.592  75.192   3.577  1.00  0.00           H  
ATOM   2626  HA  SER A 174      41.712  77.787   4.558  1.00  0.00           H  
ATOM   2627  HB3 SER A 174      43.620  77.524   2.984  1.00  0.00           H  
ATOM   2628  HB2 SER A 174      42.356  78.537   2.332  1.00  0.00           H  
ATOM   2629  HG  SER A 174      41.653  76.840   1.065  1.00  0.00           H  
ATOM   2630  N   THR A 175      39.315  76.335   4.162  1.00 71.17           N  
ANISOU 2630  N   THR A 175     6680   9719  10641    414    498   2563
ATOM   2631  CA  THR A 175      37.877  76.114   3.962  1.00 50.30           C  
ANISOU 2631  CA  THR A 175     5960   6099   7051   2114   2565    994
ATOM   2632  C   THR A 175      37.173  77.102   4.876  1.00 50.96           C  
ANISOU 2632  C   THR A 175     6449   5093   7817   1899   2192   -212
ATOM   2633  O   THR A 175      35.987  76.993   5.186  1.00 54.06           O  
ANISOU 2633  O   THR A 175     5993   7398   7150   1283   -701      0
ATOM   2634  CB  THR A 175      37.476  74.629   4.214  1.00 50.92           C  
ANISOU 2634  CB  THR A 175     5946   7432   5967   -614   1330    -92
ATOM   2635  OG1 THR A 175      37.776  74.207   5.535  1.00 58.77           O  
ANISOU 2635  OG1 THR A 175     7598   6621   8109     76   1515   2072
ATOM   2636  CG2 THR A 175      38.158  73.648   3.245  1.00 40.67           C  
ANISOU 2636  CG2 THR A 175     5330   5228   4894   -244   -843   -235
ATOM   2637  H   THR A 175      39.707  75.892   4.982  1.00  0.00           H  
ATOM   2638  HA  THR A 175      37.596  76.359   2.935  1.00  0.00           H  
ATOM   2639  HXT THR A 175      37.776  77.934   5.242  1.00  0.00           H  
ATOM   2640  HB  THR A 175      36.397  74.524   4.082  1.00  0.00           H  
ATOM   2641  HG1 THR A 175      37.221  74.698   6.146  1.00  0.00           H  
ATOM   2642 HG21 THR A 175      37.841  72.622   3.438  1.00  0.00           H  
ATOM   2643 HG22 THR A 175      37.905  73.882   2.211  1.00  0.00           H  
ATOM   2644 HG23 THR A 175      39.244  73.679   3.336  1.00  0.00           H  
ATOM   2645  N   ASN A 180      40.278  73.180  12.591  1.00 48.57           N  
ANISOU 2645  N   ASN A 180     3741   6413   8298   2691  -1338  -1630
ATOM   2646  CA  ASN A 180      40.659  73.019  11.168  1.00 36.00           C  
ANISOU 2646  CA  ASN A 180     2159   4417   7102    358   -186   -726
ATOM   2647  C   ASN A 180      42.197  72.819  11.004  1.00 32.78           C  
ANISOU 2647  C   ASN A 180     2551   4437   5465   1077   -120   -534
ATOM   2648  O   ASN A 180      42.649  72.701   9.865  1.00 25.05           O  
ANISOU 2648  O   ASN A 180     1994   2105   5419    632   -149   -220
ATOM   2649  CB  ASN A 180      40.077  74.139  10.255  1.00 44.58           C  
ANISOU 2649  CB  ASN A 180     3293   5889   7754    533   -134    656
ATOM   2650  CG  ASN A 180      40.729  75.526  10.380  1.00 51.57           C  
ANISOU 2650  CG  ASN A 180     3056   7907   8631   -736    308    520
ATOM   2651  OD1 ASN A 180      41.318  76.024   9.426  1.00 45.64           O  
ANISOU 2651  OD1 ASN A 180     3598   3210  10530    779   -229   -333
ATOM   2652  ND2 ASN A 180      40.632  76.150  11.555  1.00 61.85           N  
ANISOU 2652  ND2 ASN A 180     4489   9808   9201   2081   1146   2886
ATOM   2653  H11 ASN A 180      39.284  73.349  12.664  1.00  0.00           H  
ATOM   2654  H22 ASN A 180      40.434  72.316  13.090  1.00  0.00           H  
ATOM   2655  HA  ASN A 180      40.210  72.088  10.822  1.00  0.00           H  
ATOM   2656  HB3 ASN A 180      39.007  74.248  10.439  1.00  0.00           H  
ATOM   2657  HB2 ASN A 180      40.157  73.827   9.212  1.00  0.00           H  
ATOM   2658 HD22 ASN A 180      41.040  77.066  11.677  1.00  0.00           H  
ATOM   2659 HD21 ASN A 180      40.167  75.700  12.330  1.00  0.00           H  
ATOM   2660  N   LYS A 181      42.971  72.769  12.104  1.00 25.18           N  
ANISOU 2660  N   LYS A 181     2398   2035   5132    981    -97  -1113
ATOM   2661  CA  LYS A 181      44.405  72.489  12.108  1.00 25.15           C  
ANISOU 2661  CA  LYS A 181     2103   2718   4732   1413   -394  -1528
ATOM   2662  C   LYS A 181      44.676  70.980  12.006  1.00 24.34           C  
ANISOU 2662  C   LYS A 181     1401   2138   5706    707   -234   -401
ATOM   2663  O   LYS A 181      43.887  70.179  12.512  1.00 24.40           O  
ANISOU 2663  O   LYS A 181     1803   1991   5477    560     95   -928
ATOM   2664  CB  LYS A 181      45.025  73.090  13.384  1.00 24.64           C  
ANISOU 2664  CB  LYS A 181     2379   2317   4664    584   -472  -1306
ATOM   2665  CG  LYS A 181      45.080  74.629  13.339  1.00 30.57           C  
ANISOU 2665  CG  LYS A 181     3567   2095   5951   1239   -441  -1737
ATOM   2666  CD  LYS A 181      45.437  75.283  14.682  1.00 29.47           C  
ANISOU 2666  CD  LYS A 181     3459   2796   4939   1034    338  -1331
ATOM   2667  CE  LYS A 181      44.287  75.220  15.706  1.00 34.22           C  
ANISOU 2667  CE  LYS A 181     3592   4447   4963    518    210   -660
ATOM   2668  NZ  LYS A 181      44.628  75.919  16.957  1.00 33.26           N1+
ANISOU 2668  NZ  LYS A 181     4184   3270   5181   -383    238   -652
ATOM   2669  H   LYS A 181      42.534  72.878  13.007  1.00  0.00           H  
ATOM   2670  HA  LYS A 181      44.854  72.980  11.247  1.00  0.00           H  
ATOM   2671  HB3 LYS A 181      46.045  72.724  13.514  1.00  0.00           H  
ATOM   2672  HB2 LYS A 181      44.467  72.741  14.252  1.00  0.00           H  
ATOM   2673  HG3 LYS A 181      44.132  75.036  12.984  1.00  0.00           H  
ATOM   2674  HG2 LYS A 181      45.823  74.925  12.598  1.00  0.00           H  
ATOM   2675  HD3 LYS A 181      45.719  76.321  14.501  1.00  0.00           H  
ATOM   2676  HD2 LYS A 181      46.325  74.796  15.087  1.00  0.00           H  
ATOM   2677  HE3 LYS A 181      44.037  74.188  15.947  1.00  0.00           H  
ATOM   2678  HE2 LYS A 181      43.389  75.679  15.291  1.00  0.00           H  
ATOM   2679  HZ1 LYS A 181      45.446  75.481  17.362  1.00  0.00           H  
ATOM   2680  HZ2 LYS A 181      44.826  76.890  16.764  1.00  0.00           H  
ATOM   2681  HZ3 LYS A 181      43.856  75.851  17.605  1.00  0.00           H  
ATOM   2682  N   TYR A 182      45.812  70.631  11.384  1.00 22.05           N  
ANISOU 2682  N   TYR A 182     1675   1979   4721    603   -607  -1249
ATOM   2683  CA  TYR A 182      46.251  69.248  11.209  1.00 21.28           C  
ANISOU 2683  CA  TYR A 182     1796   1713   4575    544   -465  -1142
ATOM   2684  C   TYR A 182      47.780  69.125  11.249  1.00 21.68           C  
ANISOU 2684  C   TYR A 182     1936   1703   4597    465    -50   -440
ATOM   2685  O   TYR A 182      48.488  70.075  10.920  1.00 19.84           O  
ANISOU 2685  O   TYR A 182     1781   1489   4266    485   -432   -257
ATOM   2686  CB  TYR A 182      45.666  68.678   9.898  1.00 19.98           C  
ANISOU 2686  CB  TYR A 182     1957   2073   3559    599     42   -441
ATOM   2687  CG  TYR A 182      46.127  69.351   8.611  1.00 19.44           C  
ANISOU 2687  CG  TYR A 182     1857   1988   3540    564   -253   -411
ATOM   2688  CD1 TYR A 182      47.323  68.945   7.981  1.00 21.41           C  
ANISOU 2688  CD1 TYR A 182     1909   2387   3836    406   -243  -1025
ATOM   2689  CD2 TYR A 182      45.360  70.387   8.039  1.00 22.43           C  
ANISOU 2689  CD2 TYR A 182     2592   2157   3772    559   -801   -445
ATOM   2690  CE1 TYR A 182      47.767  69.587   6.810  1.00 22.92           C  
ANISOU 2690  CE1 TYR A 182     2419   2288   4001    331   -178   -118
ATOM   2691  CE2 TYR A 182      45.794  71.014   6.855  1.00 25.05           C  
ANISOU 2691  CE2 TYR A 182     2947   2205   4365   1258   -582    -97
ATOM   2692  CZ  TYR A 182      47.003  70.626   6.248  1.00 25.77           C  
ANISOU 2692  CZ  TYR A 182     3221   2821   3749    925   -516   -804
ATOM   2693  OH  TYR A 182      47.430  71.250   5.113  1.00 29.42           O  
ANISOU 2693  OH  TYR A 182     3373   3349   4456    764   -638    399
ATOM   2694  H   TYR A 182      46.422  71.343  11.001  1.00  0.00           H  
ATOM   2695  HA  TYR A 182      45.865  68.659  12.041  1.00  0.00           H  
ATOM   2696  HB3 TYR A 182      44.578  68.709   9.946  1.00  0.00           H  
ATOM   2697  HB2 TYR A 182      45.918  67.619   9.833  1.00  0.00           H  
ATOM   2698  HD1 TYR A 182      47.909  68.142   8.398  1.00  0.00           H  
ATOM   2699  HD2 TYR A 182      44.438  70.703   8.505  1.00  0.00           H  
ATOM   2700  HE1 TYR A 182      48.689  69.277   6.342  1.00  0.00           H  
ATOM   2701  HE2 TYR A 182      45.196  71.794   6.413  1.00  0.00           H  
ATOM   2702  HH  TYR A 182      46.883  71.998   4.861  1.00  0.00           H  
ATOM   2703  N   TRP A 183      48.237  67.913  11.598  1.00 19.40           N  
ANISOU 2703  N   TRP A 183     1647   1781   3942    474   -384   -583
ATOM   2704  CA  TRP A 183      49.590  67.409  11.395  1.00 18.25           C  
ANISOU 2704  CA  TRP A 183     1722   1857   3355    391   -404   -209
ATOM   2705  C   TRP A 183      49.627  66.689  10.047  1.00 18.34           C  
ANISOU 2705  C   TRP A 183     1672   1744   3550    219   -295   -594
ATOM   2706  O   TRP A 183      48.843  65.761   9.845  1.00 19.28           O  
ANISOU 2706  O   TRP A 183     1479   1762   4082    172   -345   -622
ATOM   2707  CB  TRP A 183      49.948  66.391  12.495  1.00 17.13           C  
ANISOU 2707  CB  TRP A 183     1523   1891   3094     65   -194    -37
ATOM   2708  CG  TRP A 183      49.893  66.882  13.902  1.00 16.62           C  
ANISOU 2708  CG  TRP A 183     1782   1421   3113    -54   -185   -229
ATOM   2709  CD1 TRP A 183      48.919  66.614  14.801  1.00 18.82           C  
ANISOU 2709  CD1 TRP A 183     1924   2077   3146    107    127   -542
ATOM   2710  CD2 TRP A 183      50.827  67.775  14.568  1.00 15.52           C  
ANISOU 2710  CD2 TRP A 183     1359   1066   3471    100      6   -484
ATOM   2711  NE1 TRP A 183      49.204  67.255  15.988  1.00 17.86           N  
ANISOU 2711  NE1 TRP A 183     1633   1624   3529    159    330   -611
ATOM   2712  CE2 TRP A 183      50.363  67.995  15.899  1.00 17.21           C  
ANISOU 2712  CE2 TRP A 183     1396   1620   3522    271     72   -889
ATOM   2713  CE3 TRP A 183      52.019  68.430  14.179  1.00 15.79           C  
ANISOU 2713  CE3 TRP A 183     1378    943   3679    193   -373   -143
ATOM   2714  CZ2 TRP A 183      51.043  68.828  16.796  1.00 18.25           C  
ANISOU 2714  CZ2 TRP A 183     1880   1413   3641    113     75   -825
ATOM   2715  CZ3 TRP A 183      52.703  69.281  15.066  1.00 16.06           C  
ANISOU 2715  CZ3 TRP A 183     1439   1479   3181    166   -258   -255
ATOM   2716  CH2 TRP A 183      52.210  69.481  16.369  1.00 18.00           C  
ANISOU 2716  CH2 TRP A 183     1709   1580   3548    156      1   -464
ATOM   2717  H   TRP A 183      47.562  67.211  11.879  1.00  0.00           H  
ATOM   2718  HA  TRP A 183      50.309  68.230  11.414  1.00  0.00           H  
ATOM   2719  HB3 TRP A 183      50.961  66.021  12.326  1.00  0.00           H  
ATOM   2720  HB2 TRP A 183      49.301  65.518  12.429  1.00  0.00           H  
ATOM   2721  HD1 TRP A 183      48.058  65.991  14.609  1.00  0.00           H  
ATOM   2722  HE1 TRP A 183      48.605  67.192  16.806  1.00  0.00           H  
ATOM   2723  HE3 TRP A 183      52.402  68.281  13.181  1.00  0.00           H  
ATOM   2724  HZ2 TRP A 183      50.671  68.974  17.796  1.00  0.00           H  
ATOM   2725  HZ3 TRP A 183      53.608  69.777  14.747  1.00  0.00           H  
ATOM   2726  HH2 TRP A 183      52.722  70.131  17.051  1.00  0.00           H  
ATOM   2727  N   LEU A 184      50.552  67.097   9.168  1.00 16.98           N  
ANISOU 2727  N   LEU A 184     2119   1325   3007    551     18   -196
ATOM   2728  CA  LEU A 184      50.824  66.396   7.918  1.00 16.54           C  
ANISOU 2728  CA  LEU A 184     1548   1888   2848    559   -112   -173
ATOM   2729  C   LEU A 184      51.726  65.195   8.231  1.00 17.30           C  
ANISOU 2729  C   LEU A 184     1434   1515   3622    286   -443   -580
ATOM   2730  O   LEU A 184      52.903  65.385   8.537  1.00 17.11           O  
ANISOU 2730  O   LEU A 184     1751   1287   3461    382   -540   -449
ATOM   2731  CB  LEU A 184      51.456  67.376   6.909  1.00 18.93           C  
ANISOU 2731  CB  LEU A 184     1908   2019   3266    607   -187    -71
ATOM   2732  CG  LEU A 184      51.649  66.793   5.491  1.00 23.28           C  
ANISOU 2732  CG  LEU A 184     2669   2388   3786   1120   -665    197
ATOM   2733  CD1 LEU A 184      50.322  66.355   4.837  1.00 25.49           C  
ANISOU 2733  CD1 LEU A 184     3184   2106   4394    848  -1115   -488
ATOM   2734  CD2 LEU A 184      52.431  67.780   4.608  1.00 29.73           C  
ANISOU 2734  CD2 LEU A 184     3957   2276   5059   1825   -345    916
ATOM   2735  H   LEU A 184      51.193  67.840   9.414  1.00  0.00           H  
ATOM   2736  HA  LEU A 184      49.879  66.038   7.506  1.00  0.00           H  
ATOM   2737  HB3 LEU A 184      52.419  67.715   7.293  1.00  0.00           H  
ATOM   2738  HB2 LEU A 184      50.837  68.271   6.839  1.00  0.00           H  
ATOM   2739  HG  LEU A 184      52.273  65.903   5.576  1.00  0.00           H  
ATOM   2740 HD11 LEU A 184      50.275  66.610   3.778  1.00  0.00           H  
ATOM   2741 HD12 LEU A 184      50.199  65.274   4.908  1.00  0.00           H  
ATOM   2742 HD13 LEU A 184      49.457  66.815   5.317  1.00  0.00           H  
ATOM   2743 HD21 LEU A 184      53.241  67.266   4.094  1.00  0.00           H  
ATOM   2744 HD22 LEU A 184      51.805  68.252   3.851  1.00  0.00           H  
ATOM   2745 HD23 LEU A 184      52.882  68.586   5.188  1.00  0.00           H  
ATOM   2746  N   VAL A 185      51.130  63.996   8.202  1.00 16.64           N  
ANISOU 2746  N   VAL A 185     1634   1253   3435    455   -550   -598
ATOM   2747  CA  VAL A 185      51.756  62.748   8.620  1.00 15.73           C  
ANISOU 2747  CA  VAL A 185     1965   1294   2716    656   -593   -198
ATOM   2748  C   VAL A 185      51.914  61.813   7.415  1.00 15.65           C  
ANISOU 2748  C   VAL A 185     1586   1513   2848    -31   -466   -207
ATOM   2749  O   VAL A 185      50.936  61.534   6.727  1.00 17.41           O  
ANISOU 2749  O   VAL A 185     1863   1495   3256    478   -708   -484
ATOM   2750  CB  VAL A 185      50.900  62.059   9.723  1.00 16.89           C  
ANISOU 2750  CB  VAL A 185     1730   1654   3031    325   -355   -404
ATOM   2751  CG1 VAL A 185      51.176  60.561   9.952  1.00 18.19           C  
ANISOU 2751  CG1 VAL A 185     1754   1680   3474    412   -246     10
ATOM   2752  CG2 VAL A 185      51.050  62.801  11.057  1.00 19.47           C  
ANISOU 2752  CG2 VAL A 185     1849   2077   3470    162   -320   -610
ATOM   2753  H   VAL A 185      50.151  63.930   7.954  1.00  0.00           H  
ATOM   2754  HA  VAL A 185      52.743  62.947   9.034  1.00  0.00           H  
ATOM   2755  HB  VAL A 185      49.855  62.154   9.441  1.00  0.00           H  
ATOM   2756 HG11 VAL A 185      50.585  60.188  10.787  1.00  0.00           H  
ATOM   2757 HG12 VAL A 185      50.914  59.945   9.092  1.00  0.00           H  
ATOM   2758 HG13 VAL A 185      52.229  60.400  10.179  1.00  0.00           H  
ATOM   2759 HG21 VAL A 185      50.396  62.383  11.820  1.00  0.00           H  
ATOM   2760 HG22 VAL A 185      52.074  62.715  11.417  1.00  0.00           H  
ATOM   2761 HG23 VAL A 185      50.809  63.859  10.964  1.00  0.00           H  
ATOM   2762  N   LYS A 186      53.147  61.325   7.225  1.00 15.48           N  
ANISOU 2762  N   LYS A 186     1734   1125   3023    307   -290   -297
ATOM   2763  CA  LYS A 186      53.524  60.290   6.273  1.00 16.16           C  
ANISOU 2763  CA  LYS A 186     2011    942   3185    216   -367   -249
ATOM   2764  C   LYS A 186      53.263  58.912   6.900  1.00 14.78           C  
ANISOU 2764  C   LYS A 186     1871   1093   2649    209   -417   -348
ATOM   2765  O   LYS A 186      53.822  58.616   7.958  1.00 14.57           O  
ANISOU 2765  O   LYS A 186     1667   1193   2675    188   -461   -251
ATOM   2766  CB  LYS A 186      55.022  60.471   5.938  1.00 15.39           C  
ANISOU 2766  CB  LYS A 186     1844   1227   2775     21    -29   -320
ATOM   2767  CG  LYS A 186      55.550  59.548   4.827  1.00 16.62           C  
ANISOU 2767  CG  LYS A 186     1745   1802   2769    444   -331   -342
ATOM   2768  CD  LYS A 186      57.074  59.632   4.665  1.00 16.28           C  
ANISOU 2768  CD  LYS A 186     1898   1470   2814    167    -45   -512
ATOM   2769  CE  LYS A 186      57.597  58.715   3.547  1.00 17.29           C  
ANISOU 2769  CE  LYS A 186     1934   1864   2771    782   -499   -311
ATOM   2770  NZ  LYS A 186      59.070  58.697   3.495  1.00 17.01           N1+
ANISOU 2770  NZ  LYS A 186     1985   1508   2970    417   -365    -72
ATOM   2771  H   LYS A 186      53.881  61.604   7.866  1.00  0.00           H  
ATOM   2772  HA  LYS A 186      52.937  60.396   5.358  1.00  0.00           H  
ATOM   2773  HB3 LYS A 186      55.611  60.319   6.839  1.00  0.00           H  
ATOM   2774  HB2 LYS A 186      55.214  61.503   5.651  1.00  0.00           H  
ATOM   2775  HG3 LYS A 186      55.066  59.818   3.890  1.00  0.00           H  
ATOM   2776  HG2 LYS A 186      55.278  58.513   5.031  1.00  0.00           H  
ATOM   2777  HD3 LYS A 186      57.544  59.367   5.613  1.00  0.00           H  
ATOM   2778  HD2 LYS A 186      57.355  60.666   4.460  1.00  0.00           H  
ATOM   2779  HE3 LYS A 186      57.214  59.042   2.580  1.00  0.00           H  
ATOM   2780  HE2 LYS A 186      57.250  57.693   3.705  1.00  0.00           H  
ATOM   2781  HZ1 LYS A 186      59.376  58.087   2.749  1.00  0.00           H  
ATOM   2782  HZ2 LYS A 186      59.411  59.628   3.306  1.00  0.00           H  
ATOM   2783  HZ3 LYS A 186      59.447  58.369   4.373  1.00  0.00           H  
ATOM   2784  N   ASN A 187      52.464  58.090   6.206  1.00 15.94           N  
ANISOU 2784  N   ASN A 187     1741   1065   3248     66   -494   -429
ATOM   2785  CA  ASN A 187      52.281  56.671   6.513  1.00 16.26           C  
ANISOU 2785  CA  ASN A 187     1515   1197   3462    106   -321   -415
ATOM   2786  C   ASN A 187      53.163  55.826   5.569  1.00 15.70           C  
ANISOU 2786  C   ASN A 187     2018   1434   2513    115   -466   -325
ATOM   2787  O   ASN A 187      53.738  56.351   4.614  1.00 15.94           O  
ANISOU 2787  O   ASN A 187     1910   1258   2886    445   -329   -172
ATOM   2788  CB  ASN A 187      50.779  56.308   6.372  1.00 16.82           C  
ANISOU 2788  CB  ASN A 187     1401   1602   3386    108   -393   -194
ATOM   2789  CG  ASN A 187      50.320  55.080   7.176  1.00 17.31           C  
ANISOU 2789  CG  ASN A 187     1844   1619   3112   -302   -517   -576
ATOM   2790  OD1 ASN A 187      51.115  54.393   7.812  1.00 17.36           O  
ANISOU 2790  OD1 ASN A 187     1571   1685   3338    -43   -424   -418
ATOM   2791  ND2 ASN A 187      49.022  54.783   7.140  1.00 19.07           N  
ANISOU 2791  ND2 ASN A 187     1685   1782   3777    -62   -526   -312
ATOM   2792  H   ASN A 187      52.052  58.403   5.337  1.00  0.00           H  
ATOM   2793  HA  ASN A 187      52.628  56.428   7.519  1.00  0.00           H  
ATOM   2794  HB3 ASN A 187      50.494  56.200   5.325  1.00  0.00           H  
ATOM   2795  HB2 ASN A 187      50.191  57.139   6.764  1.00  0.00           H  
ATOM   2796 HD22 ASN A 187      48.673  53.969   7.626  1.00  0.00           H  
ATOM   2797 HD21 ASN A 187      48.378  55.355   6.611  1.00  0.00           H  
ATOM   2798  N   SER A 188      53.251  54.524   5.870  1.00 15.03           N  
ANISOU 2798  N   SER A 188     1667   1138   2902    -62   -402   -255
ATOM   2799  CA  SER A 188      54.029  53.530   5.137  1.00 14.72           C  
ANISOU 2799  CA  SER A 188     1283   1206   3102    306   -570   -386
ATOM   2800  C   SER A 188      53.155  52.327   4.736  1.00 16.11           C  
ANISOU 2800  C   SER A 188     1698   1432   2990    212   -540    -73
ATOM   2801  O   SER A 188      53.581  51.182   4.886  1.00 15.55           O  
ANISOU 2801  O   SER A 188     1740   1229   2940    237   -408   -166
ATOM   2802  CB  SER A 188      55.295  53.185   5.947  1.00 13.89           C  
ANISOU 2802  CB  SER A 188     1557   1300   2421     82   -589   -246
ATOM   2803  OG  SER A 188      54.996  52.599   7.199  1.00 16.14           O  
ANISOU 2803  OG  SER A 188     2033   1522   2576    121   -455   -293
ATOM   2804  H   SER A 188      52.728  54.173   6.662  1.00  0.00           H  
ATOM   2805  HA  SER A 188      54.367  53.965   4.197  1.00  0.00           H  
ATOM   2806  HB3 SER A 188      55.886  54.086   6.112  1.00  0.00           H  
ATOM   2807  HB2 SER A 188      55.926  52.498   5.382  1.00  0.00           H  
ATOM   2808  HG  SER A 188      54.684  53.287   7.793  1.00  0.00           H  
ATOM   2809  N   TRP A 189      51.957  52.623   4.200  1.00 16.04           N  
ANISOU 2809  N   TRP A 189     1768   1478   2845     35   -635   -236
ATOM   2810  CA  TRP A 189      51.016  51.660   3.613  1.00 17.23           C  
ANISOU 2810  CA  TRP A 189     2021   1529   2995   -416   -336   -356
ATOM   2811  C   TRP A 189      50.844  51.885   2.094  1.00 18.79           C  
ANISOU 2811  C   TRP A 189     2822   1265   3051    161   -416   -437
ATOM   2812  O   TRP A 189      49.820  51.490   1.535  1.00 19.90           O  
ANISOU 2812  O   TRP A 189     2331   1849   3380    218   -640   -431
ATOM   2813  CB  TRP A 189      49.660  51.721   4.363  1.00 16.81           C  
ANISOU 2813  CB  TRP A 189     1579   1724   3082   -138   -378   -340
ATOM   2814  CG  TRP A 189      49.611  51.274   5.798  1.00 16.56           C  
ANISOU 2814  CG  TRP A 189     1758   1558   2973   -241   -407   -415
ATOM   2815  CD1 TRP A 189      50.547  50.546   6.449  1.00 16.09           C  
ANISOU 2815  CD1 TRP A 189     1557   1572   2982    160   -378   -139
ATOM   2816  CD2 TRP A 189      48.513  51.431   6.748  1.00 17.39           C  
ANISOU 2816  CD2 TRP A 189     1988   1480   3138   -261   -270   -210
ATOM   2817  NE1 TRP A 189      50.126  50.277   7.733  1.00 19.10           N  
ANISOU 2817  NE1 TRP A 189     1781   2126   3348    316   -355   -602
ATOM   2818  CE2 TRP A 189      48.873  50.795   7.975  1.00 17.96           C  
ANISOU 2818  CE2 TRP A 189     1852   1672   3299   -175   -243   -402
ATOM   2819  CE3 TRP A 189      47.237  52.037   6.695  1.00 18.28           C  
ANISOU 2819  CE3 TRP A 189     1629   1637   3678    -26   -326   -506
ATOM   2820  CZ2 TRP A 189      48.019  50.772   9.092  1.00 21.56           C  
ANISOU 2820  CZ2 TRP A 189     2012   2055   4125     81    244   -199
ATOM   2821  CZ3 TRP A 189      46.370  52.020   7.805  1.00 20.77           C  
ANISOU 2821  CZ3 TRP A 189     2561   1955   3373   -274     62   -325
ATOM   2822  CH2 TRP A 189      46.756  51.384   9.001  1.00 21.70           C  
ANISOU 2822  CH2 TRP A 189     1538   2453   4255   -175     -7    -73
ATOM   2823  H   TRP A 189      51.687  53.593   4.124  1.00  0.00           H  
ATOM   2824  HA  TRP A 189      51.406  50.645   3.701  1.00  0.00           H  
ATOM   2825  HB3 TRP A 189      48.930  51.092   3.853  1.00  0.00           H  
ATOM   2826  HB2 TRP A 189      49.260  52.736   4.316  1.00  0.00           H  
ATOM   2827  HD1 TRP A 189      51.476  50.213   6.017  1.00  0.00           H  
ATOM   2828  HE1 TRP A 189      50.677  49.737   8.386  1.00  0.00           H  
ATOM   2829  HE3 TRP A 189      46.929  52.523   5.783  1.00  0.00           H  
ATOM   2830  HZ2 TRP A 189      48.325  50.282  10.005  1.00  0.00           H  
ATOM   2831  HZ3 TRP A 189      45.407  52.503   7.738  1.00  0.00           H  
ATOM   2832  HH2 TRP A 189      46.089  51.367   9.850  1.00  0.00           H  
ATOM   2833  N   GLY A 190      51.849  52.495   1.440  1.00 17.92           N  
ANISOU 2833  N   GLY A 190     2083   1757   2967     76   -396   -419
ATOM   2834  CA  GLY A 190      51.847  52.792   0.007  1.00 20.00           C  
ANISOU 2834  CA  GLY A 190     2989   1628   2981    538   -549   -605
ATOM   2835  C   GLY A 190      51.057  54.075  -0.301  1.00 20.05           C  
ANISOU 2835  C   GLY A 190     1883   2725   3007    483   -491   -559
ATOM   2836  O   GLY A 190      50.339  54.610   0.546  1.00 19.26           O  
ANISOU 2836  O   GLY A 190     2256   2086   2976    266   -637   -229
ATOM   2837  H   GLY A 190      52.671  52.776   1.956  1.00  0.00           H  
ATOM   2838  HA3 GLY A 190      51.429  51.959  -0.560  1.00  0.00           H  
ATOM   2839  HA2 GLY A 190      52.880  52.914  -0.320  1.00  0.00           H  
ATOM   2840  N   GLU A 191      51.209  54.565  -1.542  1.00 21.05           N  
ANISOU 2840  N   GLU A 191     2901   1899   3197    216   -793     12
ATOM   2841  CA  GLU A 191      50.600  55.806  -2.035  1.00 22.29           C  
ANISOU 2841  CA  GLU A 191     3075   2076   3319    425   -734     82
ATOM   2842  C   GLU A 191      49.079  55.734  -2.271  1.00 23.89           C  
ANISOU 2842  C   GLU A 191     2774   2531   3771    768  -1224     16
ATOM   2843  O   GLU A 191      48.432  56.781  -2.248  1.00 30.16           O  
ANISOU 2843  O   GLU A 191     3951   2901   4604   1368  -1193    273
ATOM   2844  CB  GLU A 191      51.329  56.266  -3.314  1.00 23.70           C  
ANISOU 2844  CB  GLU A 191     3381   2494   3129    124   -627    384
ATOM   2845  CG  GLU A 191      52.793  56.693  -3.058  1.00 28.70           C  
ANISOU 2845  CG  GLU A 191     3267   3764   3872    389   -254    957
ATOM   2846  CD  GLU A 191      53.588  57.148  -4.294  0.50 24.74           C  
ANISOU 2846  CD  GLU A 191     2878   3629   2890   -735   -265    495
ATOM   2847  OE1 GLU A 191      53.047  57.098  -5.422  0.50 30.99           O  
ANISOU 2847  OE1 GLU A 191     3332   5410   3033   -745   -220     13
ATOM   2848  OE2 GLU A 191      54.754  57.549  -4.080  0.50 23.94           O1-
ANISOU 2848  OE2 GLU A 191     2813   2443   3840     90   -198    552
ATOM   2849  H   GLU A 191      51.814  54.088  -2.194  1.00  0.00           H  
ATOM   2850  HA  GLU A 191      50.761  56.568  -1.273  1.00  0.00           H  
ATOM   2851  HB3 GLU A 191      50.787  57.098  -3.768  1.00  0.00           H  
ATOM   2852  HB2 GLU A 191      51.308  55.457  -4.046  1.00  0.00           H  
ATOM   2853  HG3 GLU A 191      53.343  55.877  -2.587  1.00  0.00           H  
ATOM   2854  HG2 GLU A 191      52.789  57.518  -2.345  1.00  0.00           H  
ATOM   2855  N   GLU A 192      48.531  54.527  -2.494  1.00 26.09           N  
ANISOU 2855  N   GLU A 192     3417   2688   3805    636  -1557   -662
ATOM   2856  CA  GLU A 192      47.105  54.314  -2.769  1.00 23.58           C  
ANISOU 2856  CA  GLU A 192     3213   2898   2846    151   -557   -296
ATOM   2857  C   GLU A 192      46.187  54.487  -1.544  1.00 24.75           C  
ANISOU 2857  C   GLU A 192     2818   3429   3155    574   -505   -390
ATOM   2858  O   GLU A 192      45.006  54.778  -1.733  1.00 31.11           O  
ANISOU 2858  O   GLU A 192     2796   4935   4088    397   -951   -459
ATOM   2859  CB  GLU A 192      46.893  52.943  -3.440  1.00 30.19           C  
ANISOU 2859  CB  GLU A 192     3795   4277   3399    630  -1132  -1271
ATOM   2860  CG  GLU A 192      47.594  52.831  -4.814  1.00 34.51           C  
ANISOU 2860  CG  GLU A 192     4178   5051   3883     45   -213  -1811
ATOM   2861  CD  GLU A 192      47.298  51.549  -5.612  1.00 41.12           C  
ANISOU 2861  CD  GLU A 192     6023   4571   5026  -2027   -510   -931
ATOM   2862  OE1 GLU A 192      46.579  50.661  -5.101  1.00 40.70           O  
ANISOU 2862  OE1 GLU A 192     4222   4631   6611   -363    951  -1949
ATOM   2863  OE2 GLU A 192      47.811  51.478  -6.751  1.00 45.08           O1-
ANISOU 2863  OE2 GLU A 192     5392   6153   5583  -1242    208  -2707
ATOM   2864  H   GLU A 192      49.117  53.705  -2.503  1.00  0.00           H  
ATOM   2865  HA  GLU A 192      46.793  55.075  -3.488  1.00  0.00           H  
ATOM   2866  HB3 GLU A 192      45.823  52.765  -3.559  1.00  0.00           H  
ATOM   2867  HB2 GLU A 192      47.261  52.155  -2.780  1.00  0.00           H  
ATOM   2868  HG3 GLU A 192      48.675  52.902  -4.684  1.00  0.00           H  
ATOM   2869  HG2 GLU A 192      47.305  53.682  -5.432  1.00  0.00           H  
ATOM   2870  N   TRP A 193      46.736  54.346  -0.325  1.00 22.14           N  
ANISOU 2870  N   TRP A 193     2843   2390   3177    705   -810   -609
ATOM   2871  CA  TRP A 193      46.049  54.694   0.918  1.00 21.57           C  
ANISOU 2871  CA  TRP A 193     2771   2119   3307    190   -799   -151
ATOM   2872  C   TRP A 193      46.138  56.210   1.161  1.00 21.02           C  
ANISOU 2872  C   TRP A 193     1890   2351   3743    312   -799   -359
ATOM   2873  O   TRP A 193      47.207  56.784   0.961  1.00 21.00           O  
ANISOU 2873  O   TRP A 193     2016   1880   4082    420   -701   -192
ATOM   2874  CB  TRP A 193      46.678  53.900   2.082  1.00 19.79           C  
ANISOU 2874  CB  TRP A 193     2532   1835   3151     70   -784   -360
ATOM   2875  CG  TRP A 193      46.098  54.178   3.440  1.00 20.44           C  
ANISOU 2875  CG  TRP A 193     2505   1724   3534    183   -331    -43
ATOM   2876  CD1 TRP A 193      45.028  53.549   3.979  1.00 20.99           C  
ANISOU 2876  CD1 TRP A 193     2141   2306   3527    443   -449   -385
ATOM   2877  CD2 TRP A 193      46.462  55.229   4.389  1.00 17.91           C  
ANISOU 2877  CD2 TRP A 193     1831   1829   3142    228   -435    -44
ATOM   2878  NE1 TRP A 193      44.732  54.107   5.205  1.00 19.40           N  
ANISOU 2878  NE1 TRP A 193     1813   1836   3720    -13   -436   -658
ATOM   2879  CE2 TRP A 193      45.587  55.143   5.513  1.00 18.18           C  
ANISOU 2879  CE2 TRP A 193     1829   1877   3202    326   -447   -383
ATOM   2880  CE3 TRP A 193      47.435  56.258   4.408  1.00 19.95           C  
ANISOU 2880  CE3 TRP A 193     1865   2169   3543    287   -730    -82
ATOM   2881  CZ2 TRP A 193      45.700  56.004   6.617  1.00 19.00           C  
ANISOU 2881  CZ2 TRP A 193     1714   2089   3415    474   -499   -299
ATOM   2882  CZ3 TRP A 193      47.536  57.148   5.496  1.00 17.39           C  
ANISOU 2882  CZ3 TRP A 193     1850   1923   2834    411   -493   -242
ATOM   2883  CH2 TRP A 193      46.686  57.001   6.608  1.00 20.96           C  
ANISOU 2883  CH2 TRP A 193     1907   2154   3901     97   -300   -433
ATOM   2884  H   TRP A 193      47.717  54.120  -0.245  1.00  0.00           H  
ATOM   2885  HA  TRP A 193      44.997  54.410   0.843  1.00  0.00           H  
ATOM   2886  HB3 TRP A 193      47.749  54.103   2.133  1.00  0.00           H  
ATOM   2887  HB2 TRP A 193      46.587  52.831   1.887  1.00  0.00           H  
ATOM   2888  HD1 TRP A 193      44.493  52.738   3.507  1.00  0.00           H  
ATOM   2889  HE1 TRP A 193      43.965  53.786   5.780  1.00  0.00           H  
ATOM   2890  HE3 TRP A 193      48.110  56.368   3.571  1.00  0.00           H  
ATOM   2891  HZ2 TRP A 193      45.047  55.911   7.469  1.00  0.00           H  
ATOM   2892  HZ3 TRP A 193      48.282  57.929   5.485  1.00  0.00           H  
ATOM   2893  HH2 TRP A 193      46.784  57.646   7.464  1.00  0.00           H  
ATOM   2894  N   GLY A 194      45.043  56.814   1.653  1.00 21.67           N  
ANISOU 2894  N   GLY A 194     1886   2273   4074    680   -896   -372
ATOM   2895  CA  GLY A 194      45.001  58.213   2.083  1.00 20.23           C  
ANISOU 2895  CA  GLY A 194     2144   2021   3519    237   -503   -558
ATOM   2896  C   GLY A 194      45.274  59.198   0.935  1.00 20.50           C  
ANISOU 2896  C   GLY A 194     1913   2789   3086    -79   -747   -116
ATOM   2897  O   GLY A 194      44.958  58.928  -0.225  1.00 23.42           O  
ANISOU 2897  O   GLY A 194     2979   2251   3668    881  -1011   -446
ATOM   2898  H   GLY A 194      44.202  56.272   1.798  1.00  0.00           H  
ATOM   2899  HA3 GLY A 194      45.723  58.361   2.888  1.00  0.00           H  
ATOM   2900  HA2 GLY A 194      44.017  58.423   2.497  1.00  0.00           H  
ATOM   2901  N   MET A 195      45.834  60.363   1.294  1.00 21.11           N  
ANISOU 2901  N   MET A 195     2524   1941   3555    599   -991   -221
ATOM   2902  CA  MET A 195      46.157  61.472   0.398  1.00 21.52           C  
ANISOU 2902  CA  MET A 195     2244   2441   3489    397  -1172   -252
ATOM   2903  C   MET A 195      47.576  61.306  -0.175  1.00 20.67           C  
ANISOU 2903  C   MET A 195     2479   2079   3294    663   -682   -220
ATOM   2904  O   MET A 195      48.490  62.025   0.231  1.00 21.73           O  
ANISOU 2904  O   MET A 195     2498   1883   3873    490   -831    274
ATOM   2905  CB  MET A 195      46.001  62.807   1.165  1.00 23.29           C  
ANISOU 2905  CB  MET A 195     2455   2406   3985    856   -885   -899
ATOM   2906  CG  MET A 195      44.591  63.042   1.727  1.00 25.62           C  
ANISOU 2906  CG  MET A 195     2560   2295   4878    839   -712   -842
ATOM   2907  SD  MET A 195      44.330  64.669   2.485  1.00 26.99           S  
ANISOU 2907  SD  MET A 195     3323   2026   4906    890   -419   -179
ATOM   2908  CE  MET A 195      44.192  65.698   1.000  1.00 32.92           C  
ANISOU 2908  CE  MET A 195     5796   3260   3451  -1300   -364   -363
ATOM   2909  H   MET A 195      46.085  60.503   2.265  1.00  0.00           H  
ATOM   2910  HA  MET A 195      45.456  61.483  -0.439  1.00  0.00           H  
ATOM   2911  HB3 MET A 195      46.266  63.634   0.506  1.00  0.00           H  
ATOM   2912  HB2 MET A 195      46.709  62.844   1.995  1.00  0.00           H  
ATOM   2913  HG3 MET A 195      44.376  62.292   2.488  1.00  0.00           H  
ATOM   2914  HG2 MET A 195      43.848  62.907   0.940  1.00  0.00           H  
ATOM   2915  HE1 MET A 195      43.961  66.726   1.277  1.00  0.00           H  
ATOM   2916  HE2 MET A 195      45.126  65.695   0.438  1.00  0.00           H  
ATOM   2917  HE3 MET A 195      43.395  65.329   0.354  1.00  0.00           H  
ATOM   2918  N   GLY A 196      47.746  60.343  -1.097  1.00 22.27           N  
ANISOU 2918  N   GLY A 196     2912   2421   3128    747  -1144    -12
ATOM   2919  CA  GLY A 196      49.041  60.037  -1.712  1.00 22.45           C  
ANISOU 2919  CA  GLY A 196     2288   2839   3401    139   -490     59
ATOM   2920  C   GLY A 196      49.988  59.321  -0.732  1.00 18.55           C  
ANISOU 2920  C   GLY A 196     2388   2248   2410    219   -514    189
ATOM   2921  O   GLY A 196      51.204  59.449  -0.868  1.00 22.12           O  
ANISOU 2921  O   GLY A 196     2863   1988   3550    482   -381    -27
ATOM   2922  H   GLY A 196      46.957  59.775  -1.374  1.00  0.00           H  
ATOM   2923  HA3 GLY A 196      49.511  60.952  -2.076  1.00  0.00           H  
ATOM   2924  HA2 GLY A 196      48.881  59.399  -2.581  1.00  0.00           H  
ATOM   2925  N   GLY A 197      49.434  58.599   0.257  1.00 18.06           N  
ANISOU 2925  N   GLY A 197     2387   1618   2853    346   -809    -89
ATOM   2926  CA  GLY A 197      50.178  57.903   1.304  1.00 18.43           C  
ANISOU 2926  CA  GLY A 197     2505   1497   2999    362   -909    -19
ATOM   2927  C   GLY A 197      50.274  58.723   2.599  1.00 17.74           C  
ANISOU 2927  C   GLY A 197     2296   1354   3090    361   -708      8
ATOM   2928  O   GLY A 197      50.921  58.269   3.541  1.00 17.57           O  
ANISOU 2928  O   GLY A 197     2067   1408   3201    487   -800   -349
ATOM   2929  H   GLY A 197      48.428  58.500   0.286  1.00  0.00           H  
ATOM   2930  HA3 GLY A 197      51.174  57.658   0.951  1.00  0.00           H  
ATOM   2931  HA2 GLY A 197      49.688  56.958   1.530  1.00  0.00           H  
ATOM   2932  N   TYR A 198      49.645  59.911   2.649  1.00 17.32           N  
ANISOU 2932  N   TYR A 198     1796   1487   3296    533   -526   -245
ATOM   2933  CA  TYR A 198      49.644  60.821   3.795  1.00 17.27           C  
ANISOU 2933  CA  TYR A 198     2040   1530   2988    304   -179   -189
ATOM   2934  C   TYR A 198      48.253  60.893   4.438  1.00 18.22           C  
ANISOU 2934  C   TYR A 198     1909   2051   2960   1171   -557   -297
ATOM   2935  O   TYR A 198      47.260  60.500   3.828  1.00 19.06           O  
ANISOU 2935  O   TYR A 198     1860   1791   3589    581   -658   -328
ATOM   2936  CB  TYR A 198      50.106  62.224   3.342  1.00 19.68           C  
ANISOU 2936  CB  TYR A 198     2323   1277   3875    138   -703   -180
ATOM   2937  CG  TYR A 198      51.573  62.294   2.961  1.00 17.91           C  
ANISOU 2937  CG  TYR A 198     2412   1373   3019     99   -341   -215
ATOM   2938  CD1 TYR A 198      52.004  61.831   1.700  1.00 20.53           C  
ANISOU 2938  CD1 TYR A 198     2384   2185   3230    312   -369   -231
ATOM   2939  CD2 TYR A 198      52.518  62.791   3.881  1.00 18.35           C  
ANISOU 2939  CD2 TYR A 198     2191   1454   3324     20   -658     47
ATOM   2940  CE1 TYR A 198      53.375  61.813   1.384  1.00 20.49           C  
ANISOU 2940  CE1 TYR A 198     2482   1882   3419     58    -26   -417
ATOM   2941  CE2 TYR A 198      53.888  62.767   3.565  1.00 20.83           C  
ANISOU 2941  CE2 TYR A 198     2438   1650   3823   -301   -129    109
ATOM   2942  CZ  TYR A 198      54.320  62.261   2.325  1.00 20.13           C  
ANISOU 2942  CZ  TYR A 198     2472   1897   3278    589   -434    144
ATOM   2943  OH  TYR A 198      55.652  62.209   2.034  1.00 22.73           O  
ANISOU 2943  OH  TYR A 198     2577   1462   4593    119   -214    473
ATOM   2944  H   TYR A 198      49.128  60.224   1.840  1.00  0.00           H  
ATOM   2945  HA  TYR A 198      50.338  60.455   4.551  1.00  0.00           H  
ATOM   2946  HB3 TYR A 198      49.950  62.941   4.149  1.00  0.00           H  
ATOM   2947  HB2 TYR A 198      49.498  62.586   2.514  1.00  0.00           H  
ATOM   2948  HD1 TYR A 198      51.286  61.465   0.981  1.00  0.00           H  
ATOM   2949  HD2 TYR A 198      52.200  63.166   4.843  1.00  0.00           H  
ATOM   2950  HE1 TYR A 198      53.698  61.438   0.423  1.00  0.00           H  
ATOM   2951  HE2 TYR A 198      54.607  63.128   4.282  1.00  0.00           H  
ATOM   2952  HH  TYR A 198      56.209  62.519   2.751  1.00  0.00           H  
ATOM   2953  N   VAL A 199      48.227  61.425   5.666  1.00 17.97           N  
ANISOU 2953  N   VAL A 199     2170   1644   3011    169   -236   -398
ATOM   2954  CA  VAL A 199      47.030  61.680   6.457  1.00 17.53           C  
ANISOU 2954  CA  VAL A 199     1890   1788   2980     63   -328   -195
ATOM   2955  C   VAL A 199      47.190  62.988   7.240  1.00 17.83           C  
ANISOU 2955  C   VAL A 199     1368   2079   3328    336   -242   -499
ATOM   2956  O   VAL A 199      48.271  63.287   7.746  1.00 19.65           O  
ANISOU 2956  O   VAL A 199     1778   1656   4032    383   -731   -622
ATOM   2957  CB  VAL A 199      46.700  60.498   7.417  1.00 19.51           C  
ANISOU 2957  CB  VAL A 199     1793   2203   3415     60   -326   -213
ATOM   2958  CG1 VAL A 199      47.889  60.052   8.291  1.00 20.63           C  
ANISOU 2958  CG1 VAL A 199     1945   2171   3722    183   -780   -478
ATOM   2959  CG2 VAL A 199      45.473  60.729   8.323  1.00 20.26           C  
ANISOU 2959  CG2 VAL A 199     1675   1721   4299   -121   -280   -725
ATOM   2960  H   VAL A 199      49.098  61.701   6.102  1.00  0.00           H  
ATOM   2961  HA  VAL A 199      46.194  61.819   5.772  1.00  0.00           H  
ATOM   2962  HB  VAL A 199      46.436  59.675   6.759  1.00  0.00           H  
ATOM   2963 HG11 VAL A 199      47.634  59.183   8.895  1.00  0.00           H  
ATOM   2964 HG12 VAL A 199      48.759  59.780   7.694  1.00  0.00           H  
ATOM   2965 HG13 VAL A 199      48.184  60.834   8.984  1.00  0.00           H  
ATOM   2966 HG21 VAL A 199      45.179  59.806   8.823  1.00  0.00           H  
ATOM   2967 HG22 VAL A 199      45.670  61.468   9.099  1.00  0.00           H  
ATOM   2968 HG23 VAL A 199      44.612  61.075   7.756  1.00  0.00           H  
ATOM   2969  N   LYS A 200      46.081  63.734   7.318  1.00 17.98           N  
ANISOU 2969  N   LYS A 200     1577   1945   3307    263   -250   -602
ATOM   2970  CA  LYS A 200      45.956  64.963   8.085  1.00 15.07           C  
ANISOU 2970  CA  LYS A 200     1620   1320   2785    327    -54   -146
ATOM   2971  C   LYS A 200      45.360  64.620   9.460  1.00 17.76           C  
ANISOU 2971  C   LYS A 200     2102   1588   3058     29     27   -514
ATOM   2972  O   LYS A 200      44.150  64.725   9.634  1.00 21.62           O  
ANISOU 2972  O   LYS A 200     1797   2633   3781    -55   -179   -300
ATOM   2973  CB  LYS A 200      45.068  65.940   7.287  1.00 18.50           C  
ANISOU 2973  CB  LYS A 200     2026   1935   3066    702   -397   -185
ATOM   2974  CG  LYS A 200      45.700  66.437   5.978  1.00 18.95           C  
ANISOU 2974  CG  LYS A 200     2483   1728   2987    840   -369    156
ATOM   2975  CD  LYS A 200      44.816  67.484   5.286  1.00 22.15           C  
ANISOU 2975  CD  LYS A 200     2692   2037   3686    725   -188    369
ATOM   2976  CE  LYS A 200      45.461  68.062   4.018  1.00 27.01           C  
ANISOU 2976  CE  LYS A 200     3333   3013   3913    427   -183    476
ATOM   2977  NZ  LYS A 200      44.598  69.078   3.391  1.00 38.45           N1+
ANISOU 2977  NZ  LYS A 200     5197   2842   6570   1214   -781    154
ATOM   2978  H   LYS A 200      45.239  63.415   6.859  1.00  0.00           H  
ATOM   2979  HA  LYS A 200      46.929  65.432   8.226  1.00  0.00           H  
ATOM   2980  HB3 LYS A 200      44.836  66.805   7.907  1.00  0.00           H  
ATOM   2981  HB2 LYS A 200      44.115  65.469   7.060  1.00  0.00           H  
ATOM   2982  HG3 LYS A 200      45.858  65.596   5.301  1.00  0.00           H  
ATOM   2983  HG2 LYS A 200      46.685  66.855   6.179  1.00  0.00           H  
ATOM   2984  HD3 LYS A 200      44.593  68.289   5.989  1.00  0.00           H  
ATOM   2985  HD2 LYS A 200      43.857  67.026   5.036  1.00  0.00           H  
ATOM   2986  HE3 LYS A 200      45.655  67.269   3.295  1.00  0.00           H  
ATOM   2987  HE2 LYS A 200      46.422  68.518   4.255  1.00  0.00           H  
ATOM   2988  HZ1 LYS A 200      44.445  69.834   4.042  1.00  0.00           H  
ATOM   2989  HZ2 LYS A 200      45.035  69.433   2.553  1.00  0.00           H  
ATOM   2990  HZ3 LYS A 200      43.704  68.666   3.162  1.00  0.00           H  
ATOM   2991  N   MET A 201      46.204  64.192  10.414  1.00 19.09           N  
ANISOU 2991  N   MET A 201     2326   1766   3158     74   -261   -636
ATOM   2992  CA  MET A 201      45.798  63.925  11.802  1.00 20.50           C  
ANISOU 2992  CA  MET A 201     2060   2305   3422     73   -138   -835
ATOM   2993  C   MET A 201      45.435  65.239  12.511  1.00 21.98           C  
ANISOU 2993  C   MET A 201     1947   2145   4260   -170    344  -1162
ATOM   2994  O   MET A 201      46.215  66.181  12.413  1.00 19.85           O  
ANISOU 2994  O   MET A 201     1768   1744   4029    164    -41   -541
ATOM   2995  CB  MET A 201      46.946  63.225  12.562  1.00 19.90           C  
ANISOU 2995  CB  MET A 201     2154   1609   3796   -324   -189   -621
ATOM   2996  CG  MET A 201      47.403  61.881  11.973  1.00 20.94           C  
ANISOU 2996  CG  MET A 201     2311   2120   3525   -458   -506   -616
ATOM   2997  SD  MET A 201      46.167  60.558  11.955  1.00 21.82           S  
ANISOU 2997  SD  MET A 201     2019   2195   4075   -148   -147   -472
ATOM   2998  CE  MET A 201      45.971  60.245  13.730  1.00 23.88           C  
ANISOU 2998  CE  MET A 201     2449   2492   4132   -156    376   -349
ATOM   2999  H   MET A 201      47.193  64.129  10.213  1.00  0.00           H  
ATOM   3000  HA  MET A 201      44.923  63.272  11.795  1.00  0.00           H  
ATOM   3001  HB3 MET A 201      46.657  63.077  13.603  1.00  0.00           H  
ATOM   3002  HB2 MET A 201      47.812  63.884  12.597  1.00  0.00           H  
ATOM   3003  HG3 MET A 201      48.262  61.514  12.534  1.00  0.00           H  
ATOM   3004  HG2 MET A 201      47.757  62.028  10.953  1.00  0.00           H  
ATOM   3005  HE1 MET A 201      45.345  59.366  13.884  1.00  0.00           H  
ATOM   3006  HE2 MET A 201      46.936  60.061  14.199  1.00  0.00           H  
ATOM   3007  HE3 MET A 201      45.498  61.093  14.224  1.00  0.00           H  
ATOM   3008  N   ALA A 202      44.284  65.288  13.203  1.00 20.64           N  
ANISOU 3008  N   ALA A 202     1822   2176   3842    354    195   -992
ATOM   3009  CA  ALA A 202      43.780  66.484  13.892  1.00 20.09           C  
ANISOU 3009  CA  ALA A 202     1647   2029   3956     85     87   -863
ATOM   3010  C   ALA A 202      44.768  67.060  14.926  1.00 22.61           C  
ANISOU 3010  C   ALA A 202     2291   2662   3637   -512   -294   -503
ATOM   3011  O   ALA A 202      45.182  66.340  15.834  1.00 23.52           O  
ANISOU 3011  O   ALA A 202     1910   2415   4609   -384    -20   -744
ATOM   3012  CB  ALA A 202      42.434  66.159  14.554  1.00 25.12           C  
ANISOU 3012  CB  ALA A 202     1640   3411   4491   -321    277  -1331
ATOM   3013  H   ALA A 202      43.682  64.476  13.231  1.00  0.00           H  
ATOM   3014  HA  ALA A 202      43.602  67.244  13.128  1.00  0.00           H  
ATOM   3015  HB1 ALA A 202      42.049  67.025  15.091  1.00  0.00           H  
ATOM   3016  HB2 ALA A 202      41.686  65.876  13.814  1.00  0.00           H  
ATOM   3017  HB3 ALA A 202      42.525  65.340  15.267  1.00  0.00           H  
ATOM   3018  N   LYS A 203      45.124  68.341  14.746  1.00 23.19           N  
ANISOU 3018  N   LYS A 203     1839   2320   4651      2    193  -1337
ATOM   3019  CA  LYS A 203      46.084  69.067  15.577  1.00 22.30           C  
ANISOU 3019  CA  LYS A 203     1832   2337   4304    -80    174  -1128
ATOM   3020  C   LYS A 203      45.359  70.054  16.495  1.00 20.21           C  
ANISOU 3020  C   LYS A 203     2127   1755   3796    646    -31   -770
ATOM   3021  O   LYS A 203      44.418  70.721  16.062  1.00 25.48           O  
ANISOU 3021  O   LYS A 203     1949   2513   5218    529    -38   -952
ATOM   3022  CB  LYS A 203      47.105  69.769  14.659  1.00 21.41           C  
ANISOU 3022  CB  LYS A 203     2195   1820   4118    254    523   -942
ATOM   3023  CG  LYS A 203      48.085  70.730  15.349  1.00 20.18           C  
ANISOU 3023  CG  LYS A 203     2476   1411   3781    121      8   -774
ATOM   3024  CD  LYS A 203      49.183  71.227  14.397  1.00 20.31           C  
ANISOU 3024  CD  LYS A 203     1791   1482   4442    103   -101   -754
ATOM   3025  CE  LYS A 203      50.169  72.208  15.055  1.00 21.06           C  
ANISOU 3025  CE  LYS A 203     1818   1518   4663    344   -405   -838
ATOM   3026  NZ  LYS A 203      49.554  73.518  15.332  1.00 23.28           N1+
ANISOU 3026  NZ  LYS A 203     2384   1351   5110    234   -203   -687
ATOM   3027  H   LYS A 203      44.716  68.868  13.985  1.00  0.00           H  
ATOM   3028  HA  LYS A 203      46.635  68.361  16.196  1.00  0.00           H  
ATOM   3029  HB3 LYS A 203      46.574  70.343  13.908  1.00  0.00           H  
ATOM   3030  HB2 LYS A 203      47.667  69.006  14.126  1.00  0.00           H  
ATOM   3031  HG3 LYS A 203      48.532  70.245  16.217  1.00  0.00           H  
ATOM   3032  HG2 LYS A 203      47.530  71.588  15.724  1.00  0.00           H  
ATOM   3033  HD3 LYS A 203      48.727  71.686  13.518  1.00  0.00           H  
ATOM   3034  HD2 LYS A 203      49.741  70.370  14.020  1.00  0.00           H  
ATOM   3035  HE3 LYS A 203      51.023  72.368  14.398  1.00  0.00           H  
ATOM   3036  HE2 LYS A 203      50.560  71.795  15.985  1.00  0.00           H  
ATOM   3037  HZ1 LYS A 203      48.792  73.402  15.989  1.00  0.00           H  
ATOM   3038  HZ2 LYS A 203      50.246  74.135  15.734  1.00  0.00           H  
ATOM   3039  HZ3 LYS A 203      49.204  73.918  14.474  1.00  0.00           H  
ATOM   3040  N   ASP A 204      45.855  70.141  17.740  1.00 22.08           N  
ANISOU 3040  N   ASP A 204     2265   2428   3695    317    189   -866
ATOM   3041  CA  ASP A 204      45.361  71.012  18.813  1.00 24.03           C  
ANISOU 3041  CA  ASP A 204     2389   2281   4459   -192    966   -956
ATOM   3042  C   ASP A 204      43.930  70.632  19.246  1.00 25.76           C  
ANISOU 3042  C   ASP A 204     2293   2436   5057   -108    704  -1668
ATOM   3043  O   ASP A 204      43.110  71.509  19.518  1.00 32.81           O  
ANISOU 3043  O   ASP A 204     2607   3168   6692    775    628  -1582
ATOM   3044  CB  ASP A 204      45.568  72.529  18.543  1.00 27.98           C  
ANISOU 3044  CB  ASP A 204     2994   1437   6199   -249    373  -1399
ATOM   3045  CG  ASP A 204      47.011  72.958  18.201  1.00 29.28           C  
ANISOU 3045  CG  ASP A 204     3842   3100   4182   -463   -247   -440
ATOM   3046  OD1 ASP A 204      47.976  72.261  18.590  1.00 27.52           O  
ANISOU 3046  OD1 ASP A 204     3086   2610   4759   -164    142  -1397
ATOM   3047  OD2 ASP A 204      47.151  74.081  17.669  1.00 26.50           O1-
ANISOU 3047  OD2 ASP A 204     3321   2234   4514    226     47   -622
ATOM   3048  H   ASP A 204      46.626  69.540  18.000  1.00  0.00           H  
ATOM   3049  HA  ASP A 204      45.970  70.784  19.685  1.00  0.00           H  
ATOM   3050  HB3 ASP A 204      45.272  73.098  19.426  1.00  0.00           H  
ATOM   3051  HB2 ASP A 204      44.915  72.842  17.728  1.00  0.00           H  
ATOM   3052  N   ARG A 205      43.678  69.312  19.300  1.00 26.69           N  
ANISOU 3052  N   ARG A 205     1658   2747   5735    384    263  -1438
ATOM   3053  CA  ARG A 205      42.426  68.694  19.733  1.00 26.06           C  
ANISOU 3053  CA  ARG A 205     2606   3359   3934   -259    874  -1081
ATOM   3054  C   ARG A 205      42.724  67.617  20.789  1.00 23.58           C  
ANISOU 3054  C   ARG A 205     1566   3367   4024     34    862  -1296
ATOM   3055  O   ARG A 205      42.355  66.455  20.612  1.00 32.23           O  
ANISOU 3055  O   ARG A 205     1748   3033   7464   -142    847  -1537
ATOM   3056  CB  ARG A 205      41.625  68.155  18.523  1.00 30.77           C  
ANISOU 3056  CB  ARG A 205     3026   4529   4135     46    748  -1849
ATOM   3057  CG  ARG A 205      41.226  69.236  17.497  1.00 36.41           C  
ANISOU 3057  CG  ARG A 205     2874   5945   5014   -996    806  -1029
ATOM   3058  CD  ARG A 205      40.068  68.826  16.565  1.00 37.66           C  
ANISOU 3058  CD  ARG A 205     2550   6744   5015   1207    172  -2159
ATOM   3059  NE  ARG A 205      38.769  68.784  17.265  1.00 43.94           N  
ANISOU 3059  NE  ARG A 205     2477   8244   5972    407    528  -2511
ATOM   3060  CZ  ARG A 205      37.573  68.432  16.756  1.00 52.91           C  
ANISOU 3060  CZ  ARG A 205     2020  11445   6637    740    258  -1697
ATOM   3061  NH1 ARG A 205      37.417  68.085  15.469  1.00 50.79           N  
ANISOU 3061  NH1 ARG A 205     4865   8251   6180   1158  -1103   -235
ATOM   3062  NH2 ARG A 205      36.504  68.428  17.562  1.00 55.43           N1+
ANISOU 3062  NH2 ARG A 205     4402  10986   5672  -1472   1766  -2195
ATOM   3063  H   ARG A 205      44.425  68.671  19.066  1.00  0.00           H  
ATOM   3064  HA  ARG A 205      41.806  69.436  20.238  1.00  0.00           H  
ATOM   3065  HB3 ARG A 205      40.725  67.668  18.899  1.00  0.00           H  
ATOM   3066  HB2 ARG A 205      42.194  67.377  18.011  1.00  0.00           H  
ATOM   3067  HG3 ARG A 205      42.078  69.591  16.918  1.00  0.00           H  
ATOM   3068  HG2 ARG A 205      40.895  70.100  18.076  1.00  0.00           H  
ATOM   3069  HD3 ARG A 205      40.235  67.794  16.259  1.00  0.00           H  
ATOM   3070  HD2 ARG A 205      40.049  69.422  15.652  1.00  0.00           H  
ATOM   3071  HE  ARG A 205      38.804  69.042  18.241  1.00  0.00           H  
ATOM   3072 HH12 ARG A 205      36.512  67.813  15.113  1.00  0.00           H  
ATOM   3073 HH11 ARG A 205      38.215  68.075  14.851  1.00  0.00           H  
ATOM   3074 HH22 ARG A 205      35.597  68.163  17.206  1.00  0.00           H  
ATOM   3075 HH21 ARG A 205      36.593  68.687  18.534  1.00  0.00           H  
ATOM   3076  N   ARG A 206      43.364  68.054  21.891  1.00 24.84           N  
ANISOU 3076  N   ARG A 206     2306   3292   3840    -76    780   -925
ATOM   3077  CA  ARG A 206      43.620  67.290  23.120  1.00 25.20           C  
ANISOU 3077  CA  ARG A 206     2617   2692   4266   -434    987  -1167
ATOM   3078  C   ARG A 206      44.543  66.069  22.919  1.00 25.51           C  
ANISOU 3078  C   ARG A 206     2570   2867   4254     54    850   -601
ATOM   3079  O   ARG A 206      44.262  65.005  23.471  1.00 27.13           O  
ANISOU 3079  O   ARG A 206     2251   2936   5118   -421   1156   -664
ATOM   3080  CB  ARG A 206      42.291  66.902  23.821  1.00 32.68           C  
ANISOU 3080  CB  ARG A 206     3008   3249   6157   -316   1616   -421
ATOM   3081  CG  ARG A 206      41.353  68.076  24.169  1.00 38.14           C  
ANISOU 3081  CG  ARG A 206     3160   4596   6732    705   2156   -410
ATOM   3082  CD  ARG A 206      39.965  67.651  24.692  1.00 38.42           C  
ANISOU 3082  CD  ARG A 206     2597   6304   5695    797   1371    320
ATOM   3083  NE  ARG A 206      40.029  66.739  25.851  0.50 37.38           N  
ANISOU 3083  NE  ARG A 206     4735   5194   4270   -875    863   -294
ATOM   3084  CZ  ARG A 206      39.930  65.393  25.842  0.50 35.49           C  
ANISOU 3084  CZ  ARG A 206     4324   5298   3863  -1787   1643   -124
ATOM   3085  NH1 ARG A 206      39.698  64.694  24.719  0.50 46.55           N  
ANISOU 3085  NH1 ARG A 206     5239   7135   5309   -830    635  -1753
ATOM   3086  NH2 ARG A 206      40.071  64.727  26.994  0.50 46.10           N1+
ANISOU 3086  NH2 ARG A 206     5852   6494   5170   -668   -116   -298
ATOM   3087  H   ARG A 206      43.654  69.021  21.920  1.00  0.00           H  
ATOM   3088  HA  ARG A 206      44.160  67.966  23.785  1.00  0.00           H  
ATOM   3089  HB3 ARG A 206      42.532  66.381  24.749  1.00  0.00           H  
ATOM   3090  HB2 ARG A 206      41.750  66.181  23.206  1.00  0.00           H  
ATOM   3091  HG3 ARG A 206      41.162  68.599  23.232  1.00  0.00           H  
ATOM   3092  HG2 ARG A 206      41.821  68.814  24.821  1.00  0.00           H  
ATOM   3093  HD3 ARG A 206      39.299  67.321  23.894  1.00  0.00           H  
ATOM   3094  HD2 ARG A 206      39.495  68.543  25.107  1.00  0.00           H  
ATOM   3095  HE  ARG A 206      40.217  67.187  26.737  1.00  0.00           H  
ATOM   3096 HH12 ARG A 206      39.639  63.686  24.741  1.00  0.00           H  
ATOM   3097 HH11 ARG A 206      39.597  65.176  23.838  1.00  0.00           H  
ATOM   3098 HH22 ARG A 206      40.010  63.719  27.012  1.00  0.00           H  
ATOM   3099 HH21 ARG A 206      40.248  65.222  27.856  1.00  0.00           H  
ATOM   3100  N   ASN A 207      45.627  66.240  22.138  1.00 24.39           N  
ANISOU 3100  N   ASN A 207     2003   2799   4462   -159    794  -1193
ATOM   3101  CA  ASN A 207      46.622  65.211  21.800  1.00 20.33           C  
ANISOU 3101  CA  ASN A 207     2233   2028   3464   -199    541   -691
ATOM   3102  C   ASN A 207      45.958  64.042  21.048  1.00 23.74           C  
ANISOU 3102  C   ASN A 207     1889   2918   4212     60    648   -698
ATOM   3103  O   ASN A 207      45.958  62.914  21.544  1.00 24.25           O  
ANISOU 3103  O   ASN A 207     2079   2726   4407   -730    602   -577
ATOM   3104  CB  ASN A 207      47.402  64.779  23.073  1.00 22.59           C  
ANISOU 3104  CB  ASN A 207     2547   2269   3766   -270    768  -1017
ATOM   3105  CG  ASN A 207      48.720  64.041  22.814  1.00 21.52           C  
ANISOU 3105  CG  ASN A 207     2115   2558   3501   -420    241   -634
ATOM   3106  OD1 ASN A 207      49.070  63.719  21.681  1.00 23.74           O  
ANISOU 3106  OD1 ASN A 207     2456   2297   4266   -392    846   -949
ATOM   3107  ND2 ASN A 207      49.456  63.759  23.889  1.00 23.02           N  
ANISOU 3107  ND2 ASN A 207     2566   2180   3998   -382    725   -587
ATOM   3108  H   ASN A 207      45.790  67.144  21.710  1.00  0.00           H  
ATOM   3109  HA  ASN A 207      47.334  65.620  21.086  1.00  0.00           H  
ATOM   3110  HB3 ASN A 207      46.780  64.177  23.737  1.00  0.00           H  
ATOM   3111  HB2 ASN A 207      47.664  65.676  23.636  1.00  0.00           H  
ATOM   3112 HD22 ASN A 207      50.310  63.227  23.801  1.00  0.00           H  
ATOM   3113 HD21 ASN A 207      49.144  64.031  24.810  1.00  0.00           H  
ATOM   3114  N   HIS A 208      45.344  64.361  19.895  1.00 20.93           N  
ANISOU 3114  N   HIS A 208     1762   2121   4068   -212    371   -632
ATOM   3115  CA  HIS A 208      44.461  63.445  19.176  1.00 21.10           C  
ANISOU 3115  CA  HIS A 208     1665   2457   3894   -284    423   -899
ATOM   3116  C   HIS A 208      45.191  62.203  18.646  1.00 23.85           C  
ANISOU 3116  C   HIS A 208     1578   2368   5113   -320   1014   -126
ATOM   3117  O   HIS A 208      46.178  62.333  17.921  1.00 20.83           O  
ANISOU 3117  O   HIS A 208     1805   2017   4090   -454    465   -831
ATOM   3118  CB  HIS A 208      43.707  64.177  18.053  1.00 26.44           C  
ANISOU 3118  CB  HIS A 208     2501   3124   4420  -1201   -288   -729
ATOM   3119  CG  HIS A 208      42.475  63.419  17.637  1.00 26.32           C  
ANISOU 3119  CG  HIS A 208     2156   3276   4565   -812    304   -947
ATOM   3120  ND1 HIS A 208      41.410  63.230  18.499  1.00 35.60           N  
ANISOU 3120  ND1 HIS A 208     2227   4973   6323  -1515    360   -597
ATOM   3121  CD2 HIS A 208      42.152  62.738  16.485  1.00 27.78           C  
ANISOU 3121  CD2 HIS A 208     2750   2996   4806   -765   -145   -889
ATOM   3122  CE1 HIS A 208      40.532  62.449  17.871  1.00 32.46           C  
ANISOU 3122  CE1 HIS A 208     3745   3340   5245   -876    630  -1285
ATOM   3123  NE2 HIS A 208      40.919  62.105  16.649  1.00 27.61           N  
ANISOU 3123  NE2 HIS A 208     1933   3864   4690   -571    160   -939
ATOM   3124  H   HIS A 208      45.402  65.305  19.540  1.00  0.00           H  
ATOM   3125  HA  HIS A 208      43.725  63.127  19.919  1.00  0.00           H  
ATOM   3126  HB3 HIS A 208      44.349  64.315  17.184  1.00  0.00           H  
ATOM   3127  HB2 HIS A 208      43.401  65.172  18.377  1.00  0.00           H  
ATOM   3128  HD1 HIS A 208      41.321  63.597  19.436  1.00  0.00           H  
ATOM   3129  HD2 HIS A 208      42.722  62.622  15.575  1.00  0.00           H  
ATOM   3130  HE1 HIS A 208      39.594  62.150  18.313  1.00  0.00           H  
ATOM   3131  N   CYS A 209      44.687  61.028  19.062  1.00 22.13           N  
ANISOU 3131  N   CYS A 209     2179   2149   4080   -606    831   -533
ATOM   3132  CA  CYS A 209      45.237  59.692  18.803  1.00 21.61           C  
ANISOU 3132  CA  CYS A 209     1997   2145   4066   -540    419   -467
ATOM   3133  C   CYS A 209      46.636  59.465  19.422  1.00 23.38           C  
ANISOU 3133  C   CYS A 209     1448   3493   3942   -372    633  -1002
ATOM   3134  O   CYS A 209      47.293  58.497  19.056  1.00 21.69           O  
ANISOU 3134  O   CYS A 209     1853   2060   4327   -617    562   -539
ATOM   3135  CB  CYS A 209      45.181  59.350  17.293  1.00 20.90           C  
ANISOU 3135  CB  CYS A 209     2063   1846   4029   -540    190   -448
ATOM   3136  SG  CYS A 209      43.556  59.502  16.484  1.00 26.76           S  
ANISOU 3136  SG  CYS A 209     2113   2753   5300   -737    210  -1019
ATOM   3137  H   CYS A 209      43.869  61.041  19.655  1.00  0.00           H  
ATOM   3138  HA  CYS A 209      44.586  58.989  19.321  1.00  0.00           H  
ATOM   3139  HB3 CYS A 209      45.525  58.331  17.122  1.00  0.00           H  
ATOM   3140  HB2 CYS A 209      45.876  59.986  16.745  1.00  0.00           H  
ATOM   3141  N   GLY A 210      47.061  60.323  20.367  1.00 24.67           N  
ANISOU 3141  N   GLY A 210     2424   2625   4324  -1118    505   -766
ATOM   3142  CA  GLY A 210      48.321  60.194  21.102  1.00 23.12           C  
ANISOU 3142  CA  GLY A 210     2025   2950   3806   -922    552   -308
ATOM   3143  C   GLY A 210      49.540  60.586  20.257  1.00 19.72           C  
ANISOU 3143  C   GLY A 210     2218   2250   3025   -652    307   -599
ATOM   3144  O   GLY A 210      50.626  60.058  20.490  1.00 19.51           O  
ANISOU 3144  O   GLY A 210     1936   1739   3737   -560    691   -508
ATOM   3145  H   GLY A 210      46.468  61.102  20.624  1.00  0.00           H  
ATOM   3146  HA3 GLY A 210      48.431  59.175  21.473  1.00  0.00           H  
ATOM   3147  HA2 GLY A 210      48.285  60.848  21.973  1.00  0.00           H  
ATOM   3148  N   ILE A 211      49.362  61.489  19.278  1.00 18.38           N  
ANISOU 3148  N   ILE A 211     1429   2442   3111   -324    378   -454
ATOM   3149  CA  ILE A 211      50.384  61.916  18.320  1.00 17.58           C  
ANISOU 3149  CA  ILE A 211     1822   2023   2835   -773    458   -377
ATOM   3150  C   ILE A 211      51.636  62.589  18.933  1.00 17.61           C  
ANISOU 3150  C   ILE A 211     1578   2194   2918   -462    339   -377
ATOM   3151  O   ILE A 211      52.723  62.417  18.386  1.00 16.59           O  
ANISOU 3151  O   ILE A 211     1435   1321   3545   -231    305   -450
ATOM   3152  CB  ILE A 211      49.757  62.831  17.229  1.00 18.41           C  
ANISOU 3152  CB  ILE A 211     1764   2222   3008   -684    267   -427
ATOM   3153  CG1 ILE A 211      50.706  63.074  16.033  1.00 20.70           C  
ANISOU 3153  CG1 ILE A 211     2293   2042   3527   -688    487     31
ATOM   3154  CG2 ILE A 211      49.192  64.161  17.774  1.00 21.77           C  
ANISOU 3154  CG2 ILE A 211     1873   2015   4382   -215    288   -679
ATOM   3155  CD1 ILE A 211      49.977  63.264  14.698  1.00 20.90           C  
ANISOU 3155  CD1 ILE A 211     2191   1634   4116   -353   -239   -667
ATOM   3156  H   ILE A 211      48.441  61.881  19.139  1.00  0.00           H  
ATOM   3157  HA  ILE A 211      50.732  61.008  17.828  1.00  0.00           H  
ATOM   3158  HB  ILE A 211      48.906  62.271  16.838  1.00  0.00           H  
ATOM   3159 HG13 ILE A 211      51.358  62.209  15.922  1.00  0.00           H  
ATOM   3160 HG12 ILE A 211      51.366  63.920  16.226  1.00  0.00           H  
ATOM   3161 HG21 ILE A 211      48.613  64.680  17.011  1.00  0.00           H  
ATOM   3162 HG22 ILE A 211      48.523  63.999  18.619  1.00  0.00           H  
ATOM   3163 HG23 ILE A 211      49.982  64.838  18.102  1.00  0.00           H  
ATOM   3164 HD11 ILE A 211      50.557  63.895  14.026  1.00  0.00           H  
ATOM   3165 HD12 ILE A 211      49.827  62.304  14.204  1.00  0.00           H  
ATOM   3166 HD13 ILE A 211      48.999  63.724  14.829  1.00  0.00           H  
ATOM   3167  N   ALA A 212      51.487  63.293  20.069  1.00 18.66           N  
ANISOU 3167  N   ALA A 212     2127   1875   3088   -518    477   -707
ATOM   3168  CA  ALA A 212      52.602  63.895  20.807  1.00 17.80           C  
ANISOU 3168  CA  ALA A 212     1994   1452   3316   -513    146   -573
ATOM   3169  C   ALA A 212      53.142  62.993  21.934  1.00 17.92           C  
ANISOU 3169  C   ALA A 212     2107   1584   3115   -163    453   -617
ATOM   3170  O   ALA A 212      54.251  63.250  22.401  1.00 20.08           O  
ANISOU 3170  O   ALA A 212     2255   2058   3313   -519    271   -549
ATOM   3171  CB  ALA A 212      52.158  65.253  21.372  1.00 19.58           C  
ANISOU 3171  CB  ALA A 212     2042   1818   3579   -155    298   -917
ATOM   3172  H   ALA A 212      50.568  63.396  20.480  1.00  0.00           H  
ATOM   3173  HA  ALA A 212      53.430  64.091  20.124  1.00  0.00           H  
ATOM   3174  HB1 ALA A 212      53.005  65.785  21.806  1.00  0.00           H  
ATOM   3175  HB2 ALA A 212      51.741  65.891  20.592  1.00  0.00           H  
ATOM   3176  HB3 ALA A 212      51.404  65.146  22.151  1.00  0.00           H  
ATOM   3177  N   SER A 213      52.373  61.969  22.356  1.00 19.13           N  
ANISOU 3177  N   SER A 213     2099   1731   3436   -552    965   -423
ATOM   3178  CA  SER A 213      52.668  61.101  23.506  1.00 19.83           C  
ANISOU 3178  CA  SER A 213     2206   2022   3307   -623    724   -653
ATOM   3179  C   SER A 213      53.902  60.186  23.373  1.00 17.25           C  
ANISOU 3179  C   SER A 213     2098   1846   2609   -600    356   -349
ATOM   3180  O   SER A 213      54.380  59.699  24.398  1.00 20.82           O  
ANISOU 3180  O   SER A 213     2633   2432   2844   -229    596   -370
ATOM   3181  CB  SER A 213      51.417  60.274  23.869  1.00 22.40           C  
ANISOU 3181  CB  SER A 213     2278   1985   4248   -389   1065      5
ATOM   3182  OG  SER A 213      50.512  61.048  24.622  1.00 25.31           O  
ANISOU 3182  OG  SER A 213     2729   2342   4542   -313   1362   -284
ATOM   3183  H   SER A 213      51.492  61.796  21.892  1.00  0.00           H  
ATOM   3184  HA  SER A 213      52.892  61.756  24.349  1.00  0.00           H  
ATOM   3185  HB3 SER A 213      51.675  59.414  24.487  1.00  0.00           H  
ATOM   3186  HB2 SER A 213      50.916  59.881  22.987  1.00  0.00           H  
ATOM   3187  HG  SER A 213      49.701  60.538  24.731  1.00  0.00           H  
ATOM   3188  N   ALA A 214      54.405  59.977  22.146  1.00 18.79           N  
ANISOU 3188  N   ALA A 214     2133   1704   3303   -571    660   -499
ATOM   3189  CA  ALA A 214      55.636  59.232  21.877  1.00 17.64           C  
ANISOU 3189  CA  ALA A 214     2075   1530   3095   -420    592   -156
ATOM   3190  C   ALA A 214      56.380  59.839  20.679  1.00 16.89           C  
ANISOU 3190  C   ALA A 214     2226   1448   2742   -389    399   -181
ATOM   3191  O   ALA A 214      56.816  59.110  19.787  1.00 16.67           O  
ANISOU 3191  O   ALA A 214     1973   1375   2984   -507    335   -360
ATOM   3192  CB  ALA A 214      55.335  57.731  21.722  1.00 20.49           C  
ANISOU 3192  CB  ALA A 214     2727   1396   3661   -502    519   -230
ATOM   3193  H   ALA A 214      53.958  60.404  21.347  1.00  0.00           H  
ATOM   3194  HA  ALA A 214      56.315  59.348  22.725  1.00  0.00           H  
ATOM   3195  HB1 ALA A 214      56.247  57.161  21.547  1.00  0.00           H  
ATOM   3196  HB2 ALA A 214      54.871  57.326  22.621  1.00  0.00           H  
ATOM   3197  HB3 ALA A 214      54.663  57.551  20.886  1.00  0.00           H  
ATOM   3198  N   ALA A 215      56.506  61.177  20.694  1.00 15.33           N  
ANISOU 3198  N   ALA A 215     1809   1243   2773   -392    152    -83
ATOM   3199  CA  ALA A 215      57.251  61.952  19.708  1.00 15.49           C  
ANISOU 3199  CA  ALA A 215     1680   1450   2755    -21     57     60
ATOM   3200  C   ALA A 215      58.757  61.955  20.023  1.00 13.22           C  
ANISOU 3200  C   ALA A 215     1556   1186   2278      5    199    122
ATOM   3201  O   ALA A 215      59.130  62.166  21.177  1.00 15.39           O  
ANISOU 3201  O   ALA A 215     1842   1620   2386   -304    226   -230
ATOM   3202  CB  ALA A 215      56.679  63.375  19.674  1.00 16.06           C  
ANISOU 3202  CB  ALA A 215     1769   1286   3045    -97     87   -224
ATOM   3203  H   ALA A 215      56.119  61.703  21.465  1.00  0.00           H  
ATOM   3204  HA  ALA A 215      57.092  61.505  18.730  1.00  0.00           H  
ATOM   3205  HB1 ALA A 215      57.255  64.011  19.003  1.00  0.00           H  
ATOM   3206  HB2 ALA A 215      55.649  63.372  19.317  1.00  0.00           H  
ATOM   3207  HB3 ALA A 215      56.678  63.835  20.662  1.00  0.00           H  
ATOM   3208  N   SER A 216      59.588  61.737  18.991  1.00 13.14           N  
ANISOU 3208  N   SER A 216     1507    910   2575   -148    111   -241
ATOM   3209  CA  SER A 216      61.047  61.642  19.094  1.00 13.84           C  
ANISOU 3209  CA  SER A 216     1371   1528   2358   -154    -35     83
ATOM   3210  C   SER A 216      61.739  61.856  17.732  1.00 12.28           C  
ANISOU 3210  C   SER A 216     1637    889   2138   -182     35   -125
ATOM   3211  O   SER A 216      61.071  61.912  16.702  1.00 12.77           O  
ANISOU 3211  O   SER A 216     1489   1076   2284   -108      5   -193
ATOM   3212  CB  SER A 216      61.434  60.295  19.750  1.00 14.29           C  
ANISOU 3212  CB  SER A 216     1775   1141   2514     -4   -376    -96
ATOM   3213  OG  SER A 216      61.165  59.196  18.901  1.00 14.03           O  
ANISOU 3213  OG  SER A 216     1678   1119   2530   -258    -40   -229
ATOM   3214  H   SER A 216      59.206  61.552  18.071  1.00  0.00           H  
ATOM   3215  HA  SER A 216      61.367  62.459  19.739  1.00  0.00           H  
ATOM   3216  HB3 SER A 216      60.914  60.146  20.697  1.00  0.00           H  
ATOM   3217  HB2 SER A 216      62.498  60.282  19.989  1.00  0.00           H  
ATOM   3218  HG  SER A 216      61.444  58.398  19.369  1.00  0.00           H  
ATOM   3219  N   TYR A 217      63.079  61.970  17.751  1.00 13.46           N  
ANISOU 3219  N   TYR A 217     1439   1159   2515    -55    -33     16
ATOM   3220  CA  TYR A 217      63.920  62.134  16.559  1.00 13.17           C  
ANISOU 3220  CA  TYR A 217     1422   1353   2227      1   -232     48
ATOM   3221  C   TYR A 217      65.386  61.780  16.892  1.00 12.36           C  
ANISOU 3221  C   TYR A 217     1699    770   2227   -237     63   -118
ATOM   3222  O   TYR A 217      65.787  61.958  18.043  1.00 13.11           O  
ANISOU 3222  O   TYR A 217     1427   1148   2404   -118    -78   -227
ATOM   3223  CB  TYR A 217      63.798  63.578  16.012  1.00 15.31           C  
ANISOU 3223  CB  TYR A 217     2017    830   2968   -238   -311    182
ATOM   3224  CG  TYR A 217      64.344  64.680  16.908  1.00 14.53           C  
ANISOU 3224  CG  TYR A 217     1527   1264   2728    -55   -171    132
ATOM   3225  CD1 TYR A 217      63.515  65.272  17.881  1.00 16.37           C  
ANISOU 3225  CD1 TYR A 217     2017   1159   3043     91     39    -90
ATOM   3226  CD2 TYR A 217      65.675  65.128  16.759  1.00 15.11           C  
ANISOU 3226  CD2 TYR A 217     1682   1132   2926    118   -387    198
ATOM   3227  CE1 TYR A 217      63.999  66.323  18.682  1.00 17.27           C  
ANISOU 3227  CE1 TYR A 217     2434   1125   3001     56     26     55
ATOM   3228  CE2 TYR A 217      66.163  66.173  17.566  1.00 17.07           C  
ANISOU 3228  CE2 TYR A 217     2344    992   3149   -217   -196    370
ATOM   3229  CZ  TYR A 217      65.323  66.777  18.521  1.00 17.86           C  
ANISOU 3229  CZ  TYR A 217     2587    804   3393   -154    -29     45
ATOM   3230  OH  TYR A 217      65.794  67.799  19.292  1.00 19.45           O  
ANISOU 3230  OH  TYR A 217     2753   1121   3515     57    -59   -232
ATOM   3231  H   TYR A 217      63.571  61.934  18.634  1.00  0.00           H  
ATOM   3232  HA  TYR A 217      63.542  61.437  15.811  1.00  0.00           H  
ATOM   3233  HB3 TYR A 217      62.758  63.798  15.775  1.00  0.00           H  
ATOM   3234  HB2 TYR A 217      64.315  63.653  15.056  1.00  0.00           H  
ATOM   3235  HD1 TYR A 217      62.504  64.919  18.012  1.00  0.00           H  
ATOM   3236  HD2 TYR A 217      66.320  64.681  16.017  1.00  0.00           H  
ATOM   3237  HE1 TYR A 217      63.351  66.775  19.420  1.00  0.00           H  
ATOM   3238  HE2 TYR A 217      67.180  66.515  17.443  1.00  0.00           H  
ATOM   3239  HH  TYR A 217      65.142  68.139  19.909  1.00  0.00           H  
ATOM   3240  N   PRO A 218      66.175  61.333  15.886  1.00 12.44           N  
ANISOU 3240  N   PRO A 218     1480   1035   2212    -82   -116   -162
ATOM   3241  CA  PRO A 218      67.601  61.032  16.082  1.00 12.70           C  
ANISOU 3241  CA  PRO A 218     1343    909   2570   -154   -221   -325
ATOM   3242  C   PRO A 218      68.476  62.300  16.040  1.00 13.76           C  
ANISOU 3242  C   PRO A 218     1455   1393   2379   -112   -152    -65
ATOM   3243  O   PRO A 218      68.333  63.105  15.123  1.00 14.55           O  
ANISOU 3243  O   PRO A 218     1617   1405   2506   -202   -170     35
ATOM   3244  CB  PRO A 218      67.912  60.090  14.910  1.00 13.15           C  
ANISOU 3244  CB  PRO A 218     1568   1259   2167    -72   -167   -302
ATOM   3245  CG  PRO A 218      66.998  60.547  13.783  1.00 13.91           C  
ANISOU 3245  CG  PRO A 218     1641   1333   2311    -91    103   -376
ATOM   3246  CD  PRO A 218      65.764  61.086  14.499  1.00 12.55           C  
ANISOU 3246  CD  PRO A 218     1470   1068   2228   -194    -15    -81
ATOM   3247  HA  PRO A 218      67.763  60.501  17.020  1.00  0.00           H  
ATOM   3248  HB3 PRO A 218      67.666  59.069  15.199  1.00  0.00           H  
ATOM   3249  HB2 PRO A 218      68.962  60.096  14.616  1.00  0.00           H  
ATOM   3250  HG3 PRO A 218      66.762  59.751  13.077  1.00  0.00           H  
ATOM   3251  HG2 PRO A 218      67.479  61.352  13.226  1.00  0.00           H  
ATOM   3252  HD2 PRO A 218      65.400  61.986  14.005  1.00  0.00           H  
ATOM   3253  HD3 PRO A 218      64.971  60.344  14.472  1.00  0.00           H  
ATOM   3254  N   THR A 219      69.389  62.442  17.011  1.00 14.45           N  
ANISOU 3254  N   THR A 219     1383   1350   2756   -284   -273   -115
ATOM   3255  CA  THR A 219      70.460  63.444  16.967  1.00 16.40           C  
ANISOU 3255  CA  THR A 219     1600   1559   3073   -531   -187   -413
ATOM   3256  C   THR A 219      71.623  62.888  16.121  1.00 16.66           C  
ANISOU 3256  C   THR A 219     1564   1495   3268   -187   -100   -115
ATOM   3257  O   THR A 219      71.926  61.704  16.233  1.00 18.70           O  
ANISOU 3257  O   THR A 219     1790   1893   3420     -9   -155   -124
ATOM   3258  CB  THR A 219      70.972  63.775  18.394  1.00 18.08           C  
ANISOU 3258  CB  THR A 219     1970   1754   3143   -241    -73   -444
ATOM   3259  OG1 THR A 219      71.563  62.668  19.050  1.00 19.24           O  
ANISOU 3259  OG1 THR A 219     1807   2056   3446   -285   -576   -297
ATOM   3260  CG2 THR A 219      69.866  64.331  19.300  1.00 21.33           C  
ANISOU 3260  CG2 THR A 219     2237   1762   4105   -136    -15  -1210
ATOM   3261  H   THR A 219      69.479  61.737  17.730  1.00  0.00           H  
ATOM   3262  HA  THR A 219      70.092  64.365  16.509  1.00  0.00           H  
ATOM   3263  HB  THR A 219      71.747  64.539  18.311  1.00  0.00           H  
ATOM   3264  HG1 THR A 219      72.394  62.452  18.613  1.00  0.00           H  
ATOM   3265 HG21 THR A 219      70.265  64.616  20.274  1.00  0.00           H  
ATOM   3266 HG22 THR A 219      69.403  65.215  18.861  1.00  0.00           H  
ATOM   3267 HG23 THR A 219      69.081  63.593  19.467  1.00  0.00           H  
ATOM   3268  N   VAL A 220      72.239  63.729  15.275  1.00 22.05           N  
ANISOU 3268  N   VAL A 220     2235   2387   3754   -517    237    391
ATOM   3269  CA  VAL A 220      73.278  63.315  14.301  1.00 22.91           C  
ANISOU 3269  CA  VAL A 220     2006   3058   3637   -620    211     86
ATOM   3270  C   VAL A 220      74.571  64.223  14.351  1.00 33.30           C  
ANISOU 3270  C   VAL A 220     2092   5476   5082   -947    166   1320
ATOM   3271  O   VAL A 220      74.504  65.305  14.982  1.00 59.06           O  
ANISOU 3271  O   VAL A 220     3453   7051  11937  -3122   2865     10
ATOM   3272  CB  VAL A 220      72.694  63.207  12.847  1.00 23.46           C  
ANISOU 3272  CB  VAL A 220     1884   3038   3990   -293    510    237
ATOM   3273  CG1 VAL A 220      71.530  62.204  12.734  1.00 21.23           C  
ANISOU 3273  CG1 VAL A 220     2069   2225   3771   -278    339     78
ATOM   3274  CG2 VAL A 220      72.267  64.558  12.238  1.00 24.07           C  
ANISOU 3274  CG2 VAL A 220     2530   2555   4057   -646      9    467
ATOM   3275  OXT VAL A 220      75.552  63.749  13.729  1.00 33.33           O1-
ANISOU 3275  OXT VAL A 220     2202   4737   5722   -995    463    509
ATOM   3276  H   VAL A 220      72.060  64.721  15.329  1.00  0.00           H  
ATOM   3277  HA  VAL A 220      73.648  62.319  14.559  1.00  0.00           H  
ATOM   3278  HB  VAL A 220      73.479  62.801  12.207  1.00  0.00           H  
ATOM   3279 HG11 VAL A 220      71.238  62.061  11.693  1.00  0.00           H  
ATOM   3280 HG12 VAL A 220      71.811  61.231  13.132  1.00  0.00           H  
ATOM   3281 HG13 VAL A 220      70.648  62.541  13.278  1.00  0.00           H  
ATOM   3282 HG21 VAL A 220      71.920  64.421  11.216  1.00  0.00           H  
ATOM   3283 HG22 VAL A 220      71.456  65.013  12.808  1.00  0.00           H  
ATOM   3284 HG23 VAL A 220      73.089  65.272  12.204  1.00  0.00           H  
TER    3285      VAL A 220
CONECT  369  993
CONECT  800  807
CONECT  891 1471
CONECT  993  369
CONECT 1471  891
CONECT 1658 1663
CONECT 2375 3136
CONECT 2632 2639
CONECT 2645 2653 2654
CONECT 3136 2375
CONECT 2639 2632
CONECT 2653 2645
CONECT 2654 2645
CONECT  807  800
CONECT 1663 1658
END   
