# Supplementary material for: AI-guided identification of natural CTSL inhibitors with therapeutic potential for renal injury
Source: PLoS Comput Biol. 2026 Jul 10;22(7):e1014464. doi: 10.1371/journal.pcbi.1014464 (PMC13399510; doi:10.1371/journal.pcbi.1014464)
Supplement: S1 Materials — (ZIP) [file pcbi.1014464.s009.zip › Supplementary Materials/iber.mol2]

@<TRIPOS>MOLECULE
62351
17   16    1
SMALL
USER_CHARGES


@<TRIPOS>ATOM
      1 S1         54.6961   52.6719   18.8326 S.3       1 UNK        -0.3350 
      2 S2         53.6199   46.6715   14.5692 S.2       1 UNK        -0.0075 
      3 N3         54.3734   48.5918   16.4750 N.2       1 UNK        -0.4565 
      4 C4         55.2249   50.8672   16.7515 C.3       1 UNK        -0.1200 
      5 C5         54.9051   52.3370   17.0588 C.3       1 UNK         0.0475 
      6 C6         54.0211   49.9266   16.8705 C.3       1 UNK         0.1002 
      7 C7         52.8992   52.5075   19.0289 C.3       1 UNK        -0.0125 
      8 C8         54.0214   47.7286   15.6908 C.1       1 UNK         0.2438 
      9 H9         56.0212   50.5296   17.4103 H         1 UNK         0.0600 
     10 H10        55.6153   50.8047   15.7347 H         1 UNK         0.0600 
     11 H11        55.7378   52.9517   16.7161 H         1 UNK         0.0600 
     12 H12        54.0279   52.6714   16.5081 H         1 UNK         0.0600 
     13 H13        53.2203   50.2957   16.2321 H         1 UNK         0.0600 
     14 H14        53.6484   49.9024   17.8922 H         1 UNK         0.0600 
     15 H15        52.5941   52.8886   20.0024 H         1 UNK         0.0600 
     16 H16        52.3754   53.0716   18.2601 H         1 UNK         0.0600 
     17 H17        52.5831   51.4690   18.9671 H         1 UNK         0.0600 
@<TRIPOS>BOND
     1    1    5 1    
     2    1    7 1    
     3    2    8 2    
     4    3    6 1    
     5    3    8 2    
     6    4    5 1    
     7    4    6 1    
     8    4    9 1    
     9    4   10 1    
    10    5   11 1    
    11    5   12 1    
    12    6   13 1    
    13    6   14 1    
    14    7   15 1    
    15    7   16 1    
    16    7   17 1    
@<TRIPOS>SUBSTRUCTURE
     1 UNK         1 GROUP             0       ****    0 ROOT    
