# Supplementary material for: AI-guided identification of natural CTSL inhibitors with therapeutic potential for renal injury
Source: PLoS Comput Biol. 2026 Jul 10;22(7):e1014464. doi: 10.1371/journal.pcbi.1014464 (PMC13399510; doi:10.1371/journal.pcbi.1014464)
Supplement: S1 Materials — (ZIP) [file pcbi.1014464.s009.zip › Supplementary Materials/kg.mol2]

@<TRIPOS>MOLECULE
5281667
87   92    1
SMALL
USER_CHARGES


@<TRIPOS>ATOM
      1 O1         53.9250   50.1227   20.6458 O.3       1 UNK        -0.1700 
      2 O2         53.5329   47.5574   22.1530 O.2       1 UNK        -0.4700 
      3 O3         53.3733   47.5769   16.5831 O.3       1 UNK        -0.5850 
      4 O4         52.6171   44.7741   23.1930 O.3       1 UNK        -0.5850 
      5 O5         55.5800   51.7633   16.3724 O.3       1 UNK        -0.5850 
      6 O6         55.9502   48.6739   22.7862 O.3       1 UNK        -0.5850 
      7 O7         55.6212   41.2080   22.1046 O.3       1 UNK        -0.5850 
      8 O8         55.9168   53.0919   18.7821 O.2       1 UNK        -0.4700 
      9 O9         59.6283   45.9199   21.6050 O.3       1 UNK        -0.5850 
     10 O10        51.6166   50.1067   22.1048 O.3       1 UNK        -0.5850 
     11 O11        52.3554   51.1114   26.7157 O.3       1 UNK        -0.5850 
     12 C12        53.2750   46.6810   19.9480 C.3       1 UNK        -0.0600 
     13 C13        52.2955   45.5329   20.3482 C.3       1 UNK         0.0550 
     14 C14        52.5518   47.9392   19.3893 C.3       1 UNK         0.0550 
     15 C15        51.2913   45.1831   19.2257 C.3       1 UNK        -0.1200 
     16 C16        50.7071   46.4018   18.5408 C.2       1 UNK         0.0000 
     17 C17        51.2810   47.6134   18.6182 C.2       1 UNK        -0.1150 
     18 C18        53.4874   48.8984   18.6245 C.ar      1 UNK        -0.1150 
     19 C19        53.0588   44.2950   20.8453 C.ar      1 UNK        -0.1150 
     20 C20        54.1178   47.0910   21.1728 C.2       1 UNK         0.5850 
     21 C21        54.0461   50.0299   19.2813 C.ar      1 UNK         0.0850 
     22 C22        49.4642   46.1535   17.7112 C.3       1 UNK        -0.1800 
     23 C23        53.7780   48.6971   17.2510 C.ar      1 UNK         0.1500 
     24 C24        53.2120   44.0092   22.2280 C.ar      1 UNK         0.1500 
     25 C25        55.5936   46.8864   21.1612 C.ar      1 UNK        -0.1150 
     26 C26        53.7143   43.4668   19.9088 C.ar      1 UNK        -0.1150 
     27 C27        54.7504   51.0189   18.5570 C.ar      1 UNK        -0.1150 
     28 C28        54.4993   49.6663   16.5358 C.ar      1 UNK        -0.1150 
     29 C29        54.9520   50.8397   17.1607 C.ar      1 UNK         0.1500 
     30 C30        54.0381   42.9424   22.6425 C.ar      1 UNK        -0.1150 
     31 C31        54.5661   42.4278   20.3262 C.ar      1 UNK        -0.1150 
     32 C32        56.4310   47.6508   22.0179 C.ar      1 UNK         0.1500 
     33 C33        55.2186   52.2235   19.3058 C.2       1 UNK         0.5850 
     34 C34        56.1693   45.8449   20.3933 C.ar      1 UNK        -0.1150 
     35 C35        54.7441   42.1738   21.6979 C.ar      1 UNK         0.1500 
     36 C36        54.1372   51.3041   21.3143 C.2       1 UNK         0.0850 
     37 C37        54.7955   52.3446   20.7292 C.2       1 UNK         0.0000 
     38 C38        57.7970   47.3455   22.1205 C.ar      1 UNK        -0.1150 
     39 C39        57.5289   45.5227   20.5249 C.ar      1 UNK        -0.1150 
     40 C40        55.0168   53.7361   21.3614 C.3       1 UNK        -0.1200 
     41 C41        53.6710   51.2424   22.7256 C.ar      1 UNK         0.0000 
     42 C42        58.3324   46.2616   21.4055 C.ar      1 UNK         0.1500 
     43 C43        56.4217   53.9575   21.9294 C.2       1 UNK        -0.1150 
     44 C44        52.4059   50.6882   23.0501 C.ar      1 UNK         0.1500 
     45 C45        54.5042   51.6662   23.7830 C.ar      1 UNK        -0.1150 
     46 C46        57.4427   54.6791   21.4206 C.2       1 UNK         0.0000 
     47 C47        51.9579   50.6622   24.3848 C.ar      1 UNK        -0.1150 
     48 C48        54.0614   51.6334   25.1172 C.ar      1 UNK        -0.1150 
     49 C49        52.7799   51.1441   25.4215 C.ar      1 UNK         0.1500 
     50 C50        58.7739   54.7636   22.1447 C.3       1 UNK        -0.1800 
     51 C51        57.4191   55.4336   20.1054 C.3       1 UNK        -0.1800 
     52 H52        53.9158   46.3109   19.1502 H         1 UNK         0.0600 
     53 H53        51.6803   45.9063   21.1662 H         1 UNK         0.0600 
     54 H54        52.1421   48.5031   20.2231 H         1 UNK         0.0600 
     55 H55        50.4841   44.5774   19.6364 H         1 UNK         0.0600 
     56 H56        51.7499   44.5920   18.4345 H         1 UNK         0.0600 
     57 H57        50.8238   48.4430   18.1048 H         1 UNK         0.1150 
     58 H58        49.6675   45.4050   16.9459 H         1 UNK         0.0600 
     59 H59        48.6534   45.7950   18.3447 H         1 UNK         0.0600 
     60 H60        49.1251   47.0615   17.2130 H         1 UNK         0.0600 
     61 H61        53.6360   43.6670   18.8532 H         1 UNK         0.1150 
     62 H62        54.6919   49.5120   15.4839 H         1 UNK         0.1150 
     63 H63        54.1752   42.7477   23.6945 H         1 UNK         0.1150 
     64 H64        55.1095   41.8495   19.5920 H         1 UNK         0.1150 
     65 H65        55.5803   45.2334   19.7317 H         1 UNK         0.1150 
     66 H66        53.4222   47.6761   15.6436 H         1 UNK         0.4350 
     67 H67        52.3384   45.6202   22.8811 H         1 UNK         0.4350 
     68 H68        58.4308   47.9080   22.7927 H         1 UNK         0.1150 
     69 H69        57.9385   44.6888   19.9701 H         1 UNK         0.1150 
     70 H70        54.7715   54.5080   20.6356 H         1 UNK         0.0600 
     71 H71        54.3031   53.8914   22.1694 H         1 UNK         0.0600 
     72 H72        55.5609   51.5285   15.4553 H         1 UNK         0.4350 
     73 H73        55.0012   48.7069   22.7773 H         1 UNK         0.4350 
     74 H74        56.3319   41.0808   21.4717 H         1 UNK         0.4350 
     75 H75        56.6237   53.4720   22.8654 H         1 UNK         0.1150 
     76 H76        55.5108   51.9776   23.5876 H         1 UNK         0.1150 
     77 H77        59.8895   45.0757   21.2645 H         1 UNK         0.4350 
     78 H78        50.9863   50.2474   24.6131 H         1 UNK         0.1150 
     79 H79        54.7137   51.9666   25.9105 H         1 UNK         0.1150 
     80 H80        50.9522   50.6747   21.7156 H         1 UNK         0.4350 
     81 H81        59.0508   55.8047   22.3136 H         1 UNK         0.0600 
     82 H82        58.7475   54.2672   23.1148 H         1 UNK         0.0600 
     83 H83        59.5577   54.2936   21.5499 H         1 UNK         0.0600 
     84 H84        57.8744   56.4193   20.2091 H         1 UNK         0.0600 
     85 H85        57.9977   54.8717   19.3717 H         1 UNK         0.0600 
     86 H86        56.4204   55.5789   19.7086 H         1 UNK         0.0600 
     87 H87        51.4775   50.7701   26.8081 H         1 UNK         0.4350 
@<TRIPOS>BOND
     1    1   21 1    
     2    1   36 1    
     3    2   20 2    
     4    3   23 1    
     5    3   66 1    
     6    4   24 1    
     7    4   67 1    
     8    5   29 1    
     9    5   72 1    
    10    6   32 1    
    11    6   73 1    
    12    7   35 1    
    13    7   74 1    
    14    8   33 2    
    15    9   42 1    
    16    9   77 1    
    17   10   44 1    
    18   10   80 1    
    19   11   49 1    
    20   11   87 1    
    21   12   13 1    
    22   12   14 1    
    23   12   20 1    
    24   12   52 1    
    25   13   15 1    
    26   13   19 1    
    27   13   53 1    
    28   14   17 1    
    29   14   18 1    
    30   14   54 1    
    31   15   16 1    
    32   15   55 1    
    33   15   56 1    
    34   16   17 2    
    35   16   22 1    
    36   17   57 1    
    37   18   21 ar   
    38   18   23 ar   
    39   19   24 ar   
    40   19   26 ar   
    41   20   25 1    
    42   21   27 ar   
    43   22   58 1    
    44   22   59 1    
    45   22   60 1    
    46   23   28 ar   
    47   24   30 ar   
    48   25   32 ar   
    49   25   34 ar   
    50   26   31 ar   
    51   26   61 1    
    52   27   29 ar   
    53   27   33 1    
    54   28   29 ar   
    55   28   62 1    
    56   30   35 ar   
    57   30   63 1    
    58   31   35 ar   
    59   31   64 1    
    60   32   38 ar   
    61   33   37 1    
    62   34   39 ar   
    63   34   65 1    
    64   36   37 2    
    65   36   41 1    
    66   37   40 1    
    67   38   42 ar   
    68   38   68 1    
    69   39   42 ar   
    70   39   69 1    
    71   40   43 1    
    72   40   70 1    
    73   40   71 1    
    74   41   44 ar   
    75   41   45 ar   
    76   43   46 2    
    77   43   75 1    
    78   44   47 ar   
    79   45   48 ar   
    80   45   76 1    
    81   46   50 1    
    82   46   51 1    
    83   47   49 ar   
    84   47   78 1    
    85   48   49 ar   
    86   48   79 1    
    87   50   81 1    
    88   50   82 1    
    89   50   83 1    
    90   51   84 1    
    91   51   85 1    
    92   51   86 1    
@<TRIPOS>SUBSTRUCTURE
     1 UNK         1 GROUP             0       ****    0 ROOT    
