# Supplementary material for: AI-guided identification of natural CTSL inhibitors with therapeutic potential for renal injury
Source: PLoS Comput Biol. 2026 Jul 10;22(7):e1014464. doi: 10.1371/journal.pcbi.1014464 (PMC13399510; doi:10.1371/journal.pcbi.1014464)
Supplement: S1 Materials — (ZIP) [file pcbi.1014464.s009.zip › Supplementary Materials/wig.mol2]

@<TRIPOS>MOLECULE
5281814
43   45    1
SMALL
USER_CHARGES


@<TRIPOS>ATOM
      1 O1         55.4010   53.0709   19.2861 O.3       1 UNK        -0.1700 
      2 O2         52.9603   48.8780   19.5828 O.3       1 UNK        -0.5850 
      3 O3         55.6215   49.9400   15.7050 O.3       1 UNK        -0.5850 
      4 O4         53.2125   50.5948   21.6413 O.2       1 UNK        -0.4700 
      5 O5         52.0219   55.2511   25.9753 O.3       1 UNK        -0.5850 
      6 C6         54.2438   49.3873   17.6136 C.ar      1 UNK        -0.1150 
      7 C7         54.1730   50.9772   19.4960 C.ar      1 UNK        -0.1150 
      8 C8         53.7794   49.7421   18.9065 C.ar      1 UNK         0.1500 
      9 C9         54.9961   51.8656   18.7673 C.ar      1 UNK         0.0850 
     10 C10        53.8881   48.0383   16.9872 C.3       1 UNK        -0.0050 
     11 C11        55.0962   50.2754   16.9184 C.ar      1 UNK         0.1500 
     12 C12        53.7587   51.3871   20.8709 C.2       1 UNK         0.5850 
     13 C13        54.0514   52.7863   21.2773 C.2       1 UNK         0.0000 
     14 C14        55.4529   51.5103   17.4866 C.ar      1 UNK        -0.1150 
     15 C15        53.5663   53.3682   22.5564 C.ar      1 UNK         0.0000 
     16 C16        53.1954   48.1350   15.6403 C.2       1 UNK        -0.1150 
     17 C17        54.8611   53.5059   20.4690 C.2       1 UNK        -0.0300 
     18 C18        53.0161   47.1212   14.7729 C.2       1 UNK         0.0000 
     19 C19        52.2626   53.0783   23.0208 C.ar      1 UNK        -0.1150 
     20 C20        54.3668   54.2722   23.2967 C.ar      1 UNK        -0.1150 
     21 C21        53.4837   45.6992   15.0347 C.3       1 UNK        -0.1800 
     22 C22        52.3405   47.3400   13.4341 C.3       1 UNK        -0.1800 
     23 C23        51.7574   53.6965   24.1762 C.ar      1 UNK        -0.1150 
     24 C24        53.8613   54.8871   24.4616 C.ar      1 UNK        -0.1150 
     25 C25        52.5470   54.6150   24.8896 C.ar      1 UNK         0.1500 
     26 H26        53.2507   47.4453   17.6406 H         1 UNK         0.0600 
     27 H27        54.8117   47.4725   16.8695 H         1 UNK         0.0600 
     28 H28        56.1062   52.1797   16.9457 H         1 UNK         0.1150 
     29 H29        52.8219   49.1144   15.3762 H         1 UNK         0.1150 
     30 H30        55.1637   54.5218   20.6750 H         1 UNK         0.1150 
     31 H31        51.6219   52.3893   22.4946 H         1 UNK         0.1150 
     32 H32        55.3704   54.5102   22.9762 H         1 UNK         0.1150 
     33 H33        52.7441   49.2018   20.4495 H         1 UNK         0.4350 
     34 H34        54.9749   49.8723   15.0054 H         1 UNK         0.4350 
     35 H35        52.7339   44.9843   14.6953 H         1 UNK         0.0600 
     36 H36        53.6473   45.5104   16.0952 H         1 UNK         0.0600 
     37 H37        54.4154   45.4994   14.5049 H         1 UNK         0.0600 
     38 H38        51.4604   46.7033   13.3415 H         1 UNK         0.0600 
     39 H39        52.0217   48.3771   13.3124 H         1 UNK         0.0600 
     40 H40        53.0273   47.1068   12.6214 H         1 UNK         0.0600 
     41 H41        50.7534   53.4700   24.5027 H         1 UNK         0.1150 
     42 H42        54.4743   55.5870   25.0096 H         1 UNK         0.1150 
     43 H43        51.0874   55.0968   26.0456 H         1 UNK         0.4350 
@<TRIPOS>BOND
     1    1    9 1    
     2    1   17 1    
     3    2    8 1    
     4    2   33 1    
     5    3   11 1    
     6    3   34 1    
     7    4   12 2    
     8    5   25 1    
     9    5   43 1    
    10    6    8 ar   
    11    6   10 1    
    12    6   11 ar   
    13    7    8 ar   
    14    7    9 ar   
    15    7   12 1    
    16    9   14 ar   
    17   10   16 1    
    18   10   26 1    
    19   10   27 1    
    20   11   14 ar   
    21   12   13 1    
    22   13   15 1    
    23   13   17 2    
    24   14   28 1    
    25   15   19 ar   
    26   15   20 ar   
    27   16   18 2    
    28   16   29 1    
    29   17   30 1    
    30   18   21 1    
    31   18   22 1    
    32   19   23 ar   
    33   19   31 1    
    34   20   24 ar   
    35   20   32 1    
    36   21   35 1    
    37   21   36 1    
    38   21   37 1    
    39   22   38 1    
    40   22   39 1    
    41   22   40 1    
    42   23   25 ar   
    43   23   41 1    
    44   24   25 ar   
    45   24   42 1    
@<TRIPOS>SUBSTRUCTURE
     1 UNK         1 GROUP             0       ****    0 ROOT    
