# Supplementary material for: AI-guided identification of natural CTSL inhibitors with therapeutic potential for renal injury
Source: PLoS Comput Biol. 2026 Jul 10;22(7):e1014464. doi: 10.1371/journal.pcbi.1014464 (PMC13399510; doi:10.1371/journal.pcbi.1014464)
Supplement: S1 Materials — (ZIP) [file pcbi.1014464.s009.zip › Supplementary Materials/wig_topol.top]

;
;	File 'topol.top' was generated
;	By user: unknown (0)
;	On host: DESKTOP-5CQBEF5
;	At date: Sat Feb 14 14:09:13 2026
;
;	This is a standalone topology file
;
;	Created by:
;	              :-) GROMACS - gmx pdb2gmx, 2023.2-conda_forge (-:
;	
;	Executable:   /root/miniconda3/bin.AVX2_256/gmx
;	Data prefix:  /root/miniconda3
;	Working dir:  /mnt/e/BaiduSyncdisk/GROMACS/DKD-FIER
;	Command line:
;	  gmx pdb2gmx -f ctsl.pdb -o protein_processed.gro -ignh
;	Force field was read from the standard GROMACS share directory.
;

; Include forcefield parameters
#include "amber99sb-ildn.ff/forcefield.itp"

;Include chain topologies
#include "wig.itp"

[ moleculetype ]
; Name            nrexcl
Protein_chain_A     3

[ atoms ]
;   nr       type  resnr residue  atom   cgnr     charge       mass  typeB    chargeB      massB
; residue   1 ALA rtp NALA q +1.0
     1         N3      1    ALA      N      1     0.1414      14.01
     2          H      1    ALA     H1      2     0.1997      1.008
     3          H      1    ALA     H2      3     0.1997      1.008
     4          H      1    ALA     H3      4     0.1997      1.008
     5         CT      1    ALA     CA      5     0.0962      12.01
     6         HP      1    ALA     HA      6     0.0889      1.008
     7         CT      1    ALA     CB      7    -0.0597      12.01
     8         HC      1    ALA    HB1      8       0.03      1.008
     9         HC      1    ALA    HB2      9       0.03      1.008
    10         HC      1    ALA    HB3     10       0.03      1.008
    11          C      1    ALA      C     11     0.6163      12.01
    12          O      1    ALA      O     12    -0.5722         16   ; qtot 1
; residue   2 PRO rtp PRO  q  0.0
    13          N      2    PRO      N     13    -0.2548      14.01
    14         CT      2    PRO     CD     14     0.0192      12.01
    15         H1      2    PRO    HD1     15     0.0391      1.008
    16         H1      2    PRO    HD2     16     0.0391      1.008
    17         CT      2    PRO     CG     17     0.0189      12.01
    18         HC      2    PRO    HG1     18     0.0213      1.008
    19         HC      2    PRO    HG2     19     0.0213      1.008
    20         CT      2    PRO     CB     20     -0.007      12.01
    21         HC      2    PRO    HB1     21     0.0253      1.008
    22         HC      2    PRO    HB2     22     0.0253      1.008
    23         CT      2    PRO     CA     23    -0.0266      12.01
    24         H1      2    PRO     HA     24     0.0641      1.008
    25          C      2    PRO      C     25     0.5896      12.01
    26          O      2    PRO      O     26    -0.5748         16   ; qtot 1
; residue   3 ARG rtp ARG  q +1.0
    27          N      3    ARG      N     27    -0.3479      14.01
    28          H      3    ARG      H     28     0.2747      1.008
    29         CT      3    ARG     CA     29    -0.2637      12.01
    30         H1      3    ARG     HA     30      0.156      1.008
    31         CT      3    ARG     CB     31    -0.0007      12.01
    32         HC      3    ARG    HB1     32     0.0327      1.008
    33         HC      3    ARG    HB2     33     0.0327      1.008
    34         CT      3    ARG     CG     34      0.039      12.01
    35         HC      3    ARG    HG1     35     0.0285      1.008
    36         HC      3    ARG    HG2     36     0.0285      1.008
    37         CT      3    ARG     CD     37     0.0486      12.01
    38         H1      3    ARG    HD1     38     0.0687      1.008
    39         H1      3    ARG    HD2     39     0.0687      1.008
    40         N2      3    ARG     NE     40    -0.5295      14.01
    41          H      3    ARG     HE     41     0.3456      1.008
    42         CA      3    ARG     CZ     42     0.8076      12.01
    43         N2      3    ARG    NH1     43    -0.8627      14.01
    44          H      3    ARG   HH11     44     0.4478      1.008
    45          H      3    ARG   HH12     45     0.4478      1.008
    46         N2      3    ARG    NH2     46    -0.8627      14.01
    47          H      3    ARG   HH21     47     0.4478      1.008
    48          H      3    ARG   HH22     48     0.4478      1.008
    49          C      3    ARG      C     49     0.7341      12.01
    50          O      3    ARG      O     50    -0.5894         16   ; qtot 2
; residue   4 SER rtp SER  q  0.0
    51          N      4    SER      N     51    -0.4157      14.01
    52          H      4    SER      H     52     0.2719      1.008
    53         CT      4    SER     CA     53    -0.0249      12.01
    54         H1      4    SER     HA     54     0.0843      1.008
    55         CT      4    SER     CB     55     0.2117      12.01
    56         H1      4    SER    HB1     56     0.0352      1.008
    57         H1      4    SER    HB2     57     0.0352      1.008
    58         OH      4    SER     OG     58    -0.6546         16
    59         HO      4    SER     HG     59     0.4275      1.008
    60          C      4    SER      C     60     0.5973      12.01
    61          O      4    SER      O     61    -0.5679         16   ; qtot 2
; residue   5 VAL rtp VAL  q  0.0
    62          N      5    VAL      N     62    -0.4157      14.01
    63          H      5    VAL      H     63     0.2719      1.008
    64         CT      5    VAL     CA     64    -0.0875      12.01
    65         H1      5    VAL     HA     65     0.0969      1.008
    66         CT      5    VAL     CB     66     0.2985      12.01
    67         HC      5    VAL     HB     67    -0.0297      1.008
    68         CT      5    VAL    CG1     68    -0.3192      12.01
    69         HC      5    VAL   HG11     69     0.0791      1.008
    70         HC      5    VAL   HG12     70     0.0791      1.008
    71         HC      5    VAL   HG13     71     0.0791      1.008
    72         CT      5    VAL    CG2     72    -0.3192      12.01
    73         HC      5    VAL   HG21     73     0.0791      1.008
    74         HC      5    VAL   HG22     74     0.0791      1.008
    75         HC      5    VAL   HG23     75     0.0791      1.008
    76          C      5    VAL      C     76     0.5973      12.01
    77          O      5    VAL      O     77    -0.5679         16   ; qtot 2
; residue   6 ASP rtp ASP  q -1.0
    78          N      6    ASP      N     78    -0.5163      14.01
    79          H      6    ASP      H     79     0.2936      1.008
    80         CT      6    ASP     CA     80     0.0381      12.01
    81         H1      6    ASP     HA     81      0.088      1.008
    82         CT      6    ASP     CB     82    -0.0303      12.01
    83         HC      6    ASP    HB1     83    -0.0122      1.008
    84         HC      6    ASP    HB2     84    -0.0122      1.008
    85          C      6    ASP     CG     85     0.7994      12.01
    86         O2      6    ASP    OD1     86    -0.8014         16
    87         O2      6    ASP    OD2     87    -0.8014         16
    88          C      6    ASP      C     88     0.5366      12.01
    89          O      6    ASP      O     89    -0.5819         16   ; qtot 1
; residue   7 TRP rtp TRP  q  0.0
    90          N      7    TRP      N     90    -0.4157      14.01
    91          H      7    TRP      H     91     0.2719      1.008
    92         CT      7    TRP     CA     92    -0.0275      12.01
    93         H1      7    TRP     HA     93     0.1123      1.008
    94         CT      7    TRP     CB     94     -0.005      12.01
    95         HC      7    TRP    HB1     95     0.0339      1.008
    96         HC      7    TRP    HB2     96     0.0339      1.008
    97         C*      7    TRP     CG     97    -0.1415      12.01
    98         CW      7    TRP    CD1     98    -0.1638      12.01
    99         H4      7    TRP    HD1     99     0.2062      1.008
   100         NA      7    TRP    NE1    100    -0.3418      14.01
   101          H      7    TRP    HE1    101     0.3412      1.008
   102         CN      7    TRP    CE2    102      0.138      12.01
   103         CA      7    TRP    CZ2    103    -0.2601      12.01
   104         HA      7    TRP    HZ2    104     0.1572      1.008
   105         CA      7    TRP    CH2    105    -0.1134      12.01
   106         HA      7    TRP    HH2    106     0.1417      1.008
   107         CA      7    TRP    CZ3    107    -0.1972      12.01
   108         HA      7    TRP    HZ3    108     0.1447      1.008
   109         CA      7    TRP    CE3    109    -0.2387      12.01
   110         HA      7    TRP    HE3    110       0.17      1.008
   111         CB      7    TRP    CD2    111     0.1243      12.01
   112          C      7    TRP      C    112     0.5973      12.01
   113          O      7    TRP      O    113    -0.5679         16   ; qtot 1
; residue   8 ARG rtp ARG  q +1.0
   114          N      8    ARG      N    114    -0.3479      14.01
   115          H      8    ARG      H    115     0.2747      1.008
   116         CT      8    ARG     CA    116    -0.2637      12.01
   117         H1      8    ARG     HA    117      0.156      1.008
   118         CT      8    ARG     CB    118    -0.0007      12.01
   119         HC      8    ARG    HB1    119     0.0327      1.008
   120         HC      8    ARG    HB2    120     0.0327      1.008
   121         CT      8    ARG     CG    121      0.039      12.01
   122         HC      8    ARG    HG1    122     0.0285      1.008
   123         HC      8    ARG    HG2    123     0.0285      1.008
   124         CT      8    ARG     CD    124     0.0486      12.01
   125         H1      8    ARG    HD1    125     0.0687      1.008
   126         H1      8    ARG    HD2    126     0.0687      1.008
   127         N2      8    ARG     NE    127    -0.5295      14.01
   128          H      8    ARG     HE    128     0.3456      1.008
   129         CA      8    ARG     CZ    129     0.8076      12.01
   130         N2      8    ARG    NH1    130    -0.8627      14.01
   131          H      8    ARG   HH11    131     0.4478      1.008
   132          H      8    ARG   HH12    132     0.4478      1.008
   133         N2      8    ARG    NH2    133    -0.8627      14.01
   134          H      8    ARG   HH21    134     0.4478      1.008
   135          H      8    ARG   HH22    135     0.4478      1.008
   136          C      8    ARG      C    136     0.7341      12.01
   137          O      8    ARG      O    137    -0.5894         16   ; qtot 2
; residue   9 GLU rtp GLU  q -1.0
   138          N      9    GLU      N    138    -0.5163      14.01
   139          H      9    GLU      H    139     0.2936      1.008
   140         CT      9    GLU     CA    140     0.0397      12.01
   141         H1      9    GLU     HA    141     0.1105      1.008
   142         CT      9    GLU     CB    142      0.056      12.01
   143         HC      9    GLU    HB1    143    -0.0173      1.008
   144         HC      9    GLU    HB2    144    -0.0173      1.008
   145         CT      9    GLU     CG    145     0.0136      12.01
   146         HC      9    GLU    HG1    146    -0.0425      1.008
   147         HC      9    GLU    HG2    147    -0.0425      1.008
   148          C      9    GLU     CD    148     0.8054      12.01
   149         O2      9    GLU    OE1    149    -0.8188         16
   150         O2      9    GLU    OE2    150    -0.8188         16
   151          C      9    GLU      C    151     0.5366      12.01
   152          O      9    GLU      O    152    -0.5819         16   ; qtot 1
; residue  10 LYS rtp LYS  q +1.0
   153          N     10    LYS      N    153    -0.3479      14.01
   154          H     10    LYS      H    154     0.2747      1.008
   155         CT     10    LYS     CA    155      -0.24      12.01
   156         H1     10    LYS     HA    156     0.1426      1.008
   157         CT     10    LYS     CB    157    -0.0094      12.01
   158         HC     10    LYS    HB1    158     0.0362      1.008
   159         HC     10    LYS    HB2    159     0.0362      1.008
   160         CT     10    LYS     CG    160     0.0187      12.01
   161         HC     10    LYS    HG1    161     0.0103      1.008
   162         HC     10    LYS    HG2    162     0.0103      1.008
   163         CT     10    LYS     CD    163    -0.0479      12.01
   164         HC     10    LYS    HD1    164     0.0621      1.008
   165         HC     10    LYS    HD2    165     0.0621      1.008
   166         CT     10    LYS     CE    166    -0.0143      12.01
   167         HP     10    LYS    HE1    167     0.1135      1.008
   168         HP     10    LYS    HE2    168     0.1135      1.008
   169         N3     10    LYS     NZ    169    -0.3854      14.01
   170          H     10    LYS    HZ1    170       0.34      1.008
   171          H     10    LYS    HZ2    171       0.34      1.008
   172          H     10    LYS    HZ3    172       0.34      1.008
   173          C     10    LYS      C    173     0.7341      12.01
   174          O     10    LYS      O    174    -0.5894         16   ; qtot 2
; residue  11 GLY rtp GLY  q  0.0
   175          N     11    GLY      N    175    -0.4157      14.01
   176          H     11    GLY      H    176     0.2719      1.008
   177         CT     11    GLY     CA    177    -0.0252      12.01
   178         H1     11    GLY    HA1    178     0.0698      1.008
   179         H1     11    GLY    HA2    179     0.0698      1.008
   180          C     11    GLY      C    180     0.5973      12.01
   181          O     11    GLY      O    181    -0.5679         16   ; qtot 2
; residue  12 TYR rtp TYR  q  0.0
   182          N     12    TYR      N    182    -0.4157      14.01
   183          H     12    TYR      H    183     0.2719      1.008
   184         CT     12    TYR     CA    184    -0.0014      12.01
   185         H1     12    TYR     HA    185     0.0876      1.008
   186         CT     12    TYR     CB    186    -0.0152      12.01
   187         HC     12    TYR    HB1    187     0.0295      1.008
   188         HC     12    TYR    HB2    188     0.0295      1.008
   189         CA     12    TYR     CG    189    -0.0011      12.01
   190         CA     12    TYR    CD1    190    -0.1906      12.01
   191         HA     12    TYR    HD1    191     0.1699      1.008
   192         CA     12    TYR    CE1    192    -0.2341      12.01
   193         HA     12    TYR    HE1    193     0.1656      1.008
   194          C     12    TYR     CZ    194     0.3226      12.01
   195         OH     12    TYR     OH    195    -0.5579         16
   196         HO     12    TYR     HH    196     0.3992      1.008
   197         CA     12    TYR    CE2    197    -0.2341      12.01
   198         HA     12    TYR    HE2    198     0.1656      1.008
   199         CA     12    TYR    CD2    199    -0.1906      12.01
   200         HA     12    TYR    HD2    200     0.1699      1.008
   201          C     12    TYR      C    201     0.5973      12.01
   202          O     12    TYR      O    202    -0.5679         16   ; qtot 2
; residue  13 VAL rtp VAL  q  0.0
   203          N     13    VAL      N    203    -0.4157      14.01
   204          H     13    VAL      H    204     0.2719      1.008
   205         CT     13    VAL     CA    205    -0.0875      12.01
   206         H1     13    VAL     HA    206     0.0969      1.008
   207         CT     13    VAL     CB    207     0.2985      12.01
   208         HC     13    VAL     HB    208    -0.0297      1.008
   209         CT     13    VAL    CG1    209    -0.3192      12.01
   210         HC     13    VAL   HG11    210     0.0791      1.008
   211         HC     13    VAL   HG12    211     0.0791      1.008
   212         HC     13    VAL   HG13    212     0.0791      1.008
   213         CT     13    VAL    CG2    213    -0.3192      12.01
   214         HC     13    VAL   HG21    214     0.0791      1.008
   215         HC     13    VAL   HG22    215     0.0791      1.008
   216         HC     13    VAL   HG23    216     0.0791      1.008
   217          C     13    VAL      C    217     0.5973      12.01
   218          O     13    VAL      O    218    -0.5679         16   ; qtot 2
; residue  14 THR rtp THR  q  0.0
   219          N     14    THR      N    219    -0.4157      14.01
   220          H     14    THR      H    220     0.2719      1.008
   221         CT     14    THR     CA    221    -0.0389      12.01
   222         H1     14    THR     HA    222     0.1007      1.008
   223         CT     14    THR     CB    223     0.3654      12.01
   224         H1     14    THR     HB    224     0.0043      1.008
   225         CT     14    THR    CG2    225    -0.2438      12.01
   226         HC     14    THR   HG21    226     0.0642      1.008
   227         HC     14    THR   HG22    227     0.0642      1.008
   228         HC     14    THR   HG23    228     0.0642      1.008
   229         OH     14    THR    OG1    229    -0.6761         16
   230         HO     14    THR    HG1    230     0.4102      1.008
   231          C     14    THR      C    231     0.5973      12.01
   232          O     14    THR      O    232    -0.5679         16   ; qtot 2
; residue  15 PRO rtp PRO  q  0.0
   233          N     15    PRO      N    233    -0.2548      14.01
   234         CT     15    PRO     CD    234     0.0192      12.01
   235         H1     15    PRO    HD1    235     0.0391      1.008
   236         H1     15    PRO    HD2    236     0.0391      1.008
   237         CT     15    PRO     CG    237     0.0189      12.01
   238         HC     15    PRO    HG1    238     0.0213      1.008
   239         HC     15    PRO    HG2    239     0.0213      1.008
   240         CT     15    PRO     CB    240     -0.007      12.01
   241         HC     15    PRO    HB1    241     0.0253      1.008
   242         HC     15    PRO    HB2    242     0.0253      1.008
   243         CT     15    PRO     CA    243    -0.0266      12.01
   244         H1     15    PRO     HA    244     0.0641      1.008
   245          C     15    PRO      C    245     0.5896      12.01
   246          O     15    PRO      O    246    -0.5748         16   ; qtot 2
; residue  16 VAL rtp VAL  q  0.0
   247          N     16    VAL      N    247    -0.4157      14.01
   248          H     16    VAL      H    248     0.2719      1.008
   249         CT     16    VAL     CA    249    -0.0875      12.01
   250         H1     16    VAL     HA    250     0.0969      1.008
   251         CT     16    VAL     CB    251     0.2985      12.01
   252         HC     16    VAL     HB    252    -0.0297      1.008
   253         CT     16    VAL    CG1    253    -0.3192      12.01
   254         HC     16    VAL   HG11    254     0.0791      1.008
   255         HC     16    VAL   HG12    255     0.0791      1.008
   256         HC     16    VAL   HG13    256     0.0791      1.008
   257         CT     16    VAL    CG2    257    -0.3192      12.01
   258         HC     16    VAL   HG21    258     0.0791      1.008
   259         HC     16    VAL   HG22    259     0.0791      1.008
   260         HC     16    VAL   HG23    260     0.0791      1.008
   261          C     16    VAL      C    261     0.5973      12.01
   262          O     16    VAL      O    262    -0.5679         16   ; qtot 2
; residue  17 LYS rtp LYS  q +1.0
   263          N     17    LYS      N    263    -0.3479      14.01
   264          H     17    LYS      H    264     0.2747      1.008
   265         CT     17    LYS     CA    265      -0.24      12.01
   266         H1     17    LYS     HA    266     0.1426      1.008
   267         CT     17    LYS     CB    267    -0.0094      12.01
   268         HC     17    LYS    HB1    268     0.0362      1.008
   269         HC     17    LYS    HB2    269     0.0362      1.008
   270         CT     17    LYS     CG    270     0.0187      12.01
   271         HC     17    LYS    HG1    271     0.0103      1.008
   272         HC     17    LYS    HG2    272     0.0103      1.008
   273         CT     17    LYS     CD    273    -0.0479      12.01
   274         HC     17    LYS    HD1    274     0.0621      1.008
   275         HC     17    LYS    HD2    275     0.0621      1.008
   276         CT     17    LYS     CE    276    -0.0143      12.01
   277         HP     17    LYS    HE1    277     0.1135      1.008
   278         HP     17    LYS    HE2    278     0.1135      1.008
   279         N3     17    LYS     NZ    279    -0.3854      14.01
   280          H     17    LYS    HZ1    280       0.34      1.008
   281          H     17    LYS    HZ2    281       0.34      1.008
   282          H     17    LYS    HZ3    282       0.34      1.008
   283          C     17    LYS      C    283     0.7341      12.01
   284          O     17    LYS      O    284    -0.5894         16   ; qtot 3
; residue  18 ASN rtp ASN  q  0.0
   285          N     18    ASN      N    285    -0.4157      14.01
   286          H     18    ASN      H    286     0.2719      1.008
   287         CT     18    ASN     CA    287     0.0143      12.01
   288         H1     18    ASN     HA    288     0.1048      1.008
   289         CT     18    ASN     CB    289    -0.2041      12.01
   290         HC     18    ASN    HB1    290     0.0797      1.008
   291         HC     18    ASN    HB2    291     0.0797      1.008
   292          C     18    ASN     CG    292      0.713      12.01
   293          O     18    ASN    OD1    293    -0.5931         16
   294          N     18    ASN    ND2    294    -0.9191      14.01
   295          H     18    ASN   HD21    295     0.4196      1.008
   296          H     18    ASN   HD22    296     0.4196      1.008
   297          C     18    ASN      C    297     0.5973      12.01
   298          O     18    ASN      O    298    -0.5679         16   ; qtot 3
; residue  19 GLN rtp GLN  q  0.0
   299          N     19    GLN      N    299    -0.4157      14.01
   300          H     19    GLN      H    300     0.2719      1.008
   301         CT     19    GLN     CA    301    -0.0031      12.01
   302         H1     19    GLN     HA    302      0.085      1.008
   303         CT     19    GLN     CB    303    -0.0036      12.01
   304         HC     19    GLN    HB1    304     0.0171      1.008
   305         HC     19    GLN    HB2    305     0.0171      1.008
   306         CT     19    GLN     CG    306    -0.0645      12.01
   307         HC     19    GLN    HG1    307     0.0352      1.008
   308         HC     19    GLN    HG2    308     0.0352      1.008
   309          C     19    GLN     CD    309     0.6951      12.01
   310          O     19    GLN    OE1    310    -0.6086         16
   311          N     19    GLN    NE2    311    -0.9407      14.01
   312          H     19    GLN   HE21    312     0.4251      1.008
   313          H     19    GLN   HE22    313     0.4251      1.008
   314          C     19    GLN      C    314     0.5973      12.01
   315          O     19    GLN      O    315    -0.5679         16   ; qtot 3
; residue  20 GLY rtp GLY  q  0.0
   316          N     20    GLY      N    316    -0.4157      14.01
   317          H     20    GLY      H    317     0.2719      1.008
   318         CT     20    GLY     CA    318    -0.0252      12.01
   319         H1     20    GLY    HA1    319     0.0698      1.008
   320         H1     20    GLY    HA2    320     0.0698      1.008
   321          C     20    GLY      C    321     0.5973      12.01
   322          O     20    GLY      O    322    -0.5679         16   ; qtot 3
; residue  21 GLN rtp GLN  q  0.0
   323          N     21    GLN      N    323    -0.4157      14.01
   324          H     21    GLN      H    324     0.2719      1.008
   325         CT     21    GLN     CA    325    -0.0031      12.01
   326         H1     21    GLN     HA    326      0.085      1.008
   327         CT     21    GLN     CB    327    -0.0036      12.01
   328         HC     21    GLN    HB1    328     0.0171      1.008
   329         HC     21    GLN    HB2    329     0.0171      1.008
   330         CT     21    GLN     CG    330    -0.0645      12.01
   331         HC     21    GLN    HG1    331     0.0352      1.008
   332         HC     21    GLN    HG2    332     0.0352      1.008
   333          C     21    GLN     CD    333     0.6951      12.01
   334          O     21    GLN    OE1    334    -0.6086         16
   335          N     21    GLN    NE2    335    -0.9407      14.01
   336          H     21    GLN   HE21    336     0.4251      1.008
   337          H     21    GLN   HE22    337     0.4251      1.008
   338          C     21    GLN      C    338     0.5973      12.01
   339          O     21    GLN      O    339    -0.5679         16   ; qtot 3
; residue  22 CYS rtp CYX  q  0.0
   340          N     22    CYS      N    340    -0.4157      14.01
   341          H     22    CYS      H    341     0.2719      1.008
   342         CT     22    CYS     CA    342     0.0429      12.01
   343         H1     22    CYS     HA    343     0.0766      1.008
   344         CT     22    CYS     CB    344     -0.079      12.01
   345         H1     22    CYS    HB1    345      0.091      1.008
   346         H1     22    CYS    HB2    346      0.091      1.008
   347          S     22    CYS     SG    347    -0.1081      32.06
   348          C     22    CYS      C    348     0.5973      12.01
   349          O     22    CYS      O    349    -0.5679         16   ; qtot 3
; residue  23 GLY rtp GLY  q  0.0
   350          N     23    GLY      N    350    -0.4157      14.01
   351          H     23    GLY      H    351     0.2719      1.008
   352         CT     23    GLY     CA    352    -0.0252      12.01
   353         H1     23    GLY    HA1    353     0.0698      1.008
   354         H1     23    GLY    HA2    354     0.0698      1.008
   355          C     23    GLY      C    355     0.5973      12.01
   356          O     23    GLY      O    356    -0.5679         16   ; qtot 3
; residue  24 SER rtp SER  q  0.0
   357          N     24    SER      N    357    -0.4157      14.01
   358          H     24    SER      H    358     0.2719      1.008
   359         CT     24    SER     CA    359    -0.0249      12.01
   360         H1     24    SER     HA    360     0.0843      1.008
   361         CT     24    SER     CB    361     0.2117      12.01
   362         H1     24    SER    HB1    362     0.0352      1.008
   363         H1     24    SER    HB2    363     0.0352      1.008
   364         OH     24    SER     OG    364    -0.6546         16
   365         HO     24    SER     HG    365     0.4275      1.008
   366          C     24    SER      C    366     0.5973      12.01
   367          O     24    SER      O    367    -0.5679         16   ; qtot 3
; residue  25 CYS rtp CYS  q  0.0
   368          N     25    CYS      N    368    -0.4157      14.01
   369          H     25    CYS      H    369     0.2719      1.008
   370         CT     25    CYS     CA    370     0.0213      12.01
   371         H1     25    CYS     HA    371     0.1124      1.008
   372         CT     25    CYS     CB    372    -0.1231      12.01
   373         H1     25    CYS    HB1    373     0.1112      1.008
   374         H1     25    CYS    HB2    374     0.1112      1.008
   375         SH     25    CYS     SG    375    -0.3119      32.06
   376         HS     25    CYS     HG    376     0.1933      1.008
   377          C     25    CYS      C    377     0.5973      12.01
   378          O     25    CYS      O    378    -0.5679         16   ; qtot 3
; residue  26 TRP rtp TRP  q  0.0
   379          N     26    TRP      N    379    -0.4157      14.01
   380          H     26    TRP      H    380     0.2719      1.008
   381         CT     26    TRP     CA    381    -0.0275      12.01
   382         H1     26    TRP     HA    382     0.1123      1.008
   383         CT     26    TRP     CB    383     -0.005      12.01
   384         HC     26    TRP    HB1    384     0.0339      1.008
   385         HC     26    TRP    HB2    385     0.0339      1.008
   386         C*     26    TRP     CG    386    -0.1415      12.01
   387         CW     26    TRP    CD1    387    -0.1638      12.01
   388         H4     26    TRP    HD1    388     0.2062      1.008
   389         NA     26    TRP    NE1    389    -0.3418      14.01
   390          H     26    TRP    HE1    390     0.3412      1.008
   391         CN     26    TRP    CE2    391      0.138      12.01
   392         CA     26    TRP    CZ2    392    -0.2601      12.01
   393         HA     26    TRP    HZ2    393     0.1572      1.008
   394         CA     26    TRP    CH2    394    -0.1134      12.01
   395         HA     26    TRP    HH2    395     0.1417      1.008
   396         CA     26    TRP    CZ3    396    -0.1972      12.01
   397         HA     26    TRP    HZ3    397     0.1447      1.008
   398         CA     26    TRP    CE3    398    -0.2387      12.01
   399         HA     26    TRP    HE3    399       0.17      1.008
   400         CB     26    TRP    CD2    400     0.1243      12.01
   401          C     26    TRP      C    401     0.5973      12.01
   402          O     26    TRP      O    402    -0.5679         16   ; qtot 3
; residue  27 ALA rtp ALA  q  0.0
   403          N     27    ALA      N    403    -0.4157      14.01
   404          H     27    ALA      H    404     0.2719      1.008
   405         CT     27    ALA     CA    405     0.0337      12.01
   406         H1     27    ALA     HA    406     0.0823      1.008
   407         CT     27    ALA     CB    407    -0.1825      12.01
   408         HC     27    ALA    HB1    408     0.0603      1.008
   409         HC     27    ALA    HB2    409     0.0603      1.008
   410         HC     27    ALA    HB3    410     0.0603      1.008
   411          C     27    ALA      C    411     0.5973      12.01
   412          O     27    ALA      O    412    -0.5679         16   ; qtot 3
; residue  28 PHE rtp PHE  q  0.0
   413          N     28    PHE      N    413    -0.4157      14.01
   414          H     28    PHE      H    414     0.2719      1.008
   415         CT     28    PHE     CA    415    -0.0024      12.01
   416         H1     28    PHE     HA    416     0.0978      1.008
   417         CT     28    PHE     CB    417    -0.0343      12.01
   418         HC     28    PHE    HB1    418     0.0295      1.008
   419         HC     28    PHE    HB2    419     0.0295      1.008
   420         CA     28    PHE     CG    420     0.0118      12.01
   421         CA     28    PHE    CD1    421    -0.1256      12.01
   422         HA     28    PHE    HD1    422      0.133      1.008
   423         CA     28    PHE    CE1    423    -0.1704      12.01
   424         HA     28    PHE    HE1    424      0.143      1.008
   425         CA     28    PHE     CZ    425    -0.1072      12.01
   426         HA     28    PHE     HZ    426     0.1297      1.008
   427         CA     28    PHE    CE2    427    -0.1704      12.01
   428         HA     28    PHE    HE2    428      0.143      1.008
   429         CA     28    PHE    CD2    429    -0.1256      12.01
   430         HA     28    PHE    HD2    430      0.133      1.008
   431          C     28    PHE      C    431     0.5973      12.01
   432          O     28    PHE      O    432    -0.5679         16   ; qtot 3
; residue  29 SER rtp SER  q  0.0
   433          N     29    SER      N    433    -0.4157      14.01
   434          H     29    SER      H    434     0.2719      1.008
   435         CT     29    SER     CA    435    -0.0249      12.01
   436         H1     29    SER     HA    436     0.0843      1.008
   437         CT     29    SER     CB    437     0.2117      12.01
   438         H1     29    SER    HB1    438     0.0352      1.008
   439         H1     29    SER    HB2    439     0.0352      1.008
   440         OH     29    SER     OG    440    -0.6546         16
   441         HO     29    SER     HG    441     0.4275      1.008
   442          C     29    SER      C    442     0.5973      12.01
   443          O     29    SER      O    443    -0.5679         16   ; qtot 3
; residue  30 ALA rtp ALA  q  0.0
   444          N     30    ALA      N    444    -0.4157      14.01
   445          H     30    ALA      H    445     0.2719      1.008
   446         CT     30    ALA     CA    446     0.0337      12.01
   447         H1     30    ALA     HA    447     0.0823      1.008
   448         CT     30    ALA     CB    448    -0.1825      12.01
   449         HC     30    ALA    HB1    449     0.0603      1.008
   450         HC     30    ALA    HB2    450     0.0603      1.008
   451         HC     30    ALA    HB3    451     0.0603      1.008
   452          C     30    ALA      C    452     0.5973      12.01
   453          O     30    ALA      O    453    -0.5679         16   ; qtot 3
; residue  31 THR rtp THR  q  0.0
   454          N     31    THR      N    454    -0.4157      14.01
   455          H     31    THR      H    455     0.2719      1.008
   456         CT     31    THR     CA    456    -0.0389      12.01
   457         H1     31    THR     HA    457     0.1007      1.008
   458         CT     31    THR     CB    458     0.3654      12.01
   459         H1     31    THR     HB    459     0.0043      1.008
   460         CT     31    THR    CG2    460    -0.2438      12.01
   461         HC     31    THR   HG21    461     0.0642      1.008
   462         HC     31    THR   HG22    462     0.0642      1.008
   463         HC     31    THR   HG23    463     0.0642      1.008
   464         OH     31    THR    OG1    464    -0.6761         16
   465         HO     31    THR    HG1    465     0.4102      1.008
   466          C     31    THR      C    466     0.5973      12.01
   467          O     31    THR      O    467    -0.5679         16   ; qtot 3
; residue  32 GLY rtp GLY  q  0.0
   468          N     32    GLY      N    468    -0.4157      14.01
   469          H     32    GLY      H    469     0.2719      1.008
   470         CT     32    GLY     CA    470    -0.0252      12.01
   471         H1     32    GLY    HA1    471     0.0698      1.008
   472         H1     32    GLY    HA2    472     0.0698      1.008
   473          C     32    GLY      C    473     0.5973      12.01
   474          O     32    GLY      O    474    -0.5679         16   ; qtot 3
; residue  33 ALA rtp ALA  q  0.0
   475          N     33    ALA      N    475    -0.4157      14.01
   476          H     33    ALA      H    476     0.2719      1.008
   477         CT     33    ALA     CA    477     0.0337      12.01
   478         H1     33    ALA     HA    478     0.0823      1.008
   479         CT     33    ALA     CB    479    -0.1825      12.01
   480         HC     33    ALA    HB1    480     0.0603      1.008
   481         HC     33    ALA    HB2    481     0.0603      1.008
   482         HC     33    ALA    HB3    482     0.0603      1.008
   483          C     33    ALA      C    483     0.5973      12.01
   484          O     33    ALA      O    484    -0.5679         16   ; qtot 3
; residue  34 LEU rtp LEU  q  0.0
   485          N     34    LEU      N    485    -0.4157      14.01
   486          H     34    LEU      H    486     0.2719      1.008
   487         CT     34    LEU     CA    487    -0.0518      12.01
   488         H1     34    LEU     HA    488     0.0922      1.008
   489         CT     34    LEU     CB    489    -0.1102      12.01
   490         HC     34    LEU    HB1    490     0.0457      1.008
   491         HC     34    LEU    HB2    491     0.0457      1.008
   492         CT     34    LEU     CG    492     0.3531      12.01
   493         HC     34    LEU     HG    493    -0.0361      1.008
   494         CT     34    LEU    CD1    494    -0.4121      12.01
   495         HC     34    LEU   HD11    495        0.1      1.008
   496         HC     34    LEU   HD12    496        0.1      1.008
   497         HC     34    LEU   HD13    497        0.1      1.008
   498         CT     34    LEU    CD2    498    -0.4121      12.01
   499         HC     34    LEU   HD21    499        0.1      1.008
   500         HC     34    LEU   HD22    500        0.1      1.008
   501         HC     34    LEU   HD23    501        0.1      1.008
   502          C     34    LEU      C    502     0.5973      12.01
   503          O     34    LEU      O    503    -0.5679         16   ; qtot 3
; residue  35 GLU rtp GLU  q -1.0
   504          N     35    GLU      N    504    -0.5163      14.01
   505          H     35    GLU      H    505     0.2936      1.008
   506         CT     35    GLU     CA    506     0.0397      12.01
   507         H1     35    GLU     HA    507     0.1105      1.008
   508         CT     35    GLU     CB    508      0.056      12.01
   509         HC     35    GLU    HB1    509    -0.0173      1.008
   510         HC     35    GLU    HB2    510    -0.0173      1.008
   511         CT     35    GLU     CG    511     0.0136      12.01
   512         HC     35    GLU    HG1    512    -0.0425      1.008
   513         HC     35    GLU    HG2    513    -0.0425      1.008
   514          C     35    GLU     CD    514     0.8054      12.01
   515         O2     35    GLU    OE1    515    -0.8188         16
   516         O2     35    GLU    OE2    516    -0.8188         16
   517          C     35    GLU      C    517     0.5366      12.01
   518          O     35    GLU      O    518    -0.5819         16   ; qtot 2
; residue  36 GLY rtp GLY  q  0.0
   519          N     36    GLY      N    519    -0.4157      14.01
   520          H     36    GLY      H    520     0.2719      1.008
   521         CT     36    GLY     CA    521    -0.0252      12.01
   522         H1     36    GLY    HA1    522     0.0698      1.008
   523         H1     36    GLY    HA2    523     0.0698      1.008
   524          C     36    GLY      C    524     0.5973      12.01
   525          O     36    GLY      O    525    -0.5679         16   ; qtot 2
; residue  37 GLN rtp GLN  q  0.0
   526          N     37    GLN      N    526    -0.4157      14.01
   527          H     37    GLN      H    527     0.2719      1.008
   528         CT     37    GLN     CA    528    -0.0031      12.01
   529         H1     37    GLN     HA    529      0.085      1.008
   530         CT     37    GLN     CB    530    -0.0036      12.01
   531         HC     37    GLN    HB1    531     0.0171      1.008
   532         HC     37    GLN    HB2    532     0.0171      1.008
   533         CT     37    GLN     CG    533    -0.0645      12.01
   534         HC     37    GLN    HG1    534     0.0352      1.008
   535         HC     37    GLN    HG2    535     0.0352      1.008
   536          C     37    GLN     CD    536     0.6951      12.01
   537          O     37    GLN    OE1    537    -0.6086         16
   538          N     37    GLN    NE2    538    -0.9407      14.01
   539          H     37    GLN   HE21    539     0.4251      1.008
   540          H     37    GLN   HE22    540     0.4251      1.008
   541          C     37    GLN      C    541     0.5973      12.01
   542          O     37    GLN      O    542    -0.5679         16   ; qtot 2
; residue  38 MET rtp MET  q  0.0
   543          N     38    MET      N    543    -0.4157      14.01
   544          H     38    MET      H    544     0.2719      1.008
   545         CT     38    MET     CA    545    -0.0237      12.01
   546         H1     38    MET     HA    546      0.088      1.008
   547         CT     38    MET     CB    547     0.0342      12.01
   548         HC     38    MET    HB1    548     0.0241      1.008
   549         HC     38    MET    HB2    549     0.0241      1.008
   550         CT     38    MET     CG    550     0.0018      12.01
   551         H1     38    MET    HG1    551      0.044      1.008
   552         H1     38    MET    HG2    552      0.044      1.008
   553          S     38    MET     SD    553    -0.2737      32.06
   554         CT     38    MET     CE    554    -0.0536      12.01
   555         H1     38    MET    HE1    555     0.0684      1.008
   556         H1     38    MET    HE2    556     0.0684      1.008
   557         H1     38    MET    HE3    557     0.0684      1.008
   558          C     38    MET      C    558     0.5973      12.01
   559          O     38    MET      O    559    -0.5679         16   ; qtot 2
; residue  39 PHE rtp PHE  q  0.0
   560          N     39    PHE      N    560    -0.4157      14.01
   561          H     39    PHE      H    561     0.2719      1.008
   562         CT     39    PHE     CA    562    -0.0024      12.01
   563         H1     39    PHE     HA    563     0.0978      1.008
   564         CT     39    PHE     CB    564    -0.0343      12.01
   565         HC     39    PHE    HB1    565     0.0295      1.008
   566         HC     39    PHE    HB2    566     0.0295      1.008
   567         CA     39    PHE     CG    567     0.0118      12.01
   568         CA     39    PHE    CD1    568    -0.1256      12.01
   569         HA     39    PHE    HD1    569      0.133      1.008
   570         CA     39    PHE    CE1    570    -0.1704      12.01
   571         HA     39    PHE    HE1    571      0.143      1.008
   572         CA     39    PHE     CZ    572    -0.1072      12.01
   573         HA     39    PHE     HZ    573     0.1297      1.008
   574         CA     39    PHE    CE2    574    -0.1704      12.01
   575         HA     39    PHE    HE2    575      0.143      1.008
   576         CA     39    PHE    CD2    576    -0.1256      12.01
   577         HA     39    PHE    HD2    577      0.133      1.008
   578          C     39    PHE      C    578     0.5973      12.01
   579          O     39    PHE      O    579    -0.5679         16   ; qtot 2
; residue  40 ARG rtp ARG  q +1.0
   580          N     40    ARG      N    580    -0.3479      14.01
   581          H     40    ARG      H    581     0.2747      1.008
   582         CT     40    ARG     CA    582    -0.2637      12.01
   583         H1     40    ARG     HA    583      0.156      1.008
   584         CT     40    ARG     CB    584    -0.0007      12.01
   585         HC     40    ARG    HB1    585     0.0327      1.008
   586         HC     40    ARG    HB2    586     0.0327      1.008
   587         CT     40    ARG     CG    587      0.039      12.01
   588         HC     40    ARG    HG1    588     0.0285      1.008
   589         HC     40    ARG    HG2    589     0.0285      1.008
   590         CT     40    ARG     CD    590     0.0486      12.01
   591         H1     40    ARG    HD1    591     0.0687      1.008
   592         H1     40    ARG    HD2    592     0.0687      1.008
   593         N2     40    ARG     NE    593    -0.5295      14.01
   594          H     40    ARG     HE    594     0.3456      1.008
   595         CA     40    ARG     CZ    595     0.8076      12.01
   596         N2     40    ARG    NH1    596    -0.8627      14.01
   597          H     40    ARG   HH11    597     0.4478      1.008
   598          H     40    ARG   HH12    598     0.4478      1.008
   599         N2     40    ARG    NH2    599    -0.8627      14.01
   600          H     40    ARG   HH21    600     0.4478      1.008
   601          H     40    ARG   HH22    601     0.4478      1.008
   602          C     40    ARG      C    602     0.7341      12.01
   603          O     40    ARG      O    603    -0.5894         16   ; qtot 3
; residue  41 LYS rtp LYS  q +1.0
   604          N     41    LYS      N    604    -0.3479      14.01
   605          H     41    LYS      H    605     0.2747      1.008
   606         CT     41    LYS     CA    606      -0.24      12.01
   607         H1     41    LYS     HA    607     0.1426      1.008
   608         CT     41    LYS     CB    608    -0.0094      12.01
   609         HC     41    LYS    HB1    609     0.0362      1.008
   610         HC     41    LYS    HB2    610     0.0362      1.008
   611         CT     41    LYS     CG    611     0.0187      12.01
   612         HC     41    LYS    HG1    612     0.0103      1.008
   613         HC     41    LYS    HG2    613     0.0103      1.008
   614         CT     41    LYS     CD    614    -0.0479      12.01
   615         HC     41    LYS    HD1    615     0.0621      1.008
   616         HC     41    LYS    HD2    616     0.0621      1.008
   617         CT     41    LYS     CE    617    -0.0143      12.01
   618         HP     41    LYS    HE1    618     0.1135      1.008
   619         HP     41    LYS    HE2    619     0.1135      1.008
   620         N3     41    LYS     NZ    620    -0.3854      14.01
   621          H     41    LYS    HZ1    621       0.34      1.008
   622          H     41    LYS    HZ2    622       0.34      1.008
   623          H     41    LYS    HZ3    623       0.34      1.008
   624          C     41    LYS      C    624     0.7341      12.01
   625          O     41    LYS      O    625    -0.5894         16   ; qtot 4
; residue  42 THR rtp THR  q  0.0
   626          N     42    THR      N    626    -0.4157      14.01
   627          H     42    THR      H    627     0.2719      1.008
   628         CT     42    THR     CA    628    -0.0389      12.01
   629         H1     42    THR     HA    629     0.1007      1.008
   630         CT     42    THR     CB    630     0.3654      12.01
   631         H1     42    THR     HB    631     0.0043      1.008
   632         CT     42    THR    CG2    632    -0.2438      12.01
   633         HC     42    THR   HG21    633     0.0642      1.008
   634         HC     42    THR   HG22    634     0.0642      1.008
   635         HC     42    THR   HG23    635     0.0642      1.008
   636         OH     42    THR    OG1    636    -0.6761         16
   637         HO     42    THR    HG1    637     0.4102      1.008
   638          C     42    THR      C    638     0.5973      12.01
   639          O     42    THR      O    639    -0.5679         16   ; qtot 4
; residue  43 GLY rtp GLY  q  0.0
   640          N     43    GLY      N    640    -0.4157      14.01
   641          H     43    GLY      H    641     0.2719      1.008
   642         CT     43    GLY     CA    642    -0.0252      12.01
   643         H1     43    GLY    HA1    643     0.0698      1.008
   644         H1     43    GLY    HA2    644     0.0698      1.008
   645          C     43    GLY      C    645     0.5973      12.01
   646          O     43    GLY      O    646    -0.5679         16   ; qtot 4
; residue  44 ARG rtp ARG  q +1.0
   647          N     44    ARG      N    647    -0.3479      14.01
   648          H     44    ARG      H    648     0.2747      1.008
   649         CT     44    ARG     CA    649    -0.2637      12.01
   650         H1     44    ARG     HA    650      0.156      1.008
   651         CT     44    ARG     CB    651    -0.0007      12.01
   652         HC     44    ARG    HB1    652     0.0327      1.008
   653         HC     44    ARG    HB2    653     0.0327      1.008
   654         CT     44    ARG     CG    654      0.039      12.01
   655         HC     44    ARG    HG1    655     0.0285      1.008
   656         HC     44    ARG    HG2    656     0.0285      1.008
   657         CT     44    ARG     CD    657     0.0486      12.01
   658         H1     44    ARG    HD1    658     0.0687      1.008
   659         H1     44    ARG    HD2    659     0.0687      1.008
   660         N2     44    ARG     NE    660    -0.5295      14.01
   661          H     44    ARG     HE    661     0.3456      1.008
   662         CA     44    ARG     CZ    662     0.8076      12.01
   663         N2     44    ARG    NH1    663    -0.8627      14.01
   664          H     44    ARG   HH11    664     0.4478      1.008
   665          H     44    ARG   HH12    665     0.4478      1.008
   666         N2     44    ARG    NH2    666    -0.8627      14.01
   667          H     44    ARG   HH21    667     0.4478      1.008
   668          H     44    ARG   HH22    668     0.4478      1.008
   669          C     44    ARG      C    669     0.7341      12.01
   670          O     44    ARG      O    670    -0.5894         16   ; qtot 5
; residue  45 LEU rtp LEU  q  0.0
   671          N     45    LEU      N    671    -0.4157      14.01
   672          H     45    LEU      H    672     0.2719      1.008
   673         CT     45    LEU     CA    673    -0.0518      12.01
   674         H1     45    LEU     HA    674     0.0922      1.008
   675         CT     45    LEU     CB    675    -0.1102      12.01
   676         HC     45    LEU    HB1    676     0.0457      1.008
   677         HC     45    LEU    HB2    677     0.0457      1.008
   678         CT     45    LEU     CG    678     0.3531      12.01
   679         HC     45    LEU     HG    679    -0.0361      1.008
   680         CT     45    LEU    CD1    680    -0.4121      12.01
   681         HC     45    LEU   HD11    681        0.1      1.008
   682         HC     45    LEU   HD12    682        0.1      1.008
   683         HC     45    LEU   HD13    683        0.1      1.008
   684         CT     45    LEU    CD2    684    -0.4121      12.01
   685         HC     45    LEU   HD21    685        0.1      1.008
   686         HC     45    LEU   HD22    686        0.1      1.008
   687         HC     45    LEU   HD23    687        0.1      1.008
   688          C     45    LEU      C    688     0.5973      12.01
   689          O     45    LEU      O    689    -0.5679         16   ; qtot 5
; residue  46 ILE rtp ILE  q  0.0
   690          N     46    ILE      N    690    -0.4157      14.01
   691          H     46    ILE      H    691     0.2719      1.008
   692         CT     46    ILE     CA    692    -0.0597      12.01
   693         H1     46    ILE     HA    693     0.0869      1.008
   694         CT     46    ILE     CB    694     0.1303      12.01
   695         HC     46    ILE     HB    695     0.0187      1.008
   696         CT     46    ILE    CG2    696    -0.3204      12.01
   697         HC     46    ILE   HG21    697     0.0882      1.008
   698         HC     46    ILE   HG22    698     0.0882      1.008
   699         HC     46    ILE   HG23    699     0.0882      1.008
   700         CT     46    ILE    CG1    700     -0.043      12.01
   701         HC     46    ILE   HG11    701     0.0236      1.008
   702         HC     46    ILE   HG12    702     0.0236      1.008
   703         CT     46    ILE     CD    703     -0.066      12.01
   704         HC     46    ILE    HD1    704     0.0186      1.008
   705         HC     46    ILE    HD2    705     0.0186      1.008
   706         HC     46    ILE    HD3    706     0.0186      1.008
   707          C     46    ILE      C    707     0.5973      12.01
   708          O     46    ILE      O    708    -0.5679         16   ; qtot 5
; residue  47 SER rtp SER  q  0.0
   709          N     47    SER      N    709    -0.4157      14.01
   710          H     47    SER      H    710     0.2719      1.008
   711         CT     47    SER     CA    711    -0.0249      12.01
   712         H1     47    SER     HA    712     0.0843      1.008
   713         CT     47    SER     CB    713     0.2117      12.01
   714         H1     47    SER    HB1    714     0.0352      1.008
   715         H1     47    SER    HB2    715     0.0352      1.008
   716         OH     47    SER     OG    716    -0.6546         16
   717         HO     47    SER     HG    717     0.4275      1.008
   718          C     47    SER      C    718     0.5973      12.01
   719          O     47    SER      O    719    -0.5679         16   ; qtot 5
; residue  48 LEU rtp LEU  q  0.0
   720          N     48    LEU      N    720    -0.4157      14.01
   721          H     48    LEU      H    721     0.2719      1.008
   722         CT     48    LEU     CA    722    -0.0518      12.01
   723         H1     48    LEU     HA    723     0.0922      1.008
   724         CT     48    LEU     CB    724    -0.1102      12.01
   725         HC     48    LEU    HB1    725     0.0457      1.008
   726         HC     48    LEU    HB2    726     0.0457      1.008
   727         CT     48    LEU     CG    727     0.3531      12.01
   728         HC     48    LEU     HG    728    -0.0361      1.008
   729         CT     48    LEU    CD1    729    -0.4121      12.01
   730         HC     48    LEU   HD11    730        0.1      1.008
   731         HC     48    LEU   HD12    731        0.1      1.008
   732         HC     48    LEU   HD13    732        0.1      1.008
   733         CT     48    LEU    CD2    733    -0.4121      12.01
   734         HC     48    LEU   HD21    734        0.1      1.008
   735         HC     48    LEU   HD22    735        0.1      1.008
   736         HC     48    LEU   HD23    736        0.1      1.008
   737          C     48    LEU      C    737     0.5973      12.01
   738          O     48    LEU      O    738    -0.5679         16   ; qtot 5
; residue  49 SER rtp SER  q  0.0
   739          N     49    SER      N    739    -0.4157      14.01
   740          H     49    SER      H    740     0.2719      1.008
   741         CT     49    SER     CA    741    -0.0249      12.01
   742         H1     49    SER     HA    742     0.0843      1.008
   743         CT     49    SER     CB    743     0.2117      12.01
   744         H1     49    SER    HB1    744     0.0352      1.008
   745         H1     49    SER    HB2    745     0.0352      1.008
   746         OH     49    SER     OG    746    -0.6546         16
   747         HO     49    SER     HG    747     0.4275      1.008
   748          C     49    SER      C    748     0.5973      12.01
   749          O     49    SER      O    749    -0.5679         16   ; qtot 5
; residue  50 GLU rtp GLU  q -1.0
   750          N     50    GLU      N    750    -0.5163      14.01
   751          H     50    GLU      H    751     0.2936      1.008
   752         CT     50    GLU     CA    752     0.0397      12.01
   753         H1     50    GLU     HA    753     0.1105      1.008
   754         CT     50    GLU     CB    754      0.056      12.01
   755         HC     50    GLU    HB1    755    -0.0173      1.008
   756         HC     50    GLU    HB2    756    -0.0173      1.008
   757         CT     50    GLU     CG    757     0.0136      12.01
   758         HC     50    GLU    HG1    758    -0.0425      1.008
   759         HC     50    GLU    HG2    759    -0.0425      1.008
   760          C     50    GLU     CD    760     0.8054      12.01
   761         O2     50    GLU    OE1    761    -0.8188         16
   762         O2     50    GLU    OE2    762    -0.8188         16
   763          C     50    GLU      C    763     0.5366      12.01
   764          O     50    GLU      O    764    -0.5819         16   ; qtot 4
; residue  51 GLN rtp GLN  q  0.0
   765          N     51    GLN      N    765    -0.4157      14.01
   766          H     51    GLN      H    766     0.2719      1.008
   767         CT     51    GLN     CA    767    -0.0031      12.01
   768         H1     51    GLN     HA    768      0.085      1.008
   769         CT     51    GLN     CB    769    -0.0036      12.01
   770         HC     51    GLN    HB1    770     0.0171      1.008
   771         HC     51    GLN    HB2    771     0.0171      1.008
   772         CT     51    GLN     CG    772    -0.0645      12.01
   773         HC     51    GLN    HG1    773     0.0352      1.008
   774         HC     51    GLN    HG2    774     0.0352      1.008
   775          C     51    GLN     CD    775     0.6951      12.01
   776          O     51    GLN    OE1    776    -0.6086         16
   777          N     51    GLN    NE2    777    -0.9407      14.01
   778          H     51    GLN   HE21    778     0.4251      1.008
   779          H     51    GLN   HE22    779     0.4251      1.008
   780          C     51    GLN      C    780     0.5973      12.01
   781          O     51    GLN      O    781    -0.5679         16   ; qtot 4
; residue  52 ASN rtp ASN  q  0.0
   782          N     52    ASN      N    782    -0.4157      14.01
   783          H     52    ASN      H    783     0.2719      1.008
   784         CT     52    ASN     CA    784     0.0143      12.01
   785         H1     52    ASN     HA    785     0.1048      1.008
   786         CT     52    ASN     CB    786    -0.2041      12.01
   787         HC     52    ASN    HB1    787     0.0797      1.008
   788         HC     52    ASN    HB2    788     0.0797      1.008
   789          C     52    ASN     CG    789      0.713      12.01
   790          O     52    ASN    OD1    790    -0.5931         16
   791          N     52    ASN    ND2    791    -0.9191      14.01
   792          H     52    ASN   HD21    792     0.4196      1.008
   793          H     52    ASN   HD22    793     0.4196      1.008
   794          C     52    ASN      C    794     0.5973      12.01
   795          O     52    ASN      O    795    -0.5679         16   ; qtot 4
; residue  53 LEU rtp LEU  q  0.0
   796          N     53    LEU      N    796    -0.4157      14.01
   797          H     53    LEU      H    797     0.2719      1.008
   798         CT     53    LEU     CA    798    -0.0518      12.01
   799         H1     53    LEU     HA    799     0.0922      1.008
   800         CT     53    LEU     CB    800    -0.1102      12.01
   801         HC     53    LEU    HB1    801     0.0457      1.008
   802         HC     53    LEU    HB2    802     0.0457      1.008
   803         CT     53    LEU     CG    803     0.3531      12.01
   804         HC     53    LEU     HG    804    -0.0361      1.008
   805         CT     53    LEU    CD1    805    -0.4121      12.01
   806         HC     53    LEU   HD11    806        0.1      1.008
   807         HC     53    LEU   HD12    807        0.1      1.008
   808         HC     53    LEU   HD13    808        0.1      1.008
   809         CT     53    LEU    CD2    809    -0.4121      12.01
   810         HC     53    LEU   HD21    810        0.1      1.008
   811         HC     53    LEU   HD22    811        0.1      1.008
   812         HC     53    LEU   HD23    812        0.1      1.008
   813          C     53    LEU      C    813     0.5973      12.01
   814          O     53    LEU      O    814    -0.5679         16   ; qtot 4
; residue  54 VAL rtp VAL  q  0.0
   815          N     54    VAL      N    815    -0.4157      14.01
   816          H     54    VAL      H    816     0.2719      1.008
   817         CT     54    VAL     CA    817    -0.0875      12.01
   818         H1     54    VAL     HA    818     0.0969      1.008
   819         CT     54    VAL     CB    819     0.2985      12.01
   820         HC     54    VAL     HB    820    -0.0297      1.008
   821         CT     54    VAL    CG1    821    -0.3192      12.01
   822         HC     54    VAL   HG11    822     0.0791      1.008
   823         HC     54    VAL   HG12    823     0.0791      1.008
   824         HC     54    VAL   HG13    824     0.0791      1.008
   825         CT     54    VAL    CG2    825    -0.3192      12.01
   826         HC     54    VAL   HG21    826     0.0791      1.008
   827         HC     54    VAL   HG22    827     0.0791      1.008
   828         HC     54    VAL   HG23    828     0.0791      1.008
   829          C     54    VAL      C    829     0.5973      12.01
   830          O     54    VAL      O    830    -0.5679         16   ; qtot 4
; residue  55 ASP rtp ASP  q -1.0
   831          N     55    ASP      N    831    -0.5163      14.01
   832          H     55    ASP      H    832     0.2936      1.008
   833         CT     55    ASP     CA    833     0.0381      12.01
   834         H1     55    ASP     HA    834      0.088      1.008
   835         CT     55    ASP     CB    835    -0.0303      12.01
   836         HC     55    ASP    HB1    836    -0.0122      1.008
   837         HC     55    ASP    HB2    837    -0.0122      1.008
   838          C     55    ASP     CG    838     0.7994      12.01
   839         O2     55    ASP    OD1    839    -0.8014         16
   840         O2     55    ASP    OD2    840    -0.8014         16
   841          C     55    ASP      C    841     0.5366      12.01
   842          O     55    ASP      O    842    -0.5819         16   ; qtot 3
; residue  56 CYS rtp CYX  q  0.0
   843          N     56    CYS      N    843    -0.4157      14.01
   844          H     56    CYS      H    844     0.2719      1.008
   845         CT     56    CYS     CA    845     0.0429      12.01
   846         H1     56    CYS     HA    846     0.0766      1.008
   847         CT     56    CYS     CB    847     -0.079      12.01
   848         H1     56    CYS    HB1    848      0.091      1.008
   849         H1     56    CYS    HB2    849      0.091      1.008
   850          S     56    CYS     SG    850    -0.1081      32.06
   851          C     56    CYS      C    851     0.5973      12.01
   852          O     56    CYS      O    852    -0.5679         16   ; qtot 3
; residue  57 SER rtp SER  q  0.0
   853          N     57    SER      N    853    -0.4157      14.01
   854          H     57    SER      H    854     0.2719      1.008
   855         CT     57    SER     CA    855    -0.0249      12.01
   856         H1     57    SER     HA    856     0.0843      1.008
   857         CT     57    SER     CB    857     0.2117      12.01
   858         H1     57    SER    HB1    858     0.0352      1.008
   859         H1     57    SER    HB2    859     0.0352      1.008
   860         OH     57    SER     OG    860    -0.6546         16
   861         HO     57    SER     HG    861     0.4275      1.008
   862          C     57    SER      C    862     0.5973      12.01
   863          O     57    SER      O    863    -0.5679         16   ; qtot 3
; residue  58 GLY rtp GLY  q  0.0
   864          N     58    GLY      N    864    -0.4157      14.01
   865          H     58    GLY      H    865     0.2719      1.008
   866         CT     58    GLY     CA    866    -0.0252      12.01
   867         H1     58    GLY    HA1    867     0.0698      1.008
   868         H1     58    GLY    HA2    868     0.0698      1.008
   869          C     58    GLY      C    869     0.5973      12.01
   870          O     58    GLY      O    870    -0.5679         16   ; qtot 3
; residue  59 PRO rtp PRO  q  0.0
   871          N     59    PRO      N    871    -0.2548      14.01
   872         CT     59    PRO     CD    872     0.0192      12.01
   873         H1     59    PRO    HD1    873     0.0391      1.008
   874         H1     59    PRO    HD2    874     0.0391      1.008
   875         CT     59    PRO     CG    875     0.0189      12.01
   876         HC     59    PRO    HG1    876     0.0213      1.008
   877         HC     59    PRO    HG2    877     0.0213      1.008
   878         CT     59    PRO     CB    878     -0.007      12.01
   879         HC     59    PRO    HB1    879     0.0253      1.008
   880         HC     59    PRO    HB2    880     0.0253      1.008
   881         CT     59    PRO     CA    881    -0.0266      12.01
   882         H1     59    PRO     HA    882     0.0641      1.008
   883          C     59    PRO      C    883     0.5896      12.01
   884          O     59    PRO      O    884    -0.5748         16   ; qtot 3
; residue  60 GLN rtp GLN  q  0.0
   885          N     60    GLN      N    885    -0.4157      14.01
   886          H     60    GLN      H    886     0.2719      1.008
   887         CT     60    GLN     CA    887    -0.0031      12.01
   888         H1     60    GLN     HA    888      0.085      1.008
   889         CT     60    GLN     CB    889    -0.0036      12.01
   890         HC     60    GLN    HB1    890     0.0171      1.008
   891         HC     60    GLN    HB2    891     0.0171      1.008
   892         CT     60    GLN     CG    892    -0.0645      12.01
   893         HC     60    GLN    HG1    893     0.0352      1.008
   894         HC     60    GLN    HG2    894     0.0352      1.008
   895          C     60    GLN     CD    895     0.6951      12.01
   896          O     60    GLN    OE1    896    -0.6086         16
   897          N     60    GLN    NE2    897    -0.9407      14.01
   898          H     60    GLN   HE21    898     0.4251      1.008
   899          H     60    GLN   HE22    899     0.4251      1.008
   900          C     60    GLN      C    900     0.5973      12.01
   901          O     60    GLN      O    901    -0.5679         16   ; qtot 3
; residue  61 GLY rtp GLY  q  0.0
   902          N     61    GLY      N    902    -0.4157      14.01
   903          H     61    GLY      H    903     0.2719      1.008
   904         CT     61    GLY     CA    904    -0.0252      12.01
   905         H1     61    GLY    HA1    905     0.0698      1.008
   906         H1     61    GLY    HA2    906     0.0698      1.008
   907          C     61    GLY      C    907     0.5973      12.01
   908          O     61    GLY      O    908    -0.5679         16   ; qtot 3
; residue  62 ASN rtp ASN  q  0.0
   909          N     62    ASN      N    909    -0.4157      14.01
   910          H     62    ASN      H    910     0.2719      1.008
   911         CT     62    ASN     CA    911     0.0143      12.01
   912         H1     62    ASN     HA    912     0.1048      1.008
   913         CT     62    ASN     CB    913    -0.2041      12.01
   914         HC     62    ASN    HB1    914     0.0797      1.008
   915         HC     62    ASN    HB2    915     0.0797      1.008
   916          C     62    ASN     CG    916      0.713      12.01
   917          O     62    ASN    OD1    917    -0.5931         16
   918          N     62    ASN    ND2    918    -0.9191      14.01
   919          H     62    ASN   HD21    919     0.4196      1.008
   920          H     62    ASN   HD22    920     0.4196      1.008
   921          C     62    ASN      C    921     0.5973      12.01
   922          O     62    ASN      O    922    -0.5679         16   ; qtot 3
; residue  63 GLU rtp GLU  q -1.0
   923          N     63    GLU      N    923    -0.5163      14.01
   924          H     63    GLU      H    924     0.2936      1.008
   925         CT     63    GLU     CA    925     0.0397      12.01
   926         H1     63    GLU     HA    926     0.1105      1.008
   927         CT     63    GLU     CB    927      0.056      12.01
   928         HC     63    GLU    HB1    928    -0.0173      1.008
   929         HC     63    GLU    HB2    929    -0.0173      1.008
   930         CT     63    GLU     CG    930     0.0136      12.01
   931         HC     63    GLU    HG1    931    -0.0425      1.008
   932         HC     63    GLU    HG2    932    -0.0425      1.008
   933          C     63    GLU     CD    933     0.8054      12.01
   934         O2     63    GLU    OE1    934    -0.8188         16
   935         O2     63    GLU    OE2    935    -0.8188         16
   936          C     63    GLU      C    936     0.5366      12.01
   937          O     63    GLU      O    937    -0.5819         16   ; qtot 2
; residue  64 GLY rtp GLY  q  0.0
   938          N     64    GLY      N    938    -0.4157      14.01
   939          H     64    GLY      H    939     0.2719      1.008
   940         CT     64    GLY     CA    940    -0.0252      12.01
   941         H1     64    GLY    HA1    941     0.0698      1.008
   942         H1     64    GLY    HA2    942     0.0698      1.008
   943          C     64    GLY      C    943     0.5973      12.01
   944          O     64    GLY      O    944    -0.5679         16   ; qtot 2
; residue  65 CYS rtp CYX  q  0.0
   945          N     65    CYS      N    945    -0.4157      14.01
   946          H     65    CYS      H    946     0.2719      1.008
   947         CT     65    CYS     CA    947     0.0429      12.01
   948         H1     65    CYS     HA    948     0.0766      1.008
   949         CT     65    CYS     CB    949     -0.079      12.01
   950         H1     65    CYS    HB1    950      0.091      1.008
   951         H1     65    CYS    HB2    951      0.091      1.008
   952          S     65    CYS     SG    952    -0.1081      32.06
   953          C     65    CYS      C    953     0.5973      12.01
   954          O     65    CYS      O    954    -0.5679         16   ; qtot 2
; residue  66 ASN rtp ASN  q  0.0
   955          N     66    ASN      N    955    -0.4157      14.01
   956          H     66    ASN      H    956     0.2719      1.008
   957         CT     66    ASN     CA    957     0.0143      12.01
   958         H1     66    ASN     HA    958     0.1048      1.008
   959         CT     66    ASN     CB    959    -0.2041      12.01
   960         HC     66    ASN    HB1    960     0.0797      1.008
   961         HC     66    ASN    HB2    961     0.0797      1.008
   962          C     66    ASN     CG    962      0.713      12.01
   963          O     66    ASN    OD1    963    -0.5931         16
   964          N     66    ASN    ND2    964    -0.9191      14.01
   965          H     66    ASN   HD21    965     0.4196      1.008
   966          H     66    ASN   HD22    966     0.4196      1.008
   967          C     66    ASN      C    967     0.5973      12.01
   968          O     66    ASN      O    968    -0.5679         16   ; qtot 2
; residue  67 GLY rtp GLY  q  0.0
   969          N     67    GLY      N    969    -0.4157      14.01
   970          H     67    GLY      H    970     0.2719      1.008
   971         CT     67    GLY     CA    971    -0.0252      12.01
   972         H1     67    GLY    HA1    972     0.0698      1.008
   973         H1     67    GLY    HA2    973     0.0698      1.008
   974          C     67    GLY      C    974     0.5973      12.01
   975          O     67    GLY      O    975    -0.5679         16   ; qtot 2
; residue  68 GLY rtp GLY  q  0.0
   976          N     68    GLY      N    976    -0.4157      14.01
   977          H     68    GLY      H    977     0.2719      1.008
   978         CT     68    GLY     CA    978    -0.0252      12.01
   979         H1     68    GLY    HA1    979     0.0698      1.008
   980         H1     68    GLY    HA2    980     0.0698      1.008
   981          C     68    GLY      C    981     0.5973      12.01
   982          O     68    GLY      O    982    -0.5679         16   ; qtot 2
; residue  69 LEU rtp LEU  q  0.0
   983          N     69    LEU      N    983    -0.4157      14.01
   984          H     69    LEU      H    984     0.2719      1.008
   985         CT     69    LEU     CA    985    -0.0518      12.01
   986         H1     69    LEU     HA    986     0.0922      1.008
   987         CT     69    LEU     CB    987    -0.1102      12.01
   988         HC     69    LEU    HB1    988     0.0457      1.008
   989         HC     69    LEU    HB2    989     0.0457      1.008
   990         CT     69    LEU     CG    990     0.3531      12.01
   991         HC     69    LEU     HG    991    -0.0361      1.008
   992         CT     69    LEU    CD1    992    -0.4121      12.01
   993         HC     69    LEU   HD11    993        0.1      1.008
   994         HC     69    LEU   HD12    994        0.1      1.008
   995         HC     69    LEU   HD13    995        0.1      1.008
   996         CT     69    LEU    CD2    996    -0.4121      12.01
   997         HC     69    LEU   HD21    997        0.1      1.008
   998         HC     69    LEU   HD22    998        0.1      1.008
   999         HC     69    LEU   HD23    999        0.1      1.008
  1000          C     69    LEU      C   1000     0.5973      12.01
  1001          O     69    LEU      O   1001    -0.5679         16   ; qtot 2
; residue  70 MET rtp MET  q  0.0
  1002          N     70    MET      N   1002    -0.4157      14.01
  1003          H     70    MET      H   1003     0.2719      1.008
  1004         CT     70    MET     CA   1004    -0.0237      12.01
  1005         H1     70    MET     HA   1005      0.088      1.008
  1006         CT     70    MET     CB   1006     0.0342      12.01
  1007         HC     70    MET    HB1   1007     0.0241      1.008
  1008         HC     70    MET    HB2   1008     0.0241      1.008
  1009         CT     70    MET     CG   1009     0.0018      12.01
  1010         H1     70    MET    HG1   1010      0.044      1.008
  1011         H1     70    MET    HG2   1011      0.044      1.008
  1012          S     70    MET     SD   1012    -0.2737      32.06
  1013         CT     70    MET     CE   1013    -0.0536      12.01
  1014         H1     70    MET    HE1   1014     0.0684      1.008
  1015         H1     70    MET    HE2   1015     0.0684      1.008
  1016         H1     70    MET    HE3   1016     0.0684      1.008
  1017          C     70    MET      C   1017     0.5973      12.01
  1018          O     70    MET      O   1018    -0.5679         16   ; qtot 2
; residue  71 ASP rtp ASP  q -1.0
  1019          N     71    ASP      N   1019    -0.5163      14.01
  1020          H     71    ASP      H   1020     0.2936      1.008
  1021         CT     71    ASP     CA   1021     0.0381      12.01
  1022         H1     71    ASP     HA   1022      0.088      1.008
  1023         CT     71    ASP     CB   1023    -0.0303      12.01
  1024         HC     71    ASP    HB1   1024    -0.0122      1.008
  1025         HC     71    ASP    HB2   1025    -0.0122      1.008
  1026          C     71    ASP     CG   1026     0.7994      12.01
  1027         O2     71    ASP    OD1   1027    -0.8014         16
  1028         O2     71    ASP    OD2   1028    -0.8014         16
  1029          C     71    ASP      C   1029     0.5366      12.01
  1030          O     71    ASP      O   1030    -0.5819         16   ; qtot 1
; residue  72 TYR rtp TYR  q  0.0
  1031          N     72    TYR      N   1031    -0.4157      14.01
  1032          H     72    TYR      H   1032     0.2719      1.008
  1033         CT     72    TYR     CA   1033    -0.0014      12.01
  1034         H1     72    TYR     HA   1034     0.0876      1.008
  1035         CT     72    TYR     CB   1035    -0.0152      12.01
  1036         HC     72    TYR    HB1   1036     0.0295      1.008
  1037         HC     72    TYR    HB2   1037     0.0295      1.008
  1038         CA     72    TYR     CG   1038    -0.0011      12.01
  1039         CA     72    TYR    CD1   1039    -0.1906      12.01
  1040         HA     72    TYR    HD1   1040     0.1699      1.008
  1041         CA     72    TYR    CE1   1041    -0.2341      12.01
  1042         HA     72    TYR    HE1   1042     0.1656      1.008
  1043          C     72    TYR     CZ   1043     0.3226      12.01
  1044         OH     72    TYR     OH   1044    -0.5579         16
  1045         HO     72    TYR     HH   1045     0.3992      1.008
  1046         CA     72    TYR    CE2   1046    -0.2341      12.01
  1047         HA     72    TYR    HE2   1047     0.1656      1.008
  1048         CA     72    TYR    CD2   1048    -0.1906      12.01
  1049         HA     72    TYR    HD2   1049     0.1699      1.008
  1050          C     72    TYR      C   1050     0.5973      12.01
  1051          O     72    TYR      O   1051    -0.5679         16   ; qtot 1
; residue  73 ALA rtp ALA  q  0.0
  1052          N     73    ALA      N   1052    -0.4157      14.01
  1053          H     73    ALA      H   1053     0.2719      1.008
  1054         CT     73    ALA     CA   1054     0.0337      12.01
  1055         H1     73    ALA     HA   1055     0.0823      1.008
  1056         CT     73    ALA     CB   1056    -0.1825      12.01
  1057         HC     73    ALA    HB1   1057     0.0603      1.008
  1058         HC     73    ALA    HB2   1058     0.0603      1.008
  1059         HC     73    ALA    HB3   1059     0.0603      1.008
  1060          C     73    ALA      C   1060     0.5973      12.01
  1061          O     73    ALA      O   1061    -0.5679         16   ; qtot 1
; residue  74 PHE rtp PHE  q  0.0
  1062          N     74    PHE      N   1062    -0.4157      14.01
  1063          H     74    PHE      H   1063     0.2719      1.008
  1064         CT     74    PHE     CA   1064    -0.0024      12.01
  1065         H1     74    PHE     HA   1065     0.0978      1.008
  1066         CT     74    PHE     CB   1066    -0.0343      12.01
  1067         HC     74    PHE    HB1   1067     0.0295      1.008
  1068         HC     74    PHE    HB2   1068     0.0295      1.008
  1069         CA     74    PHE     CG   1069     0.0118      12.01
  1070         CA     74    PHE    CD1   1070    -0.1256      12.01
  1071         HA     74    PHE    HD1   1071      0.133      1.008
  1072         CA     74    PHE    CE1   1072    -0.1704      12.01
  1073         HA     74    PHE    HE1   1073      0.143      1.008
  1074         CA     74    PHE     CZ   1074    -0.1072      12.01
  1075         HA     74    PHE     HZ   1075     0.1297      1.008
  1076         CA     74    PHE    CE2   1076    -0.1704      12.01
  1077         HA     74    PHE    HE2   1077      0.143      1.008
  1078         CA     74    PHE    CD2   1078    -0.1256      12.01
  1079         HA     74    PHE    HD2   1079      0.133      1.008
  1080          C     74    PHE      C   1080     0.5973      12.01
  1081          O     74    PHE      O   1081    -0.5679         16   ; qtot 1
; residue  75 GLN rtp GLN  q  0.0
  1082          N     75    GLN      N   1082    -0.4157      14.01
  1083          H     75    GLN      H   1083     0.2719      1.008
  1084         CT     75    GLN     CA   1084    -0.0031      12.01
  1085         H1     75    GLN     HA   1085      0.085      1.008
  1086         CT     75    GLN     CB   1086    -0.0036      12.01
  1087         HC     75    GLN    HB1   1087     0.0171      1.008
  1088         HC     75    GLN    HB2   1088     0.0171      1.008
  1089         CT     75    GLN     CG   1089    -0.0645      12.01
  1090         HC     75    GLN    HG1   1090     0.0352      1.008
  1091         HC     75    GLN    HG2   1091     0.0352      1.008
  1092          C     75    GLN     CD   1092     0.6951      12.01
  1093          O     75    GLN    OE1   1093    -0.6086         16
  1094          N     75    GLN    NE2   1094    -0.9407      14.01
  1095          H     75    GLN   HE21   1095     0.4251      1.008
  1096          H     75    GLN   HE22   1096     0.4251      1.008
  1097          C     75    GLN      C   1097     0.5973      12.01
  1098          O     75    GLN      O   1098    -0.5679         16   ; qtot 1
; residue  76 TYR rtp TYR  q  0.0
  1099          N     76    TYR      N   1099    -0.4157      14.01
  1100          H     76    TYR      H   1100     0.2719      1.008
  1101         CT     76    TYR     CA   1101    -0.0014      12.01
  1102         H1     76    TYR     HA   1102     0.0876      1.008
  1103         CT     76    TYR     CB   1103    -0.0152      12.01
  1104         HC     76    TYR    HB1   1104     0.0295      1.008
  1105         HC     76    TYR    HB2   1105     0.0295      1.008
  1106         CA     76    TYR     CG   1106    -0.0011      12.01
  1107         CA     76    TYR    CD1   1107    -0.1906      12.01
  1108         HA     76    TYR    HD1   1108     0.1699      1.008
  1109         CA     76    TYR    CE1   1109    -0.2341      12.01
  1110         HA     76    TYR    HE1   1110     0.1656      1.008
  1111          C     76    TYR     CZ   1111     0.3226      12.01
  1112         OH     76    TYR     OH   1112    -0.5579         16
  1113         HO     76    TYR     HH   1113     0.3992      1.008
  1114         CA     76    TYR    CE2   1114    -0.2341      12.01
  1115         HA     76    TYR    HE2   1115     0.1656      1.008
  1116         CA     76    TYR    CD2   1116    -0.1906      12.01
  1117         HA     76    TYR    HD2   1117     0.1699      1.008
  1118          C     76    TYR      C   1118     0.5973      12.01
  1119          O     76    TYR      O   1119    -0.5679         16   ; qtot 1
; residue  77 VAL rtp VAL  q  0.0
  1120          N     77    VAL      N   1120    -0.4157      14.01
  1121          H     77    VAL      H   1121     0.2719      1.008
  1122         CT     77    VAL     CA   1122    -0.0875      12.01
  1123         H1     77    VAL     HA   1123     0.0969      1.008
  1124         CT     77    VAL     CB   1124     0.2985      12.01
  1125         HC     77    VAL     HB   1125    -0.0297      1.008
  1126         CT     77    VAL    CG1   1126    -0.3192      12.01
  1127         HC     77    VAL   HG11   1127     0.0791      1.008
  1128         HC     77    VAL   HG12   1128     0.0791      1.008
  1129         HC     77    VAL   HG13   1129     0.0791      1.008
  1130         CT     77    VAL    CG2   1130    -0.3192      12.01
  1131         HC     77    VAL   HG21   1131     0.0791      1.008
  1132         HC     77    VAL   HG22   1132     0.0791      1.008
  1133         HC     77    VAL   HG23   1133     0.0791      1.008
  1134          C     77    VAL      C   1134     0.5973      12.01
  1135          O     77    VAL      O   1135    -0.5679         16   ; qtot 1
; residue  78 GLN rtp GLN  q  0.0
  1136          N     78    GLN      N   1136    -0.4157      14.01
  1137          H     78    GLN      H   1137     0.2719      1.008
  1138         CT     78    GLN     CA   1138    -0.0031      12.01
  1139         H1     78    GLN     HA   1139      0.085      1.008
  1140         CT     78    GLN     CB   1140    -0.0036      12.01
  1141         HC     78    GLN    HB1   1141     0.0171      1.008
  1142         HC     78    GLN    HB2   1142     0.0171      1.008
  1143         CT     78    GLN     CG   1143    -0.0645      12.01
  1144         HC     78    GLN    HG1   1144     0.0352      1.008
  1145         HC     78    GLN    HG2   1145     0.0352      1.008
  1146          C     78    GLN     CD   1146     0.6951      12.01
  1147          O     78    GLN    OE1   1147    -0.6086         16
  1148          N     78    GLN    NE2   1148    -0.9407      14.01
  1149          H     78    GLN   HE21   1149     0.4251      1.008
  1150          H     78    GLN   HE22   1150     0.4251      1.008
  1151          C     78    GLN      C   1151     0.5973      12.01
  1152          O     78    GLN      O   1152    -0.5679         16   ; qtot 1
; residue  79 ASP rtp ASP  q -1.0
  1153          N     79    ASP      N   1153    -0.5163      14.01
  1154          H     79    ASP      H   1154     0.2936      1.008
  1155         CT     79    ASP     CA   1155     0.0381      12.01
  1156         H1     79    ASP     HA   1156      0.088      1.008
  1157         CT     79    ASP     CB   1157    -0.0303      12.01
  1158         HC     79    ASP    HB1   1158    -0.0122      1.008
  1159         HC     79    ASP    HB2   1159    -0.0122      1.008
  1160          C     79    ASP     CG   1160     0.7994      12.01
  1161         O2     79    ASP    OD1   1161    -0.8014         16
  1162         O2     79    ASP    OD2   1162    -0.8014         16
  1163          C     79    ASP      C   1163     0.5366      12.01
  1164          O     79    ASP      O   1164    -0.5819         16   ; qtot 0
; residue  80 ASN rtp ASN  q  0.0
  1165          N     80    ASN      N   1165    -0.4157      14.01
  1166          H     80    ASN      H   1166     0.2719      1.008
  1167         CT     80    ASN     CA   1167     0.0143      12.01
  1168         H1     80    ASN     HA   1168     0.1048      1.008
  1169         CT     80    ASN     CB   1169    -0.2041      12.01
  1170         HC     80    ASN    HB1   1170     0.0797      1.008
  1171         HC     80    ASN    HB2   1171     0.0797      1.008
  1172          C     80    ASN     CG   1172      0.713      12.01
  1173          O     80    ASN    OD1   1173    -0.5931         16
  1174          N     80    ASN    ND2   1174    -0.9191      14.01
  1175          H     80    ASN   HD21   1175     0.4196      1.008
  1176          H     80    ASN   HD22   1176     0.4196      1.008
  1177          C     80    ASN      C   1177     0.5973      12.01
  1178          O     80    ASN      O   1178    -0.5679         16   ; qtot 0
; residue  81 GLY rtp GLY  q  0.0
  1179          N     81    GLY      N   1179    -0.4157      14.01
  1180          H     81    GLY      H   1180     0.2719      1.008
  1181         CT     81    GLY     CA   1181    -0.0252      12.01
  1182         H1     81    GLY    HA1   1182     0.0698      1.008
  1183         H1     81    GLY    HA2   1183     0.0698      1.008
  1184          C     81    GLY      C   1184     0.5973      12.01
  1185          O     81    GLY      O   1185    -0.5679         16   ; qtot 0
; residue  82 GLY rtp GLY  q  0.0
  1186          N     82    GLY      N   1186    -0.4157      14.01
  1187          H     82    GLY      H   1187     0.2719      1.008
  1188         CT     82    GLY     CA   1188    -0.0252      12.01
  1189         H1     82    GLY    HA1   1189     0.0698      1.008
  1190         H1     82    GLY    HA2   1190     0.0698      1.008
  1191          C     82    GLY      C   1191     0.5973      12.01
  1192          O     82    GLY      O   1192    -0.5679         16   ; qtot 0
; residue  83 LEU rtp LEU  q  0.0
  1193          N     83    LEU      N   1193    -0.4157      14.01
  1194          H     83    LEU      H   1194     0.2719      1.008
  1195         CT     83    LEU     CA   1195    -0.0518      12.01
  1196         H1     83    LEU     HA   1196     0.0922      1.008
  1197         CT     83    LEU     CB   1197    -0.1102      12.01
  1198         HC     83    LEU    HB1   1198     0.0457      1.008
  1199         HC     83    LEU    HB2   1199     0.0457      1.008
  1200         CT     83    LEU     CG   1200     0.3531      12.01
  1201         HC     83    LEU     HG   1201    -0.0361      1.008
  1202         CT     83    LEU    CD1   1202    -0.4121      12.01
  1203         HC     83    LEU   HD11   1203        0.1      1.008
  1204         HC     83    LEU   HD12   1204        0.1      1.008
  1205         HC     83    LEU   HD13   1205        0.1      1.008
  1206         CT     83    LEU    CD2   1206    -0.4121      12.01
  1207         HC     83    LEU   HD21   1207        0.1      1.008
  1208         HC     83    LEU   HD22   1208        0.1      1.008
  1209         HC     83    LEU   HD23   1209        0.1      1.008
  1210          C     83    LEU      C   1210     0.5973      12.01
  1211          O     83    LEU      O   1211    -0.5679         16   ; qtot 0
; residue  84 ASP rtp ASP  q -1.0
  1212          N     84    ASP      N   1212    -0.5163      14.01
  1213          H     84    ASP      H   1213     0.2936      1.008
  1214         CT     84    ASP     CA   1214     0.0381      12.01
  1215         H1     84    ASP     HA   1215      0.088      1.008
  1216         CT     84    ASP     CB   1216    -0.0303      12.01
  1217         HC     84    ASP    HB1   1217    -0.0122      1.008
  1218         HC     84    ASP    HB2   1218    -0.0122      1.008
  1219          C     84    ASP     CG   1219     0.7994      12.01
  1220         O2     84    ASP    OD1   1220    -0.8014         16
  1221         O2     84    ASP    OD2   1221    -0.8014         16
  1222          C     84    ASP      C   1222     0.5366      12.01
  1223          O     84    ASP      O   1223    -0.5819         16   ; qtot -1
; residue  85 SER rtp SER  q  0.0
  1224          N     85    SER      N   1224    -0.4157      14.01
  1225          H     85    SER      H   1225     0.2719      1.008
  1226         CT     85    SER     CA   1226    -0.0249      12.01
  1227         H1     85    SER     HA   1227     0.0843      1.008
  1228         CT     85    SER     CB   1228     0.2117      12.01
  1229         H1     85    SER    HB1   1229     0.0352      1.008
  1230         H1     85    SER    HB2   1230     0.0352      1.008
  1231         OH     85    SER     OG   1231    -0.6546         16
  1232         HO     85    SER     HG   1232     0.4275      1.008
  1233          C     85    SER      C   1233     0.5973      12.01
  1234          O     85    SER      O   1234    -0.5679         16   ; qtot -1
; residue  86 GLU rtp GLU  q -1.0
  1235          N     86    GLU      N   1235    -0.5163      14.01
  1236          H     86    GLU      H   1236     0.2936      1.008
  1237         CT     86    GLU     CA   1237     0.0397      12.01
  1238         H1     86    GLU     HA   1238     0.1105      1.008
  1239         CT     86    GLU     CB   1239      0.056      12.01
  1240         HC     86    GLU    HB1   1240    -0.0173      1.008
  1241         HC     86    GLU    HB2   1241    -0.0173      1.008
  1242         CT     86    GLU     CG   1242     0.0136      12.01
  1243         HC     86    GLU    HG1   1243    -0.0425      1.008
  1244         HC     86    GLU    HG2   1244    -0.0425      1.008
  1245          C     86    GLU     CD   1245     0.8054      12.01
  1246         O2     86    GLU    OE1   1246    -0.8188         16
  1247         O2     86    GLU    OE2   1247    -0.8188         16
  1248          C     86    GLU      C   1248     0.5366      12.01
  1249          O     86    GLU      O   1249    -0.5819         16   ; qtot -2
; residue  87 GLU rtp GLU  q -1.0
  1250          N     87    GLU      N   1250    -0.5163      14.01
  1251          H     87    GLU      H   1251     0.2936      1.008
  1252         CT     87    GLU     CA   1252     0.0397      12.01
  1253         H1     87    GLU     HA   1253     0.1105      1.008
  1254         CT     87    GLU     CB   1254      0.056      12.01
  1255         HC     87    GLU    HB1   1255    -0.0173      1.008
  1256         HC     87    GLU    HB2   1256    -0.0173      1.008
  1257         CT     87    GLU     CG   1257     0.0136      12.01
  1258         HC     87    GLU    HG1   1258    -0.0425      1.008
  1259         HC     87    GLU    HG2   1259    -0.0425      1.008
  1260          C     87    GLU     CD   1260     0.8054      12.01
  1261         O2     87    GLU    OE1   1261    -0.8188         16
  1262         O2     87    GLU    OE2   1262    -0.8188         16
  1263          C     87    GLU      C   1263     0.5366      12.01
  1264          O     87    GLU      O   1264    -0.5819         16   ; qtot -3
; residue  88 SER rtp SER  q  0.0
  1265          N     88    SER      N   1265    -0.4157      14.01
  1266          H     88    SER      H   1266     0.2719      1.008
  1267         CT     88    SER     CA   1267    -0.0249      12.01
  1268         H1     88    SER     HA   1268     0.0843      1.008
  1269         CT     88    SER     CB   1269     0.2117      12.01
  1270         H1     88    SER    HB1   1270     0.0352      1.008
  1271         H1     88    SER    HB2   1271     0.0352      1.008
  1272         OH     88    SER     OG   1272    -0.6546         16
  1273         HO     88    SER     HG   1273     0.4275      1.008
  1274          C     88    SER      C   1274     0.5973      12.01
  1275          O     88    SER      O   1275    -0.5679         16   ; qtot -3
; residue  89 TYR rtp TYR  q  0.0
  1276          N     89    TYR      N   1276    -0.4157      14.01
  1277          H     89    TYR      H   1277     0.2719      1.008
  1278         CT     89    TYR     CA   1278    -0.0014      12.01
  1279         H1     89    TYR     HA   1279     0.0876      1.008
  1280         CT     89    TYR     CB   1280    -0.0152      12.01
  1281         HC     89    TYR    HB1   1281     0.0295      1.008
  1282         HC     89    TYR    HB2   1282     0.0295      1.008
  1283         CA     89    TYR     CG   1283    -0.0011      12.01
  1284         CA     89    TYR    CD1   1284    -0.1906      12.01
  1285         HA     89    TYR    HD1   1285     0.1699      1.008
  1286         CA     89    TYR    CE1   1286    -0.2341      12.01
  1287         HA     89    TYR    HE1   1287     0.1656      1.008
  1288          C     89    TYR     CZ   1288     0.3226      12.01
  1289         OH     89    TYR     OH   1289    -0.5579         16
  1290         HO     89    TYR     HH   1290     0.3992      1.008
  1291         CA     89    TYR    CE2   1291    -0.2341      12.01
  1292         HA     89    TYR    HE2   1292     0.1656      1.008
  1293         CA     89    TYR    CD2   1293    -0.1906      12.01
  1294         HA     89    TYR    HD2   1294     0.1699      1.008
  1295          C     89    TYR      C   1295     0.5973      12.01
  1296          O     89    TYR      O   1296    -0.5679         16   ; qtot -3
; residue  90 PRO rtp PRO  q  0.0
  1297          N     90    PRO      N   1297    -0.2548      14.01
  1298         CT     90    PRO     CD   1298     0.0192      12.01
  1299         H1     90    PRO    HD1   1299     0.0391      1.008
  1300         H1     90    PRO    HD2   1300     0.0391      1.008
  1301         CT     90    PRO     CG   1301     0.0189      12.01
  1302         HC     90    PRO    HG1   1302     0.0213      1.008
  1303         HC     90    PRO    HG2   1303     0.0213      1.008
  1304         CT     90    PRO     CB   1304     -0.007      12.01
  1305         HC     90    PRO    HB1   1305     0.0253      1.008
  1306         HC     90    PRO    HB2   1306     0.0253      1.008
  1307         CT     90    PRO     CA   1307    -0.0266      12.01
  1308         H1     90    PRO     HA   1308     0.0641      1.008
  1309          C     90    PRO      C   1309     0.5896      12.01
  1310          O     90    PRO      O   1310    -0.5748         16   ; qtot -3
; residue  91 TYR rtp TYR  q  0.0
  1311          N     91    TYR      N   1311    -0.4157      14.01
  1312          H     91    TYR      H   1312     0.2719      1.008
  1313         CT     91    TYR     CA   1313    -0.0014      12.01
  1314         H1     91    TYR     HA   1314     0.0876      1.008
  1315         CT     91    TYR     CB   1315    -0.0152      12.01
  1316         HC     91    TYR    HB1   1316     0.0295      1.008
  1317         HC     91    TYR    HB2   1317     0.0295      1.008
  1318         CA     91    TYR     CG   1318    -0.0011      12.01
  1319         CA     91    TYR    CD1   1319    -0.1906      12.01
  1320         HA     91    TYR    HD1   1320     0.1699      1.008
  1321         CA     91    TYR    CE1   1321    -0.2341      12.01
  1322         HA     91    TYR    HE1   1322     0.1656      1.008
  1323          C     91    TYR     CZ   1323     0.3226      12.01
  1324         OH     91    TYR     OH   1324    -0.5579         16
  1325         HO     91    TYR     HH   1325     0.3992      1.008
  1326         CA     91    TYR    CE2   1326    -0.2341      12.01
  1327         HA     91    TYR    HE2   1327     0.1656      1.008
  1328         CA     91    TYR    CD2   1328    -0.1906      12.01
  1329         HA     91    TYR    HD2   1329     0.1699      1.008
  1330          C     91    TYR      C   1330     0.5973      12.01
  1331          O     91    TYR      O   1331    -0.5679         16   ; qtot -3
; residue  92 GLU rtp GLU  q -1.0
  1332          N     92    GLU      N   1332    -0.5163      14.01
  1333          H     92    GLU      H   1333     0.2936      1.008
  1334         CT     92    GLU     CA   1334     0.0397      12.01
  1335         H1     92    GLU     HA   1335     0.1105      1.008
  1336         CT     92    GLU     CB   1336      0.056      12.01
  1337         HC     92    GLU    HB1   1337    -0.0173      1.008
  1338         HC     92    GLU    HB2   1338    -0.0173      1.008
  1339         CT     92    GLU     CG   1339     0.0136      12.01
  1340         HC     92    GLU    HG1   1340    -0.0425      1.008
  1341         HC     92    GLU    HG2   1341    -0.0425      1.008
  1342          C     92    GLU     CD   1342     0.8054      12.01
  1343         O2     92    GLU    OE1   1343    -0.8188         16
  1344         O2     92    GLU    OE2   1344    -0.8188         16
  1345          C     92    GLU      C   1345     0.5366      12.01
  1346          O     92    GLU      O   1346    -0.5819         16   ; qtot -4
; residue  93 ALA rtp ALA  q  0.0
  1347          N     93    ALA      N   1347    -0.4157      14.01
  1348          H     93    ALA      H   1348     0.2719      1.008
  1349         CT     93    ALA     CA   1349     0.0337      12.01
  1350         H1     93    ALA     HA   1350     0.0823      1.008
  1351         CT     93    ALA     CB   1351    -0.1825      12.01
  1352         HC     93    ALA    HB1   1352     0.0603      1.008
  1353         HC     93    ALA    HB2   1353     0.0603      1.008
  1354         HC     93    ALA    HB3   1354     0.0603      1.008
  1355          C     93    ALA      C   1355     0.5973      12.01
  1356          O     93    ALA      O   1356    -0.5679         16   ; qtot -4
; residue  94 THR rtp THR  q  0.0
  1357          N     94    THR      N   1357    -0.4157      14.01
  1358          H     94    THR      H   1358     0.2719      1.008
  1359         CT     94    THR     CA   1359    -0.0389      12.01
  1360         H1     94    THR     HA   1360     0.1007      1.008
  1361         CT     94    THR     CB   1361     0.3654      12.01
  1362         H1     94    THR     HB   1362     0.0043      1.008
  1363         CT     94    THR    CG2   1363    -0.2438      12.01
  1364         HC     94    THR   HG21   1364     0.0642      1.008
  1365         HC     94    THR   HG22   1365     0.0642      1.008
  1366         HC     94    THR   HG23   1366     0.0642      1.008
  1367         OH     94    THR    OG1   1367    -0.6761         16
  1368         HO     94    THR    HG1   1368     0.4102      1.008
  1369          C     94    THR      C   1369     0.5973      12.01
  1370          O     94    THR      O   1370    -0.5679         16   ; qtot -4
; residue  95 GLU rtp GLU  q -1.0
  1371          N     95    GLU      N   1371    -0.5163      14.01
  1372          H     95    GLU      H   1372     0.2936      1.008
  1373         CT     95    GLU     CA   1373     0.0397      12.01
  1374         H1     95    GLU     HA   1374     0.1105      1.008
  1375         CT     95    GLU     CB   1375      0.056      12.01
  1376         HC     95    GLU    HB1   1376    -0.0173      1.008
  1377         HC     95    GLU    HB2   1377    -0.0173      1.008
  1378         CT     95    GLU     CG   1378     0.0136      12.01
  1379         HC     95    GLU    HG1   1379    -0.0425      1.008
  1380         HC     95    GLU    HG2   1380    -0.0425      1.008
  1381          C     95    GLU     CD   1381     0.8054      12.01
  1382         O2     95    GLU    OE1   1382    -0.8188         16
  1383         O2     95    GLU    OE2   1383    -0.8188         16
  1384          C     95    GLU      C   1384     0.5366      12.01
  1385          O     95    GLU      O   1385    -0.5819         16   ; qtot -5
; residue  96 GLU rtp GLU  q -1.0
  1386          N     96    GLU      N   1386    -0.5163      14.01
  1387          H     96    GLU      H   1387     0.2936      1.008
  1388         CT     96    GLU     CA   1388     0.0397      12.01
  1389         H1     96    GLU     HA   1389     0.1105      1.008
  1390         CT     96    GLU     CB   1390      0.056      12.01
  1391         HC     96    GLU    HB1   1391    -0.0173      1.008
  1392         HC     96    GLU    HB2   1392    -0.0173      1.008
  1393         CT     96    GLU     CG   1393     0.0136      12.01
  1394         HC     96    GLU    HG1   1394    -0.0425      1.008
  1395         HC     96    GLU    HG2   1395    -0.0425      1.008
  1396          C     96    GLU     CD   1396     0.8054      12.01
  1397         O2     96    GLU    OE1   1397    -0.8188         16
  1398         O2     96    GLU    OE2   1398    -0.8188         16
  1399          C     96    GLU      C   1399     0.5366      12.01
  1400          O     96    GLU      O   1400    -0.5819         16   ; qtot -6
; residue  97 SER rtp SER  q  0.0
  1401          N     97    SER      N   1401    -0.4157      14.01
  1402          H     97    SER      H   1402     0.2719      1.008
  1403         CT     97    SER     CA   1403    -0.0249      12.01
  1404         H1     97    SER     HA   1404     0.0843      1.008
  1405         CT     97    SER     CB   1405     0.2117      12.01
  1406         H1     97    SER    HB1   1406     0.0352      1.008
  1407         H1     97    SER    HB2   1407     0.0352      1.008
  1408         OH     97    SER     OG   1408    -0.6546         16
  1409         HO     97    SER     HG   1409     0.4275      1.008
  1410          C     97    SER      C   1410     0.5973      12.01
  1411          O     97    SER      O   1411    -0.5679         16   ; qtot -6
; residue  98 CYS rtp CYX  q  0.0
  1412          N     98    CYS      N   1412    -0.4157      14.01
  1413          H     98    CYS      H   1413     0.2719      1.008
  1414         CT     98    CYS     CA   1414     0.0429      12.01
  1415         H1     98    CYS     HA   1415     0.0766      1.008
  1416         CT     98    CYS     CB   1416     -0.079      12.01
  1417         H1     98    CYS    HB1   1417      0.091      1.008
  1418         H1     98    CYS    HB2   1418      0.091      1.008
  1419          S     98    CYS     SG   1419    -0.1081      32.06
  1420          C     98    CYS      C   1420     0.5973      12.01
  1421          O     98    CYS      O   1421    -0.5679         16   ; qtot -6
; residue  99 LYS rtp LYS  q +1.0
  1422          N     99    LYS      N   1422    -0.3479      14.01
  1423          H     99    LYS      H   1423     0.2747      1.008
  1424         CT     99    LYS     CA   1424      -0.24      12.01
  1425         H1     99    LYS     HA   1425     0.1426      1.008
  1426         CT     99    LYS     CB   1426    -0.0094      12.01
  1427         HC     99    LYS    HB1   1427     0.0362      1.008
  1428         HC     99    LYS    HB2   1428     0.0362      1.008
  1429         CT     99    LYS     CG   1429     0.0187      12.01
  1430         HC     99    LYS    HG1   1430     0.0103      1.008
  1431         HC     99    LYS    HG2   1431     0.0103      1.008
  1432         CT     99    LYS     CD   1432    -0.0479      12.01
  1433         HC     99    LYS    HD1   1433     0.0621      1.008
  1434         HC     99    LYS    HD2   1434     0.0621      1.008
  1435         CT     99    LYS     CE   1435    -0.0143      12.01
  1436         HP     99    LYS    HE1   1436     0.1135      1.008
  1437         HP     99    LYS    HE2   1437     0.1135      1.008
  1438         N3     99    LYS     NZ   1438    -0.3854      14.01
  1439          H     99    LYS    HZ1   1439       0.34      1.008
  1440          H     99    LYS    HZ2   1440       0.34      1.008
  1441          H     99    LYS    HZ3   1441       0.34      1.008
  1442          C     99    LYS      C   1442     0.7341      12.01
  1443          O     99    LYS      O   1443    -0.5894         16   ; qtot -5
; residue 100 TYR rtp TYR  q  0.0
  1444          N    100    TYR      N   1444    -0.4157      14.01
  1445          H    100    TYR      H   1445     0.2719      1.008
  1446         CT    100    TYR     CA   1446    -0.0014      12.01
  1447         H1    100    TYR     HA   1447     0.0876      1.008
  1448         CT    100    TYR     CB   1448    -0.0152      12.01
  1449         HC    100    TYR    HB1   1449     0.0295      1.008
  1450         HC    100    TYR    HB2   1450     0.0295      1.008
  1451         CA    100    TYR     CG   1451    -0.0011      12.01
  1452         CA    100    TYR    CD1   1452    -0.1906      12.01
  1453         HA    100    TYR    HD1   1453     0.1699      1.008
  1454         CA    100    TYR    CE1   1454    -0.2341      12.01
  1455         HA    100    TYR    HE1   1455     0.1656      1.008
  1456          C    100    TYR     CZ   1456     0.3226      12.01
  1457         OH    100    TYR     OH   1457    -0.5579         16
  1458         HO    100    TYR     HH   1458     0.3992      1.008
  1459         CA    100    TYR    CE2   1459    -0.2341      12.01
  1460         HA    100    TYR    HE2   1460     0.1656      1.008
  1461         CA    100    TYR    CD2   1461    -0.1906      12.01
  1462         HA    100    TYR    HD2   1462     0.1699      1.008
  1463          C    100    TYR      C   1463     0.5973      12.01
  1464          O    100    TYR      O   1464    -0.5679         16   ; qtot -5
; residue 101 ASN rtp ASN  q  0.0
  1465          N    101    ASN      N   1465    -0.4157      14.01
  1466          H    101    ASN      H   1466     0.2719      1.008
  1467         CT    101    ASN     CA   1467     0.0143      12.01
  1468         H1    101    ASN     HA   1468     0.1048      1.008
  1469         CT    101    ASN     CB   1469    -0.2041      12.01
  1470         HC    101    ASN    HB1   1470     0.0797      1.008
  1471         HC    101    ASN    HB2   1471     0.0797      1.008
  1472          C    101    ASN     CG   1472      0.713      12.01
  1473          O    101    ASN    OD1   1473    -0.5931         16
  1474          N    101    ASN    ND2   1474    -0.9191      14.01
  1475          H    101    ASN   HD21   1475     0.4196      1.008
  1476          H    101    ASN   HD22   1476     0.4196      1.008
  1477          C    101    ASN      C   1477     0.5973      12.01
  1478          O    101    ASN      O   1478    -0.5679         16   ; qtot -5
; residue 102 PRO rtp PRO  q  0.0
  1479          N    102    PRO      N   1479    -0.2548      14.01
  1480         CT    102    PRO     CD   1480     0.0192      12.01
  1481         H1    102    PRO    HD1   1481     0.0391      1.008
  1482         H1    102    PRO    HD2   1482     0.0391      1.008
  1483         CT    102    PRO     CG   1483     0.0189      12.01
  1484         HC    102    PRO    HG1   1484     0.0213      1.008
  1485         HC    102    PRO    HG2   1485     0.0213      1.008
  1486         CT    102    PRO     CB   1486     -0.007      12.01
  1487         HC    102    PRO    HB1   1487     0.0253      1.008
  1488         HC    102    PRO    HB2   1488     0.0253      1.008
  1489         CT    102    PRO     CA   1489    -0.0266      12.01
  1490         H1    102    PRO     HA   1490     0.0641      1.008
  1491          C    102    PRO      C   1491     0.5896      12.01
  1492          O    102    PRO      O   1492    -0.5748         16   ; qtot -5
; residue 103 LYS rtp LYS  q +1.0
  1493          N    103    LYS      N   1493    -0.3479      14.01
  1494          H    103    LYS      H   1494     0.2747      1.008
  1495         CT    103    LYS     CA   1495      -0.24      12.01
  1496         H1    103    LYS     HA   1496     0.1426      1.008
  1497         CT    103    LYS     CB   1497    -0.0094      12.01
  1498         HC    103    LYS    HB1   1498     0.0362      1.008
  1499         HC    103    LYS    HB2   1499     0.0362      1.008
  1500         CT    103    LYS     CG   1500     0.0187      12.01
  1501         HC    103    LYS    HG1   1501     0.0103      1.008
  1502         HC    103    LYS    HG2   1502     0.0103      1.008
  1503         CT    103    LYS     CD   1503    -0.0479      12.01
  1504         HC    103    LYS    HD1   1504     0.0621      1.008
  1505         HC    103    LYS    HD2   1505     0.0621      1.008
  1506         CT    103    LYS     CE   1506    -0.0143      12.01
  1507         HP    103    LYS    HE1   1507     0.1135      1.008
  1508         HP    103    LYS    HE2   1508     0.1135      1.008
  1509         N3    103    LYS     NZ   1509    -0.3854      14.01
  1510          H    103    LYS    HZ1   1510       0.34      1.008
  1511          H    103    LYS    HZ2   1511       0.34      1.008
  1512          H    103    LYS    HZ3   1512       0.34      1.008
  1513          C    103    LYS      C   1513     0.7341      12.01
  1514          O    103    LYS      O   1514    -0.5894         16   ; qtot -4
; residue 104 TYR rtp TYR  q  0.0
  1515          N    104    TYR      N   1515    -0.4157      14.01
  1516          H    104    TYR      H   1516     0.2719      1.008
  1517         CT    104    TYR     CA   1517    -0.0014      12.01
  1518         H1    104    TYR     HA   1518     0.0876      1.008
  1519         CT    104    TYR     CB   1519    -0.0152      12.01
  1520         HC    104    TYR    HB1   1520     0.0295      1.008
  1521         HC    104    TYR    HB2   1521     0.0295      1.008
  1522         CA    104    TYR     CG   1522    -0.0011      12.01
  1523         CA    104    TYR    CD1   1523    -0.1906      12.01
  1524         HA    104    TYR    HD1   1524     0.1699      1.008
  1525         CA    104    TYR    CE1   1525    -0.2341      12.01
  1526         HA    104    TYR    HE1   1526     0.1656      1.008
  1527          C    104    TYR     CZ   1527     0.3226      12.01
  1528         OH    104    TYR     OH   1528    -0.5579         16
  1529         HO    104    TYR     HH   1529     0.3992      1.008
  1530         CA    104    TYR    CE2   1530    -0.2341      12.01
  1531         HA    104    TYR    HE2   1531     0.1656      1.008
  1532         CA    104    TYR    CD2   1532    -0.1906      12.01
  1533         HA    104    TYR    HD2   1533     0.1699      1.008
  1534          C    104    TYR      C   1534     0.5973      12.01
  1535          O    104    TYR      O   1535    -0.5679         16   ; qtot -4
; residue 105 SER rtp SER  q  0.0
  1536          N    105    SER      N   1536    -0.4157      14.01
  1537          H    105    SER      H   1537     0.2719      1.008
  1538         CT    105    SER     CA   1538    -0.0249      12.01
  1539         H1    105    SER     HA   1539     0.0843      1.008
  1540         CT    105    SER     CB   1540     0.2117      12.01
  1541         H1    105    SER    HB1   1541     0.0352      1.008
  1542         H1    105    SER    HB2   1542     0.0352      1.008
  1543         OH    105    SER     OG   1543    -0.6546         16
  1544         HO    105    SER     HG   1544     0.4275      1.008
  1545          C    105    SER      C   1545     0.5973      12.01
  1546          O    105    SER      O   1546    -0.5679         16   ; qtot -4
; residue 106 VAL rtp VAL  q  0.0
  1547          N    106    VAL      N   1547    -0.4157      14.01
  1548          H    106    VAL      H   1548     0.2719      1.008
  1549         CT    106    VAL     CA   1549    -0.0875      12.01
  1550         H1    106    VAL     HA   1550     0.0969      1.008
  1551         CT    106    VAL     CB   1551     0.2985      12.01
  1552         HC    106    VAL     HB   1552    -0.0297      1.008
  1553         CT    106    VAL    CG1   1553    -0.3192      12.01
  1554         HC    106    VAL   HG11   1554     0.0791      1.008
  1555         HC    106    VAL   HG12   1555     0.0791      1.008
  1556         HC    106    VAL   HG13   1556     0.0791      1.008
  1557         CT    106    VAL    CG2   1557    -0.3192      12.01
  1558         HC    106    VAL   HG21   1558     0.0791      1.008
  1559         HC    106    VAL   HG22   1559     0.0791      1.008
  1560         HC    106    VAL   HG23   1560     0.0791      1.008
  1561          C    106    VAL      C   1561     0.5973      12.01
  1562          O    106    VAL      O   1562    -0.5679         16   ; qtot -4
; residue 107 ALA rtp ALA  q  0.0
  1563          N    107    ALA      N   1563    -0.4157      14.01
  1564          H    107    ALA      H   1564     0.2719      1.008
  1565         CT    107    ALA     CA   1565     0.0337      12.01
  1566         H1    107    ALA     HA   1566     0.0823      1.008
  1567         CT    107    ALA     CB   1567    -0.1825      12.01
  1568         HC    107    ALA    HB1   1568     0.0603      1.008
  1569         HC    107    ALA    HB2   1569     0.0603      1.008
  1570         HC    107    ALA    HB3   1570     0.0603      1.008
  1571          C    107    ALA      C   1571     0.5973      12.01
  1572          O    107    ALA      O   1572    -0.5679         16   ; qtot -4
; residue 108 ASN rtp ASN  q  0.0
  1573          N    108    ASN      N   1573    -0.4157      14.01
  1574          H    108    ASN      H   1574     0.2719      1.008
  1575         CT    108    ASN     CA   1575     0.0143      12.01
  1576         H1    108    ASN     HA   1576     0.1048      1.008
  1577         CT    108    ASN     CB   1577    -0.2041      12.01
  1578         HC    108    ASN    HB1   1578     0.0797      1.008
  1579         HC    108    ASN    HB2   1579     0.0797      1.008
  1580          C    108    ASN     CG   1580      0.713      12.01
  1581          O    108    ASN    OD1   1581    -0.5931         16
  1582          N    108    ASN    ND2   1582    -0.9191      14.01
  1583          H    108    ASN   HD21   1583     0.4196      1.008
  1584          H    108    ASN   HD22   1584     0.4196      1.008
  1585          C    108    ASN      C   1585     0.5973      12.01
  1586          O    108    ASN      O   1586    -0.5679         16   ; qtot -4
; residue 109 ASP rtp ASP  q -1.0
  1587          N    109    ASP      N   1587    -0.5163      14.01
  1588          H    109    ASP      H   1588     0.2936      1.008
  1589         CT    109    ASP     CA   1589     0.0381      12.01
  1590         H1    109    ASP     HA   1590      0.088      1.008
  1591         CT    109    ASP     CB   1591    -0.0303      12.01
  1592         HC    109    ASP    HB1   1592    -0.0122      1.008
  1593         HC    109    ASP    HB2   1593    -0.0122      1.008
  1594          C    109    ASP     CG   1594     0.7994      12.01
  1595         O2    109    ASP    OD1   1595    -0.8014         16
  1596         O2    109    ASP    OD2   1596    -0.8014         16
  1597          C    109    ASP      C   1597     0.5366      12.01
  1598          O    109    ASP      O   1598    -0.5819         16   ; qtot -5
; residue 110 THR rtp THR  q  0.0
  1599          N    110    THR      N   1599    -0.4157      14.01
  1600          H    110    THR      H   1600     0.2719      1.008
  1601         CT    110    THR     CA   1601    -0.0389      12.01
  1602         H1    110    THR     HA   1602     0.1007      1.008
  1603         CT    110    THR     CB   1603     0.3654      12.01
  1604         H1    110    THR     HB   1604     0.0043      1.008
  1605         CT    110    THR    CG2   1605    -0.2438      12.01
  1606         HC    110    THR   HG21   1606     0.0642      1.008
  1607         HC    110    THR   HG22   1607     0.0642      1.008
  1608         HC    110    THR   HG23   1608     0.0642      1.008
  1609         OH    110    THR    OG1   1609    -0.6761         16
  1610         HO    110    THR    HG1   1610     0.4102      1.008
  1611          C    110    THR      C   1611     0.5973      12.01
  1612          O    110    THR      O   1612    -0.5679         16   ; qtot -5
; residue 111 GLY rtp GLY  q  0.0
  1613          N    111    GLY      N   1613    -0.4157      14.01
  1614          H    111    GLY      H   1614     0.2719      1.008
  1615         CT    111    GLY     CA   1615    -0.0252      12.01
  1616         H1    111    GLY    HA1   1616     0.0698      1.008
  1617         H1    111    GLY    HA2   1617     0.0698      1.008
  1618          C    111    GLY      C   1618     0.5973      12.01
  1619          O    111    GLY      O   1619    -0.5679         16   ; qtot -5
; residue 112 PHE rtp PHE  q  0.0
  1620          N    112    PHE      N   1620    -0.4157      14.01
  1621          H    112    PHE      H   1621     0.2719      1.008
  1622         CT    112    PHE     CA   1622    -0.0024      12.01
  1623         H1    112    PHE     HA   1623     0.0978      1.008
  1624         CT    112    PHE     CB   1624    -0.0343      12.01
  1625         HC    112    PHE    HB1   1625     0.0295      1.008
  1626         HC    112    PHE    HB2   1626     0.0295      1.008
  1627         CA    112    PHE     CG   1627     0.0118      12.01
  1628         CA    112    PHE    CD1   1628    -0.1256      12.01
  1629         HA    112    PHE    HD1   1629      0.133      1.008
  1630         CA    112    PHE    CE1   1630    -0.1704      12.01
  1631         HA    112    PHE    HE1   1631      0.143      1.008
  1632         CA    112    PHE     CZ   1632    -0.1072      12.01
  1633         HA    112    PHE     HZ   1633     0.1297      1.008
  1634         CA    112    PHE    CE2   1634    -0.1704      12.01
  1635         HA    112    PHE    HE2   1635      0.143      1.008
  1636         CA    112    PHE    CD2   1636    -0.1256      12.01
  1637         HA    112    PHE    HD2   1637      0.133      1.008
  1638          C    112    PHE      C   1638     0.5973      12.01
  1639          O    112    PHE      O   1639    -0.5679         16   ; qtot -5
; residue 113 VAL rtp VAL  q  0.0
  1640          N    113    VAL      N   1640    -0.4157      14.01
  1641          H    113    VAL      H   1641     0.2719      1.008
  1642         CT    113    VAL     CA   1642    -0.0875      12.01
  1643         H1    113    VAL     HA   1643     0.0969      1.008
  1644         CT    113    VAL     CB   1644     0.2985      12.01
  1645         HC    113    VAL     HB   1645    -0.0297      1.008
  1646         CT    113    VAL    CG1   1646    -0.3192      12.01
  1647         HC    113    VAL   HG11   1647     0.0791      1.008
  1648         HC    113    VAL   HG12   1648     0.0791      1.008
  1649         HC    113    VAL   HG13   1649     0.0791      1.008
  1650         CT    113    VAL    CG2   1650    -0.3192      12.01
  1651         HC    113    VAL   HG21   1651     0.0791      1.008
  1652         HC    113    VAL   HG22   1652     0.0791      1.008
  1653         HC    113    VAL   HG23   1653     0.0791      1.008
  1654          C    113    VAL      C   1654     0.5973      12.01
  1655          O    113    VAL      O   1655    -0.5679         16   ; qtot -5
; residue 114 ASP rtp ASP  q -1.0
  1656          N    114    ASP      N   1656    -0.5163      14.01
  1657          H    114    ASP      H   1657     0.2936      1.008
  1658         CT    114    ASP     CA   1658     0.0381      12.01
  1659         H1    114    ASP     HA   1659      0.088      1.008
  1660         CT    114    ASP     CB   1660    -0.0303      12.01
  1661         HC    114    ASP    HB1   1661    -0.0122      1.008
  1662         HC    114    ASP    HB2   1662    -0.0122      1.008
  1663          C    114    ASP     CG   1663     0.7994      12.01
  1664         O2    114    ASP    OD1   1664    -0.8014         16
  1665         O2    114    ASP    OD2   1665    -0.8014         16
  1666          C    114    ASP      C   1666     0.5366      12.01
  1667          O    114    ASP      O   1667    -0.5819         16   ; qtot -6
; residue 115 ILE rtp ILE  q  0.0
  1668          N    115    ILE      N   1668    -0.4157      14.01
  1669          H    115    ILE      H   1669     0.2719      1.008
  1670         CT    115    ILE     CA   1670    -0.0597      12.01
  1671         H1    115    ILE     HA   1671     0.0869      1.008
  1672         CT    115    ILE     CB   1672     0.1303      12.01
  1673         HC    115    ILE     HB   1673     0.0187      1.008
  1674         CT    115    ILE    CG2   1674    -0.3204      12.01
  1675         HC    115    ILE   HG21   1675     0.0882      1.008
  1676         HC    115    ILE   HG22   1676     0.0882      1.008
  1677         HC    115    ILE   HG23   1677     0.0882      1.008
  1678         CT    115    ILE    CG1   1678     -0.043      12.01
  1679         HC    115    ILE   HG11   1679     0.0236      1.008
  1680         HC    115    ILE   HG12   1680     0.0236      1.008
  1681         CT    115    ILE     CD   1681     -0.066      12.01
  1682         HC    115    ILE    HD1   1682     0.0186      1.008
  1683         HC    115    ILE    HD2   1683     0.0186      1.008
  1684         HC    115    ILE    HD3   1684     0.0186      1.008
  1685          C    115    ILE      C   1685     0.5973      12.01
  1686          O    115    ILE      O   1686    -0.5679         16   ; qtot -6
; residue 116 PRO rtp PRO  q  0.0
  1687          N    116    PRO      N   1687    -0.2548      14.01
  1688         CT    116    PRO     CD   1688     0.0192      12.01
  1689         H1    116    PRO    HD1   1689     0.0391      1.008
  1690         H1    116    PRO    HD2   1690     0.0391      1.008
  1691         CT    116    PRO     CG   1691     0.0189      12.01
  1692         HC    116    PRO    HG1   1692     0.0213      1.008
  1693         HC    116    PRO    HG2   1693     0.0213      1.008
  1694         CT    116    PRO     CB   1694     -0.007      12.01
  1695         HC    116    PRO    HB1   1695     0.0253      1.008
  1696         HC    116    PRO    HB2   1696     0.0253      1.008
  1697         CT    116    PRO     CA   1697    -0.0266      12.01
  1698         H1    116    PRO     HA   1698     0.0641      1.008
  1699          C    116    PRO      C   1699     0.5896      12.01
  1700          O    116    PRO      O   1700    -0.5748         16   ; qtot -6
; residue 117 LYS rtp LYS  q +1.0
  1701          N    117    LYS      N   1701    -0.3479      14.01
  1702          H    117    LYS      H   1702     0.2747      1.008
  1703         CT    117    LYS     CA   1703      -0.24      12.01
  1704         H1    117    LYS     HA   1704     0.1426      1.008
  1705         CT    117    LYS     CB   1705    -0.0094      12.01
  1706         HC    117    LYS    HB1   1706     0.0362      1.008
  1707         HC    117    LYS    HB2   1707     0.0362      1.008
  1708         CT    117    LYS     CG   1708     0.0187      12.01
  1709         HC    117    LYS    HG1   1709     0.0103      1.008
  1710         HC    117    LYS    HG2   1710     0.0103      1.008
  1711         CT    117    LYS     CD   1711    -0.0479      12.01
  1712         HC    117    LYS    HD1   1712     0.0621      1.008
  1713         HC    117    LYS    HD2   1713     0.0621      1.008
  1714         CT    117    LYS     CE   1714    -0.0143      12.01
  1715         HP    117    LYS    HE1   1715     0.1135      1.008
  1716         HP    117    LYS    HE2   1716     0.1135      1.008
  1717         N3    117    LYS     NZ   1717    -0.3854      14.01
  1718          H    117    LYS    HZ1   1718       0.34      1.008
  1719          H    117    LYS    HZ2   1719       0.34      1.008
  1720          H    117    LYS    HZ3   1720       0.34      1.008
  1721          C    117    LYS      C   1721     0.7341      12.01
  1722          O    117    LYS      O   1722    -0.5894         16   ; qtot -5
; residue 118 GLN rtp GLN  q  0.0
  1723          N    118    GLN      N   1723    -0.4157      14.01
  1724          H    118    GLN      H   1724     0.2719      1.008
  1725         CT    118    GLN     CA   1725    -0.0031      12.01
  1726         H1    118    GLN     HA   1726      0.085      1.008
  1727         CT    118    GLN     CB   1727    -0.0036      12.01
  1728         HC    118    GLN    HB1   1728     0.0171      1.008
  1729         HC    118    GLN    HB2   1729     0.0171      1.008
  1730         CT    118    GLN     CG   1730    -0.0645      12.01
  1731         HC    118    GLN    HG1   1731     0.0352      1.008
  1732         HC    118    GLN    HG2   1732     0.0352      1.008
  1733          C    118    GLN     CD   1733     0.6951      12.01
  1734          O    118    GLN    OE1   1734    -0.6086         16
  1735          N    118    GLN    NE2   1735    -0.9407      14.01
  1736          H    118    GLN   HE21   1736     0.4251      1.008
  1737          H    118    GLN   HE22   1737     0.4251      1.008
  1738          C    118    GLN      C   1738     0.5973      12.01
  1739          O    118    GLN      O   1739    -0.5679         16   ; qtot -5
; residue 119 GLU rtp GLU  q -1.0
  1740          N    119    GLU      N   1740    -0.5163      14.01
  1741          H    119    GLU      H   1741     0.2936      1.008
  1742         CT    119    GLU     CA   1742     0.0397      12.01
  1743         H1    119    GLU     HA   1743     0.1105      1.008
  1744         CT    119    GLU     CB   1744      0.056      12.01
  1745         HC    119    GLU    HB1   1745    -0.0173      1.008
  1746         HC    119    GLU    HB2   1746    -0.0173      1.008
  1747         CT    119    GLU     CG   1747     0.0136      12.01
  1748         HC    119    GLU    HG1   1748    -0.0425      1.008
  1749         HC    119    GLU    HG2   1749    -0.0425      1.008
  1750          C    119    GLU     CD   1750     0.8054      12.01
  1751         O2    119    GLU    OE1   1751    -0.8188         16
  1752         O2    119    GLU    OE2   1752    -0.8188         16
  1753          C    119    GLU      C   1753     0.5366      12.01
  1754          O    119    GLU      O   1754    -0.5819         16   ; qtot -6
; residue 120 LYS rtp LYS  q +1.0
  1755          N    120    LYS      N   1755    -0.3479      14.01
  1756          H    120    LYS      H   1756     0.2747      1.008
  1757         CT    120    LYS     CA   1757      -0.24      12.01
  1758         H1    120    LYS     HA   1758     0.1426      1.008
  1759         CT    120    LYS     CB   1759    -0.0094      12.01
  1760         HC    120    LYS    HB1   1760     0.0362      1.008
  1761         HC    120    LYS    HB2   1761     0.0362      1.008
  1762         CT    120    LYS     CG   1762     0.0187      12.01
  1763         HC    120    LYS    HG1   1763     0.0103      1.008
  1764         HC    120    LYS    HG2   1764     0.0103      1.008
  1765         CT    120    LYS     CD   1765    -0.0479      12.01
  1766         HC    120    LYS    HD1   1766     0.0621      1.008
  1767         HC    120    LYS    HD2   1767     0.0621      1.008
  1768         CT    120    LYS     CE   1768    -0.0143      12.01
  1769         HP    120    LYS    HE1   1769     0.1135      1.008
  1770         HP    120    LYS    HE2   1770     0.1135      1.008
  1771         N3    120    LYS     NZ   1771    -0.3854      14.01
  1772          H    120    LYS    HZ1   1772       0.34      1.008
  1773          H    120    LYS    HZ2   1773       0.34      1.008
  1774          H    120    LYS    HZ3   1774       0.34      1.008
  1775          C    120    LYS      C   1775     0.7341      12.01
  1776          O    120    LYS      O   1776    -0.5894         16   ; qtot -5
; residue 121 ALA rtp ALA  q  0.0
  1777          N    121    ALA      N   1777    -0.4157      14.01
  1778          H    121    ALA      H   1778     0.2719      1.008
  1779         CT    121    ALA     CA   1779     0.0337      12.01
  1780         H1    121    ALA     HA   1780     0.0823      1.008
  1781         CT    121    ALA     CB   1781    -0.1825      12.01
  1782         HC    121    ALA    HB1   1782     0.0603      1.008
  1783         HC    121    ALA    HB2   1783     0.0603      1.008
  1784         HC    121    ALA    HB3   1784     0.0603      1.008
  1785          C    121    ALA      C   1785     0.5973      12.01
  1786          O    121    ALA      O   1786    -0.5679         16   ; qtot -5
; residue 122 LEU rtp LEU  q  0.0
  1787          N    122    LEU      N   1787    -0.4157      14.01
  1788          H    122    LEU      H   1788     0.2719      1.008
  1789         CT    122    LEU     CA   1789    -0.0518      12.01
  1790         H1    122    LEU     HA   1790     0.0922      1.008
  1791         CT    122    LEU     CB   1791    -0.1102      12.01
  1792         HC    122    LEU    HB1   1792     0.0457      1.008
  1793         HC    122    LEU    HB2   1793     0.0457      1.008
  1794         CT    122    LEU     CG   1794     0.3531      12.01
  1795         HC    122    LEU     HG   1795    -0.0361      1.008
  1796         CT    122    LEU    CD1   1796    -0.4121      12.01
  1797         HC    122    LEU   HD11   1797        0.1      1.008
  1798         HC    122    LEU   HD12   1798        0.1      1.008
  1799         HC    122    LEU   HD13   1799        0.1      1.008
  1800         CT    122    LEU    CD2   1800    -0.4121      12.01
  1801         HC    122    LEU   HD21   1801        0.1      1.008
  1802         HC    122    LEU   HD22   1802        0.1      1.008
  1803         HC    122    LEU   HD23   1803        0.1      1.008
  1804          C    122    LEU      C   1804     0.5973      12.01
  1805          O    122    LEU      O   1805    -0.5679         16   ; qtot -5
; residue 123 MET rtp MET  q  0.0
  1806          N    123    MET      N   1806    -0.4157      14.01
  1807          H    123    MET      H   1807     0.2719      1.008
  1808         CT    123    MET     CA   1808    -0.0237      12.01
  1809         H1    123    MET     HA   1809      0.088      1.008
  1810         CT    123    MET     CB   1810     0.0342      12.01
  1811         HC    123    MET    HB1   1811     0.0241      1.008
  1812         HC    123    MET    HB2   1812     0.0241      1.008
  1813         CT    123    MET     CG   1813     0.0018      12.01
  1814         H1    123    MET    HG1   1814      0.044      1.008
  1815         H1    123    MET    HG2   1815      0.044      1.008
  1816          S    123    MET     SD   1816    -0.2737      32.06
  1817         CT    123    MET     CE   1817    -0.0536      12.01
  1818         H1    123    MET    HE1   1818     0.0684      1.008
  1819         H1    123    MET    HE2   1819     0.0684      1.008
  1820         H1    123    MET    HE3   1820     0.0684      1.008
  1821          C    123    MET      C   1821     0.5973      12.01
  1822          O    123    MET      O   1822    -0.5679         16   ; qtot -5
; residue 124 LYS rtp LYS  q +1.0
  1823          N    124    LYS      N   1823    -0.3479      14.01
  1824          H    124    LYS      H   1824     0.2747      1.008
  1825         CT    124    LYS     CA   1825      -0.24      12.01
  1826         H1    124    LYS     HA   1826     0.1426      1.008
  1827         CT    124    LYS     CB   1827    -0.0094      12.01
  1828         HC    124    LYS    HB1   1828     0.0362      1.008
  1829         HC    124    LYS    HB2   1829     0.0362      1.008
  1830         CT    124    LYS     CG   1830     0.0187      12.01
  1831         HC    124    LYS    HG1   1831     0.0103      1.008
  1832         HC    124    LYS    HG2   1832     0.0103      1.008
  1833         CT    124    LYS     CD   1833    -0.0479      12.01
  1834         HC    124    LYS    HD1   1834     0.0621      1.008
  1835         HC    124    LYS    HD2   1835     0.0621      1.008
  1836         CT    124    LYS     CE   1836    -0.0143      12.01
  1837         HP    124    LYS    HE1   1837     0.1135      1.008
  1838         HP    124    LYS    HE2   1838     0.1135      1.008
  1839         N3    124    LYS     NZ   1839    -0.3854      14.01
  1840          H    124    LYS    HZ1   1840       0.34      1.008
  1841          H    124    LYS    HZ2   1841       0.34      1.008
  1842          H    124    LYS    HZ3   1842       0.34      1.008
  1843          C    124    LYS      C   1843     0.7341      12.01
  1844          O    124    LYS      O   1844    -0.5894         16   ; qtot -4
; residue 125 ALA rtp ALA  q  0.0
  1845          N    125    ALA      N   1845    -0.4157      14.01
  1846          H    125    ALA      H   1846     0.2719      1.008
  1847         CT    125    ALA     CA   1847     0.0337      12.01
  1848         H1    125    ALA     HA   1848     0.0823      1.008
  1849         CT    125    ALA     CB   1849    -0.1825      12.01
  1850         HC    125    ALA    HB1   1850     0.0603      1.008
  1851         HC    125    ALA    HB2   1851     0.0603      1.008
  1852         HC    125    ALA    HB3   1852     0.0603      1.008
  1853          C    125    ALA      C   1853     0.5973      12.01
  1854          O    125    ALA      O   1854    -0.5679         16   ; qtot -4
; residue 126 VAL rtp VAL  q  0.0
  1855          N    126    VAL      N   1855    -0.4157      14.01
  1856          H    126    VAL      H   1856     0.2719      1.008
  1857         CT    126    VAL     CA   1857    -0.0875      12.01
  1858         H1    126    VAL     HA   1858     0.0969      1.008
  1859         CT    126    VAL     CB   1859     0.2985      12.01
  1860         HC    126    VAL     HB   1860    -0.0297      1.008
  1861         CT    126    VAL    CG1   1861    -0.3192      12.01
  1862         HC    126    VAL   HG11   1862     0.0791      1.008
  1863         HC    126    VAL   HG12   1863     0.0791      1.008
  1864         HC    126    VAL   HG13   1864     0.0791      1.008
  1865         CT    126    VAL    CG2   1865    -0.3192      12.01
  1866         HC    126    VAL   HG21   1866     0.0791      1.008
  1867         HC    126    VAL   HG22   1867     0.0791      1.008
  1868         HC    126    VAL   HG23   1868     0.0791      1.008
  1869          C    126    VAL      C   1869     0.5973      12.01
  1870          O    126    VAL      O   1870    -0.5679         16   ; qtot -4
; residue 127 ALA rtp ALA  q  0.0
  1871          N    127    ALA      N   1871    -0.4157      14.01
  1872          H    127    ALA      H   1872     0.2719      1.008
  1873         CT    127    ALA     CA   1873     0.0337      12.01
  1874         H1    127    ALA     HA   1874     0.0823      1.008
  1875         CT    127    ALA     CB   1875    -0.1825      12.01
  1876         HC    127    ALA    HB1   1876     0.0603      1.008
  1877         HC    127    ALA    HB2   1877     0.0603      1.008
  1878         HC    127    ALA    HB3   1878     0.0603      1.008
  1879          C    127    ALA      C   1879     0.5973      12.01
  1880          O    127    ALA      O   1880    -0.5679         16   ; qtot -4
; residue 128 THR rtp THR  q  0.0
  1881          N    128    THR      N   1881    -0.4157      14.01
  1882          H    128    THR      H   1882     0.2719      1.008
  1883         CT    128    THR     CA   1883    -0.0389      12.01
  1884         H1    128    THR     HA   1884     0.1007      1.008
  1885         CT    128    THR     CB   1885     0.3654      12.01
  1886         H1    128    THR     HB   1886     0.0043      1.008
  1887         CT    128    THR    CG2   1887    -0.2438      12.01
  1888         HC    128    THR   HG21   1888     0.0642      1.008
  1889         HC    128    THR   HG22   1889     0.0642      1.008
  1890         HC    128    THR   HG23   1890     0.0642      1.008
  1891         OH    128    THR    OG1   1891    -0.6761         16
  1892         HO    128    THR    HG1   1892     0.4102      1.008
  1893          C    128    THR      C   1893     0.5973      12.01
  1894          O    128    THR      O   1894    -0.5679         16   ; qtot -4
; residue 129 VAL rtp VAL  q  0.0
  1895          N    129    VAL      N   1895    -0.4157      14.01
  1896          H    129    VAL      H   1896     0.2719      1.008
  1897         CT    129    VAL     CA   1897    -0.0875      12.01
  1898         H1    129    VAL     HA   1898     0.0969      1.008
  1899         CT    129    VAL     CB   1899     0.2985      12.01
  1900         HC    129    VAL     HB   1900    -0.0297      1.008
  1901         CT    129    VAL    CG1   1901    -0.3192      12.01
  1902         HC    129    VAL   HG11   1902     0.0791      1.008
  1903         HC    129    VAL   HG12   1903     0.0791      1.008
  1904         HC    129    VAL   HG13   1904     0.0791      1.008
  1905         CT    129    VAL    CG2   1905    -0.3192      12.01
  1906         HC    129    VAL   HG21   1906     0.0791      1.008
  1907         HC    129    VAL   HG22   1907     0.0791      1.008
  1908         HC    129    VAL   HG23   1908     0.0791      1.008
  1909          C    129    VAL      C   1909     0.5973      12.01
  1910          O    129    VAL      O   1910    -0.5679         16   ; qtot -4
; residue 130 GLY rtp GLY  q  0.0
  1911          N    130    GLY      N   1911    -0.4157      14.01
  1912          H    130    GLY      H   1912     0.2719      1.008
  1913         CT    130    GLY     CA   1913    -0.0252      12.01
  1914         H1    130    GLY    HA1   1914     0.0698      1.008
  1915         H1    130    GLY    HA2   1915     0.0698      1.008
  1916          C    130    GLY      C   1916     0.5973      12.01
  1917          O    130    GLY      O   1917    -0.5679         16   ; qtot -4
; residue 131 PRO rtp PRO  q  0.0
  1918          N    131    PRO      N   1918    -0.2548      14.01
  1919         CT    131    PRO     CD   1919     0.0192      12.01
  1920         H1    131    PRO    HD1   1920     0.0391      1.008
  1921         H1    131    PRO    HD2   1921     0.0391      1.008
  1922         CT    131    PRO     CG   1922     0.0189      12.01
  1923         HC    131    PRO    HG1   1923     0.0213      1.008
  1924         HC    131    PRO    HG2   1924     0.0213      1.008
  1925         CT    131    PRO     CB   1925     -0.007      12.01
  1926         HC    131    PRO    HB1   1926     0.0253      1.008
  1927         HC    131    PRO    HB2   1927     0.0253      1.008
  1928         CT    131    PRO     CA   1928    -0.0266      12.01
  1929         H1    131    PRO     HA   1929     0.0641      1.008
  1930          C    131    PRO      C   1930     0.5896      12.01
  1931          O    131    PRO      O   1931    -0.5748         16   ; qtot -4
; residue 132 ILE rtp ILE  q  0.0
  1932          N    132    ILE      N   1932    -0.4157      14.01
  1933          H    132    ILE      H   1933     0.2719      1.008
  1934         CT    132    ILE     CA   1934    -0.0597      12.01
  1935         H1    132    ILE     HA   1935     0.0869      1.008
  1936         CT    132    ILE     CB   1936     0.1303      12.01
  1937         HC    132    ILE     HB   1937     0.0187      1.008
  1938         CT    132    ILE    CG2   1938    -0.3204      12.01
  1939         HC    132    ILE   HG21   1939     0.0882      1.008
  1940         HC    132    ILE   HG22   1940     0.0882      1.008
  1941         HC    132    ILE   HG23   1941     0.0882      1.008
  1942         CT    132    ILE    CG1   1942     -0.043      12.01
  1943         HC    132    ILE   HG11   1943     0.0236      1.008
  1944         HC    132    ILE   HG12   1944     0.0236      1.008
  1945         CT    132    ILE     CD   1945     -0.066      12.01
  1946         HC    132    ILE    HD1   1946     0.0186      1.008
  1947         HC    132    ILE    HD2   1947     0.0186      1.008
  1948         HC    132    ILE    HD3   1948     0.0186      1.008
  1949          C    132    ILE      C   1949     0.5973      12.01
  1950          O    132    ILE      O   1950    -0.5679         16   ; qtot -4
; residue 133 SER rtp SER  q  0.0
  1951          N    133    SER      N   1951    -0.4157      14.01
  1952          H    133    SER      H   1952     0.2719      1.008
  1953         CT    133    SER     CA   1953    -0.0249      12.01
  1954         H1    133    SER     HA   1954     0.0843      1.008
  1955         CT    133    SER     CB   1955     0.2117      12.01
  1956         H1    133    SER    HB1   1956     0.0352      1.008
  1957         H1    133    SER    HB2   1957     0.0352      1.008
  1958         OH    133    SER     OG   1958    -0.6546         16
  1959         HO    133    SER     HG   1959     0.4275      1.008
  1960          C    133    SER      C   1960     0.5973      12.01
  1961          O    133    SER      O   1961    -0.5679         16   ; qtot -4
; residue 134 VAL rtp VAL  q  0.0
  1962          N    134    VAL      N   1962    -0.4157      14.01
  1963          H    134    VAL      H   1963     0.2719      1.008
  1964         CT    134    VAL     CA   1964    -0.0875      12.01
  1965         H1    134    VAL     HA   1965     0.0969      1.008
  1966         CT    134    VAL     CB   1966     0.2985      12.01
  1967         HC    134    VAL     HB   1967    -0.0297      1.008
  1968         CT    134    VAL    CG1   1968    -0.3192      12.01
  1969         HC    134    VAL   HG11   1969     0.0791      1.008
  1970         HC    134    VAL   HG12   1970     0.0791      1.008
  1971         HC    134    VAL   HG13   1971     0.0791      1.008
  1972         CT    134    VAL    CG2   1972    -0.3192      12.01
  1973         HC    134    VAL   HG21   1973     0.0791      1.008
  1974         HC    134    VAL   HG22   1974     0.0791      1.008
  1975         HC    134    VAL   HG23   1975     0.0791      1.008
  1976          C    134    VAL      C   1976     0.5973      12.01
  1977          O    134    VAL      O   1977    -0.5679         16   ; qtot -4
; residue 135 ALA rtp ALA  q  0.0
  1978          N    135    ALA      N   1978    -0.4157      14.01
  1979          H    135    ALA      H   1979     0.2719      1.008
  1980         CT    135    ALA     CA   1980     0.0337      12.01
  1981         H1    135    ALA     HA   1981     0.0823      1.008
  1982         CT    135    ALA     CB   1982    -0.1825      12.01
  1983         HC    135    ALA    HB1   1983     0.0603      1.008
  1984         HC    135    ALA    HB2   1984     0.0603      1.008
  1985         HC    135    ALA    HB3   1985     0.0603      1.008
  1986          C    135    ALA      C   1986     0.5973      12.01
  1987          O    135    ALA      O   1987    -0.5679         16   ; qtot -4
; residue 136 ILE rtp ILE  q  0.0
  1988          N    136    ILE      N   1988    -0.4157      14.01
  1989          H    136    ILE      H   1989     0.2719      1.008
  1990         CT    136    ILE     CA   1990    -0.0597      12.01
  1991         H1    136    ILE     HA   1991     0.0869      1.008
  1992         CT    136    ILE     CB   1992     0.1303      12.01
  1993         HC    136    ILE     HB   1993     0.0187      1.008
  1994         CT    136    ILE    CG2   1994    -0.3204      12.01
  1995         HC    136    ILE   HG21   1995     0.0882      1.008
  1996         HC    136    ILE   HG22   1996     0.0882      1.008
  1997         HC    136    ILE   HG23   1997     0.0882      1.008
  1998         CT    136    ILE    CG1   1998     -0.043      12.01
  1999         HC    136    ILE   HG11   1999     0.0236      1.008
  2000         HC    136    ILE   HG12   2000     0.0236      1.008
  2001         CT    136    ILE     CD   2001     -0.066      12.01
  2002         HC    136    ILE    HD1   2002     0.0186      1.008
  2003         HC    136    ILE    HD2   2003     0.0186      1.008
  2004         HC    136    ILE    HD3   2004     0.0186      1.008
  2005          C    136    ILE      C   2005     0.5973      12.01
  2006          O    136    ILE      O   2006    -0.5679         16   ; qtot -4
; residue 137 ASP rtp ASP  q -1.0
  2007          N    137    ASP      N   2007    -0.5163      14.01
  2008          H    137    ASP      H   2008     0.2936      1.008
  2009         CT    137    ASP     CA   2009     0.0381      12.01
  2010         H1    137    ASP     HA   2010      0.088      1.008
  2011         CT    137    ASP     CB   2011    -0.0303      12.01
  2012         HC    137    ASP    HB1   2012    -0.0122      1.008
  2013         HC    137    ASP    HB2   2013    -0.0122      1.008
  2014          C    137    ASP     CG   2014     0.7994      12.01
  2015         O2    137    ASP    OD1   2015    -0.8014         16
  2016         O2    137    ASP    OD2   2016    -0.8014         16
  2017          C    137    ASP      C   2017     0.5366      12.01
  2018          O    137    ASP      O   2018    -0.5819         16   ; qtot -5
; residue 138 ALA rtp ALA  q  0.0
  2019          N    138    ALA      N   2019    -0.4157      14.01
  2020          H    138    ALA      H   2020     0.2719      1.008
  2021         CT    138    ALA     CA   2021     0.0337      12.01
  2022         H1    138    ALA     HA   2022     0.0823      1.008
  2023         CT    138    ALA     CB   2023    -0.1825      12.01
  2024         HC    138    ALA    HB1   2024     0.0603      1.008
  2025         HC    138    ALA    HB2   2025     0.0603      1.008
  2026         HC    138    ALA    HB3   2026     0.0603      1.008
  2027          C    138    ALA      C   2027     0.5973      12.01
  2028          O    138    ALA      O   2028    -0.5679         16   ; qtot -5
; residue 139 GLY rtp GLY  q  0.0
  2029          N    139    GLY      N   2029    -0.4157      14.01
  2030          H    139    GLY      H   2030     0.2719      1.008
  2031         CT    139    GLY     CA   2031    -0.0252      12.01
  2032         H1    139    GLY    HA1   2032     0.0698      1.008
  2033         H1    139    GLY    HA2   2033     0.0698      1.008
  2034          C    139    GLY      C   2034     0.5973      12.01
  2035          O    139    GLY      O   2035    -0.5679         16   ; qtot -5
; residue 140 HIS rtp HIE  q  0.0
  2036          N    140    HIS      N   2036    -0.4157      14.01
  2037          H    140    HIS      H   2037     0.2719      1.008
  2038         CT    140    HIS     CA   2038    -0.0581      12.01
  2039         H1    140    HIS     HA   2039      0.136      1.008
  2040         CT    140    HIS     CB   2040    -0.0074      12.01
  2041         HC    140    HIS    HB1   2041     0.0367      1.008
  2042         HC    140    HIS    HB2   2042     0.0367      1.008
  2043         CC    140    HIS     CG   2043     0.1868      12.01
  2044         NB    140    HIS    ND1   2044    -0.5432      14.01
  2045         CR    140    HIS    CE1   2045     0.1635      12.01
  2046         H5    140    HIS    HE1   2046     0.1435      1.008
  2047         NA    140    HIS    NE2   2047    -0.2795      14.01
  2048          H    140    HIS    HE2   2048     0.3339      1.008
  2049         CW    140    HIS    CD2   2049    -0.2207      12.01
  2050         H4    140    HIS    HD2   2050     0.1862      1.008
  2051          C    140    HIS      C   2051     0.5973      12.01
  2052          O    140    HIS      O   2052    -0.5679         16   ; qtot -5
; residue 141 GLU rtp GLU  q -1.0
  2053          N    141    GLU      N   2053    -0.5163      14.01
  2054          H    141    GLU      H   2054     0.2936      1.008
  2055         CT    141    GLU     CA   2055     0.0397      12.01
  2056         H1    141    GLU     HA   2056     0.1105      1.008
  2057         CT    141    GLU     CB   2057      0.056      12.01
  2058         HC    141    GLU    HB1   2058    -0.0173      1.008
  2059         HC    141    GLU    HB2   2059    -0.0173      1.008
  2060         CT    141    GLU     CG   2060     0.0136      12.01
  2061         HC    141    GLU    HG1   2061    -0.0425      1.008
  2062         HC    141    GLU    HG2   2062    -0.0425      1.008
  2063          C    141    GLU     CD   2063     0.8054      12.01
  2064         O2    141    GLU    OE1   2064    -0.8188         16
  2065         O2    141    GLU    OE2   2065    -0.8188         16
  2066          C    141    GLU      C   2066     0.5366      12.01
  2067          O    141    GLU      O   2067    -0.5819         16   ; qtot -6
; residue 142 SER rtp SER  q  0.0
  2068          N    142    SER      N   2068    -0.4157      14.01
  2069          H    142    SER      H   2069     0.2719      1.008
  2070         CT    142    SER     CA   2070    -0.0249      12.01
  2071         H1    142    SER     HA   2071     0.0843      1.008
  2072         CT    142    SER     CB   2072     0.2117      12.01
  2073         H1    142    SER    HB1   2073     0.0352      1.008
  2074         H1    142    SER    HB2   2074     0.0352      1.008
  2075         OH    142    SER     OG   2075    -0.6546         16
  2076         HO    142    SER     HG   2076     0.4275      1.008
  2077          C    142    SER      C   2077     0.5973      12.01
  2078          O    142    SER      O   2078    -0.5679         16   ; qtot -6
; residue 143 PHE rtp PHE  q  0.0
  2079          N    143    PHE      N   2079    -0.4157      14.01
  2080          H    143    PHE      H   2080     0.2719      1.008
  2081         CT    143    PHE     CA   2081    -0.0024      12.01
  2082         H1    143    PHE     HA   2082     0.0978      1.008
  2083         CT    143    PHE     CB   2083    -0.0343      12.01
  2084         HC    143    PHE    HB1   2084     0.0295      1.008
  2085         HC    143    PHE    HB2   2085     0.0295      1.008
  2086         CA    143    PHE     CG   2086     0.0118      12.01
  2087         CA    143    PHE    CD1   2087    -0.1256      12.01
  2088         HA    143    PHE    HD1   2088      0.133      1.008
  2089         CA    143    PHE    CE1   2089    -0.1704      12.01
  2090         HA    143    PHE    HE1   2090      0.143      1.008
  2091         CA    143    PHE     CZ   2091    -0.1072      12.01
  2092         HA    143    PHE     HZ   2092     0.1297      1.008
  2093         CA    143    PHE    CE2   2093    -0.1704      12.01
  2094         HA    143    PHE    HE2   2094      0.143      1.008
  2095         CA    143    PHE    CD2   2095    -0.1256      12.01
  2096         HA    143    PHE    HD2   2096      0.133      1.008
  2097          C    143    PHE      C   2097     0.5973      12.01
  2098          O    143    PHE      O   2098    -0.5679         16   ; qtot -6
; residue 144 LEU rtp LEU  q  0.0
  2099          N    144    LEU      N   2099    -0.4157      14.01
  2100          H    144    LEU      H   2100     0.2719      1.008
  2101         CT    144    LEU     CA   2101    -0.0518      12.01
  2102         H1    144    LEU     HA   2102     0.0922      1.008
  2103         CT    144    LEU     CB   2103    -0.1102      12.01
  2104         HC    144    LEU    HB1   2104     0.0457      1.008
  2105         HC    144    LEU    HB2   2105     0.0457      1.008
  2106         CT    144    LEU     CG   2106     0.3531      12.01
  2107         HC    144    LEU     HG   2107    -0.0361      1.008
  2108         CT    144    LEU    CD1   2108    -0.4121      12.01
  2109         HC    144    LEU   HD11   2109        0.1      1.008
  2110         HC    144    LEU   HD12   2110        0.1      1.008
  2111         HC    144    LEU   HD13   2111        0.1      1.008
  2112         CT    144    LEU    CD2   2112    -0.4121      12.01
  2113         HC    144    LEU   HD21   2113        0.1      1.008
  2114         HC    144    LEU   HD22   2114        0.1      1.008
  2115         HC    144    LEU   HD23   2115        0.1      1.008
  2116          C    144    LEU      C   2116     0.5973      12.01
  2117          O    144    LEU      O   2117    -0.5679         16   ; qtot -6
; residue 145 PHE rtp PHE  q  0.0
  2118          N    145    PHE      N   2118    -0.4157      14.01
  2119          H    145    PHE      H   2119     0.2719      1.008
  2120         CT    145    PHE     CA   2120    -0.0024      12.01
  2121         H1    145    PHE     HA   2121     0.0978      1.008
  2122         CT    145    PHE     CB   2122    -0.0343      12.01
  2123         HC    145    PHE    HB1   2123     0.0295      1.008
  2124         HC    145    PHE    HB2   2124     0.0295      1.008
  2125         CA    145    PHE     CG   2125     0.0118      12.01
  2126         CA    145    PHE    CD1   2126    -0.1256      12.01
  2127         HA    145    PHE    HD1   2127      0.133      1.008
  2128         CA    145    PHE    CE1   2128    -0.1704      12.01
  2129         HA    145    PHE    HE1   2129      0.143      1.008
  2130         CA    145    PHE     CZ   2130    -0.1072      12.01
  2131         HA    145    PHE     HZ   2131     0.1297      1.008
  2132         CA    145    PHE    CE2   2132    -0.1704      12.01
  2133         HA    145    PHE    HE2   2133      0.143      1.008
  2134         CA    145    PHE    CD2   2134    -0.1256      12.01
  2135         HA    145    PHE    HD2   2135      0.133      1.008
  2136          C    145    PHE      C   2136     0.5973      12.01
  2137          O    145    PHE      O   2137    -0.5679         16   ; qtot -6
; residue 146 TYR rtp TYR  q  0.0
  2138          N    146    TYR      N   2138    -0.4157      14.01
  2139          H    146    TYR      H   2139     0.2719      1.008
  2140         CT    146    TYR     CA   2140    -0.0014      12.01
  2141         H1    146    TYR     HA   2141     0.0876      1.008
  2142         CT    146    TYR     CB   2142    -0.0152      12.01
  2143         HC    146    TYR    HB1   2143     0.0295      1.008
  2144         HC    146    TYR    HB2   2144     0.0295      1.008
  2145         CA    146    TYR     CG   2145    -0.0011      12.01
  2146         CA    146    TYR    CD1   2146    -0.1906      12.01
  2147         HA    146    TYR    HD1   2147     0.1699      1.008
  2148         CA    146    TYR    CE1   2148    -0.2341      12.01
  2149         HA    146    TYR    HE1   2149     0.1656      1.008
  2150          C    146    TYR     CZ   2150     0.3226      12.01
  2151         OH    146    TYR     OH   2151    -0.5579         16
  2152         HO    146    TYR     HH   2152     0.3992      1.008
  2153         CA    146    TYR    CE2   2153    -0.2341      12.01
  2154         HA    146    TYR    HE2   2154     0.1656      1.008
  2155         CA    146    TYR    CD2   2155    -0.1906      12.01
  2156         HA    146    TYR    HD2   2156     0.1699      1.008
  2157          C    146    TYR      C   2157     0.5973      12.01
  2158          O    146    TYR      O   2158    -0.5679         16   ; qtot -6
; residue 147 LYS rtp LYS  q +1.0
  2159          N    147    LYS      N   2159    -0.3479      14.01
  2160          H    147    LYS      H   2160     0.2747      1.008
  2161         CT    147    LYS     CA   2161      -0.24      12.01
  2162         H1    147    LYS     HA   2162     0.1426      1.008
  2163         CT    147    LYS     CB   2163    -0.0094      12.01
  2164         HC    147    LYS    HB1   2164     0.0362      1.008
  2165         HC    147    LYS    HB2   2165     0.0362      1.008
  2166         CT    147    LYS     CG   2166     0.0187      12.01
  2167         HC    147    LYS    HG1   2167     0.0103      1.008
  2168         HC    147    LYS    HG2   2168     0.0103      1.008
  2169         CT    147    LYS     CD   2169    -0.0479      12.01
  2170         HC    147    LYS    HD1   2170     0.0621      1.008
  2171         HC    147    LYS    HD2   2171     0.0621      1.008
  2172         CT    147    LYS     CE   2172    -0.0143      12.01
  2173         HP    147    LYS    HE1   2173     0.1135      1.008
  2174         HP    147    LYS    HE2   2174     0.1135      1.008
  2175         N3    147    LYS     NZ   2175    -0.3854      14.01
  2176          H    147    LYS    HZ1   2176       0.34      1.008
  2177          H    147    LYS    HZ2   2177       0.34      1.008
  2178          H    147    LYS    HZ3   2178       0.34      1.008
  2179          C    147    LYS      C   2179     0.7341      12.01
  2180          O    147    LYS      O   2180    -0.5894         16   ; qtot -5
; residue 148 GLU rtp GLU  q -1.0
  2181          N    148    GLU      N   2181    -0.5163      14.01
  2182          H    148    GLU      H   2182     0.2936      1.008
  2183         CT    148    GLU     CA   2183     0.0397      12.01
  2184         H1    148    GLU     HA   2184     0.1105      1.008
  2185         CT    148    GLU     CB   2185      0.056      12.01
  2186         HC    148    GLU    HB1   2186    -0.0173      1.008
  2187         HC    148    GLU    HB2   2187    -0.0173      1.008
  2188         CT    148    GLU     CG   2188     0.0136      12.01
  2189         HC    148    GLU    HG1   2189    -0.0425      1.008
  2190         HC    148    GLU    HG2   2190    -0.0425      1.008
  2191          C    148    GLU     CD   2191     0.8054      12.01
  2192         O2    148    GLU    OE1   2192    -0.8188         16
  2193         O2    148    GLU    OE2   2193    -0.8188         16
  2194          C    148    GLU      C   2194     0.5366      12.01
  2195          O    148    GLU      O   2195    -0.5819         16   ; qtot -6
; residue 149 GLY rtp GLY  q  0.0
  2196          N    149    GLY      N   2196    -0.4157      14.01
  2197          H    149    GLY      H   2197     0.2719      1.008
  2198         CT    149    GLY     CA   2198    -0.0252      12.01
  2199         H1    149    GLY    HA1   2199     0.0698      1.008
  2200         H1    149    GLY    HA2   2200     0.0698      1.008
  2201          C    149    GLY      C   2201     0.5973      12.01
  2202          O    149    GLY      O   2202    -0.5679         16   ; qtot -6
; residue 150 ILE rtp ILE  q  0.0
  2203          N    150    ILE      N   2203    -0.4157      14.01
  2204          H    150    ILE      H   2204     0.2719      1.008
  2205         CT    150    ILE     CA   2205    -0.0597      12.01
  2206         H1    150    ILE     HA   2206     0.0869      1.008
  2207         CT    150    ILE     CB   2207     0.1303      12.01
  2208         HC    150    ILE     HB   2208     0.0187      1.008
  2209         CT    150    ILE    CG2   2209    -0.3204      12.01
  2210         HC    150    ILE   HG21   2210     0.0882      1.008
  2211         HC    150    ILE   HG22   2211     0.0882      1.008
  2212         HC    150    ILE   HG23   2212     0.0882      1.008
  2213         CT    150    ILE    CG1   2213     -0.043      12.01
  2214         HC    150    ILE   HG11   2214     0.0236      1.008
  2215         HC    150    ILE   HG12   2215     0.0236      1.008
  2216         CT    150    ILE     CD   2216     -0.066      12.01
  2217         HC    150    ILE    HD1   2217     0.0186      1.008
  2218         HC    150    ILE    HD2   2218     0.0186      1.008
  2219         HC    150    ILE    HD3   2219     0.0186      1.008
  2220          C    150    ILE      C   2220     0.5973      12.01
  2221          O    150    ILE      O   2221    -0.5679         16   ; qtot -6
; residue 151 TYR rtp TYR  q  0.0
  2222          N    151    TYR      N   2222    -0.4157      14.01
  2223          H    151    TYR      H   2223     0.2719      1.008
  2224         CT    151    TYR     CA   2224    -0.0014      12.01
  2225         H1    151    TYR     HA   2225     0.0876      1.008
  2226         CT    151    TYR     CB   2226    -0.0152      12.01
  2227         HC    151    TYR    HB1   2227     0.0295      1.008
  2228         HC    151    TYR    HB2   2228     0.0295      1.008
  2229         CA    151    TYR     CG   2229    -0.0011      12.01
  2230         CA    151    TYR    CD1   2230    -0.1906      12.01
  2231         HA    151    TYR    HD1   2231     0.1699      1.008
  2232         CA    151    TYR    CE1   2232    -0.2341      12.01
  2233         HA    151    TYR    HE1   2233     0.1656      1.008
  2234          C    151    TYR     CZ   2234     0.3226      12.01
  2235         OH    151    TYR     OH   2235    -0.5579         16
  2236         HO    151    TYR     HH   2236     0.3992      1.008
  2237         CA    151    TYR    CE2   2237    -0.2341      12.01
  2238         HA    151    TYR    HE2   2238     0.1656      1.008
  2239         CA    151    TYR    CD2   2239    -0.1906      12.01
  2240         HA    151    TYR    HD2   2240     0.1699      1.008
  2241          C    151    TYR      C   2241     0.5973      12.01
  2242          O    151    TYR      O   2242    -0.5679         16   ; qtot -6
; residue 152 PHE rtp PHE  q  0.0
  2243          N    152    PHE      N   2243    -0.4157      14.01
  2244          H    152    PHE      H   2244     0.2719      1.008
  2245         CT    152    PHE     CA   2245    -0.0024      12.01
  2246         H1    152    PHE     HA   2246     0.0978      1.008
  2247         CT    152    PHE     CB   2247    -0.0343      12.01
  2248         HC    152    PHE    HB1   2248     0.0295      1.008
  2249         HC    152    PHE    HB2   2249     0.0295      1.008
  2250         CA    152    PHE     CG   2250     0.0118      12.01
  2251         CA    152    PHE    CD1   2251    -0.1256      12.01
  2252         HA    152    PHE    HD1   2252      0.133      1.008
  2253         CA    152    PHE    CE1   2253    -0.1704      12.01
  2254         HA    152    PHE    HE1   2254      0.143      1.008
  2255         CA    152    PHE     CZ   2255    -0.1072      12.01
  2256         HA    152    PHE     HZ   2256     0.1297      1.008
  2257         CA    152    PHE    CE2   2257    -0.1704      12.01
  2258         HA    152    PHE    HE2   2258      0.143      1.008
  2259         CA    152    PHE    CD2   2259    -0.1256      12.01
  2260         HA    152    PHE    HD2   2260      0.133      1.008
  2261          C    152    PHE      C   2261     0.5973      12.01
  2262          O    152    PHE      O   2262    -0.5679         16   ; qtot -6
; residue 153 GLU rtp GLU  q -1.0
  2263          N    153    GLU      N   2263    -0.5163      14.01
  2264          H    153    GLU      H   2264     0.2936      1.008
  2265         CT    153    GLU     CA   2265     0.0397      12.01
  2266         H1    153    GLU     HA   2266     0.1105      1.008
  2267         CT    153    GLU     CB   2267      0.056      12.01
  2268         HC    153    GLU    HB1   2268    -0.0173      1.008
  2269         HC    153    GLU    HB2   2269    -0.0173      1.008
  2270         CT    153    GLU     CG   2270     0.0136      12.01
  2271         HC    153    GLU    HG1   2271    -0.0425      1.008
  2272         HC    153    GLU    HG2   2272    -0.0425      1.008
  2273          C    153    GLU     CD   2273     0.8054      12.01
  2274         O2    153    GLU    OE1   2274    -0.8188         16
  2275         O2    153    GLU    OE2   2275    -0.8188         16
  2276          C    153    GLU      C   2276     0.5366      12.01
  2277          O    153    GLU      O   2277    -0.5819         16   ; qtot -7
; residue 154 PRO rtp PRO  q  0.0
  2278          N    154    PRO      N   2278    -0.2548      14.01
  2279         CT    154    PRO     CD   2279     0.0192      12.01
  2280         H1    154    PRO    HD1   2280     0.0391      1.008
  2281         H1    154    PRO    HD2   2281     0.0391      1.008
  2282         CT    154    PRO     CG   2282     0.0189      12.01
  2283         HC    154    PRO    HG1   2283     0.0213      1.008
  2284         HC    154    PRO    HG2   2284     0.0213      1.008
  2285         CT    154    PRO     CB   2285     -0.007      12.01
  2286         HC    154    PRO    HB1   2286     0.0253      1.008
  2287         HC    154    PRO    HB2   2287     0.0253      1.008
  2288         CT    154    PRO     CA   2288    -0.0266      12.01
  2289         H1    154    PRO     HA   2289     0.0641      1.008
  2290          C    154    PRO      C   2290     0.5896      12.01
  2291          O    154    PRO      O   2291    -0.5748         16   ; qtot -7
; residue 155 ASP rtp ASP  q -1.0
  2292          N    155    ASP      N   2292    -0.5163      14.01
  2293          H    155    ASP      H   2293     0.2936      1.008
  2294         CT    155    ASP     CA   2294     0.0381      12.01
  2295         H1    155    ASP     HA   2295      0.088      1.008
  2296         CT    155    ASP     CB   2296    -0.0303      12.01
  2297         HC    155    ASP    HB1   2297    -0.0122      1.008
  2298         HC    155    ASP    HB2   2298    -0.0122      1.008
  2299          C    155    ASP     CG   2299     0.7994      12.01
  2300         O2    155    ASP    OD1   2300    -0.8014         16
  2301         O2    155    ASP    OD2   2301    -0.8014         16
  2302          C    155    ASP      C   2302     0.5366      12.01
  2303          O    155    ASP      O   2303    -0.5819         16   ; qtot -8
; residue 156 CYS rtp CYX  q  0.0
  2304          N    156    CYS      N   2304    -0.4157      14.01
  2305          H    156    CYS      H   2305     0.2719      1.008
  2306         CT    156    CYS     CA   2306     0.0429      12.01
  2307         H1    156    CYS     HA   2307     0.0766      1.008
  2308         CT    156    CYS     CB   2308     -0.079      12.01
  2309         H1    156    CYS    HB1   2309      0.091      1.008
  2310         H1    156    CYS    HB2   2310      0.091      1.008
  2311          S    156    CYS     SG   2311    -0.1081      32.06
  2312          C    156    CYS      C   2312     0.5973      12.01
  2313          O    156    CYS      O   2313    -0.5679         16   ; qtot -8
; residue 157 SER rtp SER  q  0.0
  2314          N    157    SER      N   2314    -0.4157      14.01
  2315          H    157    SER      H   2315     0.2719      1.008
  2316         CT    157    SER     CA   2316    -0.0249      12.01
  2317         H1    157    SER     HA   2317     0.0843      1.008
  2318         CT    157    SER     CB   2318     0.2117      12.01
  2319         H1    157    SER    HB1   2319     0.0352      1.008
  2320         H1    157    SER    HB2   2320     0.0352      1.008
  2321         OH    157    SER     OG   2321    -0.6546         16
  2322         HO    157    SER     HG   2322     0.4275      1.008
  2323          C    157    SER      C   2323     0.5973      12.01
  2324          O    157    SER      O   2324    -0.5679         16   ; qtot -8
; residue 158 SER rtp SER  q  0.0
  2325          N    158    SER      N   2325    -0.4157      14.01
  2326          H    158    SER      H   2326     0.2719      1.008
  2327         CT    158    SER     CA   2327    -0.0249      12.01
  2328         H1    158    SER     HA   2328     0.0843      1.008
  2329         CT    158    SER     CB   2329     0.2117      12.01
  2330         H1    158    SER    HB1   2330     0.0352      1.008
  2331         H1    158    SER    HB2   2331     0.0352      1.008
  2332         OH    158    SER     OG   2332    -0.6546         16
  2333         HO    158    SER     HG   2333     0.4275      1.008
  2334          C    158    SER      C   2334     0.5973      12.01
  2335          O    158    SER      O   2335    -0.5679         16   ; qtot -8
; residue 159 GLU rtp GLU  q -1.0
  2336          N    159    GLU      N   2336    -0.5163      14.01
  2337          H    159    GLU      H   2337     0.2936      1.008
  2338         CT    159    GLU     CA   2338     0.0397      12.01
  2339         H1    159    GLU     HA   2339     0.1105      1.008
  2340         CT    159    GLU     CB   2340      0.056      12.01
  2341         HC    159    GLU    HB1   2341    -0.0173      1.008
  2342         HC    159    GLU    HB2   2342    -0.0173      1.008
  2343         CT    159    GLU     CG   2343     0.0136      12.01
  2344         HC    159    GLU    HG1   2344    -0.0425      1.008
  2345         HC    159    GLU    HG2   2345    -0.0425      1.008
  2346          C    159    GLU     CD   2346     0.8054      12.01
  2347         O2    159    GLU    OE1   2347    -0.8188         16
  2348         O2    159    GLU    OE2   2348    -0.8188         16
  2349          C    159    GLU      C   2349     0.5366      12.01
  2350          O    159    GLU      O   2350    -0.5819         16   ; qtot -9
; residue 160 ASP rtp ASP  q -1.0
  2351          N    160    ASP      N   2351    -0.5163      14.01
  2352          H    160    ASP      H   2352     0.2936      1.008
  2353         CT    160    ASP     CA   2353     0.0381      12.01
  2354         H1    160    ASP     HA   2354      0.088      1.008
  2355         CT    160    ASP     CB   2355    -0.0303      12.01
  2356         HC    160    ASP    HB1   2356    -0.0122      1.008
  2357         HC    160    ASP    HB2   2357    -0.0122      1.008
  2358          C    160    ASP     CG   2358     0.7994      12.01
  2359         O2    160    ASP    OD1   2359    -0.8014         16
  2360         O2    160    ASP    OD2   2360    -0.8014         16
  2361          C    160    ASP      C   2361     0.5366      12.01
  2362          O    160    ASP      O   2362    -0.5819         16   ; qtot -10
; residue 161 MET rtp MET  q  0.0
  2363          N    161    MET      N   2363    -0.4157      14.01
  2364          H    161    MET      H   2364     0.2719      1.008
  2365         CT    161    MET     CA   2365    -0.0237      12.01
  2366         H1    161    MET     HA   2366      0.088      1.008
  2367         CT    161    MET     CB   2367     0.0342      12.01
  2368         HC    161    MET    HB1   2368     0.0241      1.008
  2369         HC    161    MET    HB2   2369     0.0241      1.008
  2370         CT    161    MET     CG   2370     0.0018      12.01
  2371         H1    161    MET    HG1   2371      0.044      1.008
  2372         H1    161    MET    HG2   2372      0.044      1.008
  2373          S    161    MET     SD   2373    -0.2737      32.06
  2374         CT    161    MET     CE   2374    -0.0536      12.01
  2375         H1    161    MET    HE1   2375     0.0684      1.008
  2376         H1    161    MET    HE2   2376     0.0684      1.008
  2377         H1    161    MET    HE3   2377     0.0684      1.008
  2378          C    161    MET      C   2378     0.5973      12.01
  2379          O    161    MET      O   2379    -0.5679         16   ; qtot -10
; residue 162 ASP rtp ASP  q -1.0
  2380          N    162    ASP      N   2380    -0.5163      14.01
  2381          H    162    ASP      H   2381     0.2936      1.008
  2382         CT    162    ASP     CA   2382     0.0381      12.01
  2383         H1    162    ASP     HA   2383      0.088      1.008
  2384         CT    162    ASP     CB   2384    -0.0303      12.01
  2385         HC    162    ASP    HB1   2385    -0.0122      1.008
  2386         HC    162    ASP    HB2   2386    -0.0122      1.008
  2387          C    162    ASP     CG   2387     0.7994      12.01
  2388         O2    162    ASP    OD1   2388    -0.8014         16
  2389         O2    162    ASP    OD2   2389    -0.8014         16
  2390          C    162    ASP      C   2390     0.5366      12.01
  2391          O    162    ASP      O   2391    -0.5819         16   ; qtot -11
; residue 163 HIS rtp HIE  q  0.0
  2392          N    163    HIS      N   2392    -0.4157      14.01
  2393          H    163    HIS      H   2393     0.2719      1.008
  2394         CT    163    HIS     CA   2394    -0.0581      12.01
  2395         H1    163    HIS     HA   2395      0.136      1.008
  2396         CT    163    HIS     CB   2396    -0.0074      12.01
  2397         HC    163    HIS    HB1   2397     0.0367      1.008
  2398         HC    163    HIS    HB2   2398     0.0367      1.008
  2399         CC    163    HIS     CG   2399     0.1868      12.01
  2400         NB    163    HIS    ND1   2400    -0.5432      14.01
  2401         CR    163    HIS    CE1   2401     0.1635      12.01
  2402         H5    163    HIS    HE1   2402     0.1435      1.008
  2403         NA    163    HIS    NE2   2403    -0.2795      14.01
  2404          H    163    HIS    HE2   2404     0.3339      1.008
  2405         CW    163    HIS    CD2   2405    -0.2207      12.01
  2406         H4    163    HIS    HD2   2406     0.1862      1.008
  2407          C    163    HIS      C   2407     0.5973      12.01
  2408          O    163    HIS      O   2408    -0.5679         16   ; qtot -11
; residue 164 GLY rtp GLY  q  0.0
  2409          N    164    GLY      N   2409    -0.4157      14.01
  2410          H    164    GLY      H   2410     0.2719      1.008
  2411         CT    164    GLY     CA   2411    -0.0252      12.01
  2412         H1    164    GLY    HA1   2412     0.0698      1.008
  2413         H1    164    GLY    HA2   2413     0.0698      1.008
  2414          C    164    GLY      C   2414     0.5973      12.01
  2415          O    164    GLY      O   2415    -0.5679         16   ; qtot -11
; residue 165 VAL rtp VAL  q  0.0
  2416          N    165    VAL      N   2416    -0.4157      14.01
  2417          H    165    VAL      H   2417     0.2719      1.008
  2418         CT    165    VAL     CA   2418    -0.0875      12.01
  2419         H1    165    VAL     HA   2419     0.0969      1.008
  2420         CT    165    VAL     CB   2420     0.2985      12.01
  2421         HC    165    VAL     HB   2421    -0.0297      1.008
  2422         CT    165    VAL    CG1   2422    -0.3192      12.01
  2423         HC    165    VAL   HG11   2423     0.0791      1.008
  2424         HC    165    VAL   HG12   2424     0.0791      1.008
  2425         HC    165    VAL   HG13   2425     0.0791      1.008
  2426         CT    165    VAL    CG2   2426    -0.3192      12.01
  2427         HC    165    VAL   HG21   2427     0.0791      1.008
  2428         HC    165    VAL   HG22   2428     0.0791      1.008
  2429         HC    165    VAL   HG23   2429     0.0791      1.008
  2430          C    165    VAL      C   2430     0.5973      12.01
  2431          O    165    VAL      O   2431    -0.5679         16   ; qtot -11
; residue 166 LEU rtp LEU  q  0.0
  2432          N    166    LEU      N   2432    -0.4157      14.01
  2433          H    166    LEU      H   2433     0.2719      1.008
  2434         CT    166    LEU     CA   2434    -0.0518      12.01
  2435         H1    166    LEU     HA   2435     0.0922      1.008
  2436         CT    166    LEU     CB   2436    -0.1102      12.01
  2437         HC    166    LEU    HB1   2437     0.0457      1.008
  2438         HC    166    LEU    HB2   2438     0.0457      1.008
  2439         CT    166    LEU     CG   2439     0.3531      12.01
  2440         HC    166    LEU     HG   2440    -0.0361      1.008
  2441         CT    166    LEU    CD1   2441    -0.4121      12.01
  2442         HC    166    LEU   HD11   2442        0.1      1.008
  2443         HC    166    LEU   HD12   2443        0.1      1.008
  2444         HC    166    LEU   HD13   2444        0.1      1.008
  2445         CT    166    LEU    CD2   2445    -0.4121      12.01
  2446         HC    166    LEU   HD21   2446        0.1      1.008
  2447         HC    166    LEU   HD22   2447        0.1      1.008
  2448         HC    166    LEU   HD23   2448        0.1      1.008
  2449          C    166    LEU      C   2449     0.5973      12.01
  2450          O    166    LEU      O   2450    -0.5679         16   ; qtot -11
; residue 167 VAL rtp VAL  q  0.0
  2451          N    167    VAL      N   2451    -0.4157      14.01
  2452          H    167    VAL      H   2452     0.2719      1.008
  2453         CT    167    VAL     CA   2453    -0.0875      12.01
  2454         H1    167    VAL     HA   2454     0.0969      1.008
  2455         CT    167    VAL     CB   2455     0.2985      12.01
  2456         HC    167    VAL     HB   2456    -0.0297      1.008
  2457         CT    167    VAL    CG1   2457    -0.3192      12.01
  2458         HC    167    VAL   HG11   2458     0.0791      1.008
  2459         HC    167    VAL   HG12   2459     0.0791      1.008
  2460         HC    167    VAL   HG13   2460     0.0791      1.008
  2461         CT    167    VAL    CG2   2461    -0.3192      12.01
  2462         HC    167    VAL   HG21   2462     0.0791      1.008
  2463         HC    167    VAL   HG22   2463     0.0791      1.008
  2464         HC    167    VAL   HG23   2464     0.0791      1.008
  2465          C    167    VAL      C   2465     0.5973      12.01
  2466          O    167    VAL      O   2466    -0.5679         16   ; qtot -11
; residue 168 VAL rtp VAL  q  0.0
  2467          N    168    VAL      N   2467    -0.4157      14.01
  2468          H    168    VAL      H   2468     0.2719      1.008
  2469         CT    168    VAL     CA   2469    -0.0875      12.01
  2470         H1    168    VAL     HA   2470     0.0969      1.008
  2471         CT    168    VAL     CB   2471     0.2985      12.01
  2472         HC    168    VAL     HB   2472    -0.0297      1.008
  2473         CT    168    VAL    CG1   2473    -0.3192      12.01
  2474         HC    168    VAL   HG11   2474     0.0791      1.008
  2475         HC    168    VAL   HG12   2475     0.0791      1.008
  2476         HC    168    VAL   HG13   2476     0.0791      1.008
  2477         CT    168    VAL    CG2   2477    -0.3192      12.01
  2478         HC    168    VAL   HG21   2478     0.0791      1.008
  2479         HC    168    VAL   HG22   2479     0.0791      1.008
  2480         HC    168    VAL   HG23   2480     0.0791      1.008
  2481          C    168    VAL      C   2481     0.5973      12.01
  2482          O    168    VAL      O   2482    -0.5679         16   ; qtot -11
; residue 169 GLY rtp GLY  q  0.0
  2483          N    169    GLY      N   2483    -0.4157      14.01
  2484          H    169    GLY      H   2484     0.2719      1.008
  2485         CT    169    GLY     CA   2485    -0.0252      12.01
  2486         H1    169    GLY    HA1   2486     0.0698      1.008
  2487         H1    169    GLY    HA2   2487     0.0698      1.008
  2488          C    169    GLY      C   2488     0.5973      12.01
  2489          O    169    GLY      O   2489    -0.5679         16   ; qtot -11
; residue 170 TYR rtp TYR  q  0.0
  2490          N    170    TYR      N   2490    -0.4157      14.01
  2491          H    170    TYR      H   2491     0.2719      1.008
  2492         CT    170    TYR     CA   2492    -0.0014      12.01
  2493         H1    170    TYR     HA   2493     0.0876      1.008
  2494         CT    170    TYR     CB   2494    -0.0152      12.01
  2495         HC    170    TYR    HB1   2495     0.0295      1.008
  2496         HC    170    TYR    HB2   2496     0.0295      1.008
  2497         CA    170    TYR     CG   2497    -0.0011      12.01
  2498         CA    170    TYR    CD1   2498    -0.1906      12.01
  2499         HA    170    TYR    HD1   2499     0.1699      1.008
  2500         CA    170    TYR    CE1   2500    -0.2341      12.01
  2501         HA    170    TYR    HE1   2501     0.1656      1.008
  2502          C    170    TYR     CZ   2502     0.3226      12.01
  2503         OH    170    TYR     OH   2503    -0.5579         16
  2504         HO    170    TYR     HH   2504     0.3992      1.008
  2505         CA    170    TYR    CE2   2505    -0.2341      12.01
  2506         HA    170    TYR    HE2   2506     0.1656      1.008
  2507         CA    170    TYR    CD2   2507    -0.1906      12.01
  2508         HA    170    TYR    HD2   2508     0.1699      1.008
  2509          C    170    TYR      C   2509     0.5973      12.01
  2510          O    170    TYR      O   2510    -0.5679         16   ; qtot -11
; residue 171 GLY rtp GLY  q  0.0
  2511          N    171    GLY      N   2511    -0.4157      14.01
  2512          H    171    GLY      H   2512     0.2719      1.008
  2513         CT    171    GLY     CA   2513    -0.0252      12.01
  2514         H1    171    GLY    HA1   2514     0.0698      1.008
  2515         H1    171    GLY    HA2   2515     0.0698      1.008
  2516          C    171    GLY      C   2516     0.5973      12.01
  2517          O    171    GLY      O   2517    -0.5679         16   ; qtot -11
; residue 172 PHE rtp PHE  q  0.0
  2518          N    172    PHE      N   2518    -0.4157      14.01
  2519          H    172    PHE      H   2519     0.2719      1.008
  2520         CT    172    PHE     CA   2520    -0.0024      12.01
  2521         H1    172    PHE     HA   2521     0.0978      1.008
  2522         CT    172    PHE     CB   2522    -0.0343      12.01
  2523         HC    172    PHE    HB1   2523     0.0295      1.008
  2524         HC    172    PHE    HB2   2524     0.0295      1.008
  2525         CA    172    PHE     CG   2525     0.0118      12.01
  2526         CA    172    PHE    CD1   2526    -0.1256      12.01
  2527         HA    172    PHE    HD1   2527      0.133      1.008
  2528         CA    172    PHE    CE1   2528    -0.1704      12.01
  2529         HA    172    PHE    HE1   2529      0.143      1.008
  2530         CA    172    PHE     CZ   2530    -0.1072      12.01
  2531         HA    172    PHE     HZ   2531     0.1297      1.008
  2532         CA    172    PHE    CE2   2532    -0.1704      12.01
  2533         HA    172    PHE    HE2   2533      0.143      1.008
  2534         CA    172    PHE    CD2   2534    -0.1256      12.01
  2535         HA    172    PHE    HD2   2535      0.133      1.008
  2536          C    172    PHE      C   2536     0.5973      12.01
  2537          O    172    PHE      O   2537    -0.5679         16   ; qtot -11
; residue 173 GLU rtp GLU  q -1.0
  2538          N    173    GLU      N   2538    -0.5163      14.01
  2539          H    173    GLU      H   2539     0.2936      1.008
  2540         CT    173    GLU     CA   2540     0.0397      12.01
  2541         H1    173    GLU     HA   2541     0.1105      1.008
  2542         CT    173    GLU     CB   2542      0.056      12.01
  2543         HC    173    GLU    HB1   2543    -0.0173      1.008
  2544         HC    173    GLU    HB2   2544    -0.0173      1.008
  2545         CT    173    GLU     CG   2545     0.0136      12.01
  2546         HC    173    GLU    HG1   2546    -0.0425      1.008
  2547         HC    173    GLU    HG2   2547    -0.0425      1.008
  2548          C    173    GLU     CD   2548     0.8054      12.01
  2549         O2    173    GLU    OE1   2549    -0.8188         16
  2550         O2    173    GLU    OE2   2550    -0.8188         16
  2551          C    173    GLU      C   2551     0.5366      12.01
  2552          O    173    GLU      O   2552    -0.5819         16   ; qtot -12
; residue 174 SER rtp SER  q  0.0
  2553          N    174    SER      N   2553    -0.4157      14.01
  2554          H    174    SER      H   2554     0.2719      1.008
  2555         CT    174    SER     CA   2555    -0.0249      12.01
  2556         H1    174    SER     HA   2556     0.0843      1.008
  2557         CT    174    SER     CB   2557     0.2117      12.01
  2558         H1    174    SER    HB1   2558     0.0352      1.008
  2559         H1    174    SER    HB2   2559     0.0352      1.008
  2560         OH    174    SER     OG   2560    -0.6546         16
  2561         HO    174    SER     HG   2561     0.4275      1.008
  2562          C    174    SER      C   2562     0.5973      12.01
  2563          O    174    SER      O   2563    -0.5679         16   ; qtot -12
; residue 175 THR rtp THR  q  0.0
  2564          N    175    THR      N   2564    -0.4157      14.01
  2565          H    175    THR      H   2565     0.2719      1.008
  2566         CT    175    THR     CA   2566    -0.0389      12.01
  2567         H1    175    THR     HA   2567     0.1007      1.008
  2568         CT    175    THR     CB   2568     0.3654      12.01
  2569         H1    175    THR     HB   2569     0.0043      1.008
  2570         CT    175    THR    CG2   2570    -0.2438      12.01
  2571         HC    175    THR   HG21   2571     0.0642      1.008
  2572         HC    175    THR   HG22   2572     0.0642      1.008
  2573         HC    175    THR   HG23   2573     0.0642      1.008
  2574         OH    175    THR    OG1   2574    -0.6761         16
  2575         HO    175    THR    HG1   2575     0.4102      1.008
  2576          C    175    THR      C   2576     0.5973      12.01
  2577          O    175    THR      O   2577    -0.5679         16   ; qtot -12
; residue 180 ASN rtp ASN  q  0.0
  2578          N    180    ASN      N   2578    -0.4157      14.01
  2579          H    180    ASN      H   2579     0.2719      1.008
  2580         CT    180    ASN     CA   2580     0.0143      12.01
  2581         H1    180    ASN     HA   2581     0.1048      1.008
  2582         CT    180    ASN     CB   2582    -0.2041      12.01
  2583         HC    180    ASN    HB1   2583     0.0797      1.008
  2584         HC    180    ASN    HB2   2584     0.0797      1.008
  2585          C    180    ASN     CG   2585      0.713      12.01
  2586          O    180    ASN    OD1   2586    -0.5931         16
  2587          N    180    ASN    ND2   2587    -0.9191      14.01
  2588          H    180    ASN   HD21   2588     0.4196      1.008
  2589          H    180    ASN   HD22   2589     0.4196      1.008
  2590          C    180    ASN      C   2590     0.5973      12.01
  2591          O    180    ASN      O   2591    -0.5679         16   ; qtot -12
; residue 181 LYS rtp LYS  q +1.0
  2592          N    181    LYS      N   2592    -0.3479      14.01
  2593          H    181    LYS      H   2593     0.2747      1.008
  2594         CT    181    LYS     CA   2594      -0.24      12.01
  2595         H1    181    LYS     HA   2595     0.1426      1.008
  2596         CT    181    LYS     CB   2596    -0.0094      12.01
  2597         HC    181    LYS    HB1   2597     0.0362      1.008
  2598         HC    181    LYS    HB2   2598     0.0362      1.008
  2599         CT    181    LYS     CG   2599     0.0187      12.01
  2600         HC    181    LYS    HG1   2600     0.0103      1.008
  2601         HC    181    LYS    HG2   2601     0.0103      1.008
  2602         CT    181    LYS     CD   2602    -0.0479      12.01
  2603         HC    181    LYS    HD1   2603     0.0621      1.008
  2604         HC    181    LYS    HD2   2604     0.0621      1.008
  2605         CT    181    LYS     CE   2605    -0.0143      12.01
  2606         HP    181    LYS    HE1   2606     0.1135      1.008
  2607         HP    181    LYS    HE2   2607     0.1135      1.008
  2608         N3    181    LYS     NZ   2608    -0.3854      14.01
  2609          H    181    LYS    HZ1   2609       0.34      1.008
  2610          H    181    LYS    HZ2   2610       0.34      1.008
  2611          H    181    LYS    HZ3   2611       0.34      1.008
  2612          C    181    LYS      C   2612     0.7341      12.01
  2613          O    181    LYS      O   2613    -0.5894         16   ; qtot -11
; residue 182 TYR rtp TYR  q  0.0
  2614          N    182    TYR      N   2614    -0.4157      14.01
  2615          H    182    TYR      H   2615     0.2719      1.008
  2616         CT    182    TYR     CA   2616    -0.0014      12.01
  2617         H1    182    TYR     HA   2617     0.0876      1.008
  2618         CT    182    TYR     CB   2618    -0.0152      12.01
  2619         HC    182    TYR    HB1   2619     0.0295      1.008
  2620         HC    182    TYR    HB2   2620     0.0295      1.008
  2621         CA    182    TYR     CG   2621    -0.0011      12.01
  2622         CA    182    TYR    CD1   2622    -0.1906      12.01
  2623         HA    182    TYR    HD1   2623     0.1699      1.008
  2624         CA    182    TYR    CE1   2624    -0.2341      12.01
  2625         HA    182    TYR    HE1   2625     0.1656      1.008
  2626          C    182    TYR     CZ   2626     0.3226      12.01
  2627         OH    182    TYR     OH   2627    -0.5579         16
  2628         HO    182    TYR     HH   2628     0.3992      1.008
  2629         CA    182    TYR    CE2   2629    -0.2341      12.01
  2630         HA    182    TYR    HE2   2630     0.1656      1.008
  2631         CA    182    TYR    CD2   2631    -0.1906      12.01
  2632         HA    182    TYR    HD2   2632     0.1699      1.008
  2633          C    182    TYR      C   2633     0.5973      12.01
  2634          O    182    TYR      O   2634    -0.5679         16   ; qtot -11
; residue 183 TRP rtp TRP  q  0.0
  2635          N    183    TRP      N   2635    -0.4157      14.01
  2636          H    183    TRP      H   2636     0.2719      1.008
  2637         CT    183    TRP     CA   2637    -0.0275      12.01
  2638         H1    183    TRP     HA   2638     0.1123      1.008
  2639         CT    183    TRP     CB   2639     -0.005      12.01
  2640         HC    183    TRP    HB1   2640     0.0339      1.008
  2641         HC    183    TRP    HB2   2641     0.0339      1.008
  2642         C*    183    TRP     CG   2642    -0.1415      12.01
  2643         CW    183    TRP    CD1   2643    -0.1638      12.01
  2644         H4    183    TRP    HD1   2644     0.2062      1.008
  2645         NA    183    TRP    NE1   2645    -0.3418      14.01
  2646          H    183    TRP    HE1   2646     0.3412      1.008
  2647         CN    183    TRP    CE2   2647      0.138      12.01
  2648         CA    183    TRP    CZ2   2648    -0.2601      12.01
  2649         HA    183    TRP    HZ2   2649     0.1572      1.008
  2650         CA    183    TRP    CH2   2650    -0.1134      12.01
  2651         HA    183    TRP    HH2   2651     0.1417      1.008
  2652         CA    183    TRP    CZ3   2652    -0.1972      12.01
  2653         HA    183    TRP    HZ3   2653     0.1447      1.008
  2654         CA    183    TRP    CE3   2654    -0.2387      12.01
  2655         HA    183    TRP    HE3   2655       0.17      1.008
  2656         CB    183    TRP    CD2   2656     0.1243      12.01
  2657          C    183    TRP      C   2657     0.5973      12.01
  2658          O    183    TRP      O   2658    -0.5679         16   ; qtot -11
; residue 184 LEU rtp LEU  q  0.0
  2659          N    184    LEU      N   2659    -0.4157      14.01
  2660          H    184    LEU      H   2660     0.2719      1.008
  2661         CT    184    LEU     CA   2661    -0.0518      12.01
  2662         H1    184    LEU     HA   2662     0.0922      1.008
  2663         CT    184    LEU     CB   2663    -0.1102      12.01
  2664         HC    184    LEU    HB1   2664     0.0457      1.008
  2665         HC    184    LEU    HB2   2665     0.0457      1.008
  2666         CT    184    LEU     CG   2666     0.3531      12.01
  2667         HC    184    LEU     HG   2667    -0.0361      1.008
  2668         CT    184    LEU    CD1   2668    -0.4121      12.01
  2669         HC    184    LEU   HD11   2669        0.1      1.008
  2670         HC    184    LEU   HD12   2670        0.1      1.008
  2671         HC    184    LEU   HD13   2671        0.1      1.008
  2672         CT    184    LEU    CD2   2672    -0.4121      12.01
  2673         HC    184    LEU   HD21   2673        0.1      1.008
  2674         HC    184    LEU   HD22   2674        0.1      1.008
  2675         HC    184    LEU   HD23   2675        0.1      1.008
  2676          C    184    LEU      C   2676     0.5973      12.01
  2677          O    184    LEU      O   2677    -0.5679         16   ; qtot -11
; residue 185 VAL rtp VAL  q  0.0
  2678          N    185    VAL      N   2678    -0.4157      14.01
  2679          H    185    VAL      H   2679     0.2719      1.008
  2680         CT    185    VAL     CA   2680    -0.0875      12.01
  2681         H1    185    VAL     HA   2681     0.0969      1.008
  2682         CT    185    VAL     CB   2682     0.2985      12.01
  2683         HC    185    VAL     HB   2683    -0.0297      1.008
  2684         CT    185    VAL    CG1   2684    -0.3192      12.01
  2685         HC    185    VAL   HG11   2685     0.0791      1.008
  2686         HC    185    VAL   HG12   2686     0.0791      1.008
  2687         HC    185    VAL   HG13   2687     0.0791      1.008
  2688         CT    185    VAL    CG2   2688    -0.3192      12.01
  2689         HC    185    VAL   HG21   2689     0.0791      1.008
  2690         HC    185    VAL   HG22   2690     0.0791      1.008
  2691         HC    185    VAL   HG23   2691     0.0791      1.008
  2692          C    185    VAL      C   2692     0.5973      12.01
  2693          O    185    VAL      O   2693    -0.5679         16   ; qtot -11
; residue 186 LYS rtp LYS  q +1.0
  2694          N    186    LYS      N   2694    -0.3479      14.01
  2695          H    186    LYS      H   2695     0.2747      1.008
  2696         CT    186    LYS     CA   2696      -0.24      12.01
  2697         H1    186    LYS     HA   2697     0.1426      1.008
  2698         CT    186    LYS     CB   2698    -0.0094      12.01
  2699         HC    186    LYS    HB1   2699     0.0362      1.008
  2700         HC    186    LYS    HB2   2700     0.0362      1.008
  2701         CT    186    LYS     CG   2701     0.0187      12.01
  2702         HC    186    LYS    HG1   2702     0.0103      1.008
  2703         HC    186    LYS    HG2   2703     0.0103      1.008
  2704         CT    186    LYS     CD   2704    -0.0479      12.01
  2705         HC    186    LYS    HD1   2705     0.0621      1.008
  2706         HC    186    LYS    HD2   2706     0.0621      1.008
  2707         CT    186    LYS     CE   2707    -0.0143      12.01
  2708         HP    186    LYS    HE1   2708     0.1135      1.008
  2709         HP    186    LYS    HE2   2709     0.1135      1.008
  2710         N3    186    LYS     NZ   2710    -0.3854      14.01
  2711          H    186    LYS    HZ1   2711       0.34      1.008
  2712          H    186    LYS    HZ2   2712       0.34      1.008
  2713          H    186    LYS    HZ3   2713       0.34      1.008
  2714          C    186    LYS      C   2714     0.7341      12.01
  2715          O    186    LYS      O   2715    -0.5894         16   ; qtot -10
; residue 187 ASN rtp ASN  q  0.0
  2716          N    187    ASN      N   2716    -0.4157      14.01
  2717          H    187    ASN      H   2717     0.2719      1.008
  2718         CT    187    ASN     CA   2718     0.0143      12.01
  2719         H1    187    ASN     HA   2719     0.1048      1.008
  2720         CT    187    ASN     CB   2720    -0.2041      12.01
  2721         HC    187    ASN    HB1   2721     0.0797      1.008
  2722         HC    187    ASN    HB2   2722     0.0797      1.008
  2723          C    187    ASN     CG   2723      0.713      12.01
  2724          O    187    ASN    OD1   2724    -0.5931         16
  2725          N    187    ASN    ND2   2725    -0.9191      14.01
  2726          H    187    ASN   HD21   2726     0.4196      1.008
  2727          H    187    ASN   HD22   2727     0.4196      1.008
  2728          C    187    ASN      C   2728     0.5973      12.01
  2729          O    187    ASN      O   2729    -0.5679         16   ; qtot -10
; residue 188 SER rtp SER  q  0.0
  2730          N    188    SER      N   2730    -0.4157      14.01
  2731          H    188    SER      H   2731     0.2719      1.008
  2732         CT    188    SER     CA   2732    -0.0249      12.01
  2733         H1    188    SER     HA   2733     0.0843      1.008
  2734         CT    188    SER     CB   2734     0.2117      12.01
  2735         H1    188    SER    HB1   2735     0.0352      1.008
  2736         H1    188    SER    HB2   2736     0.0352      1.008
  2737         OH    188    SER     OG   2737    -0.6546         16
  2738         HO    188    SER     HG   2738     0.4275      1.008
  2739          C    188    SER      C   2739     0.5973      12.01
  2740          O    188    SER      O   2740    -0.5679         16   ; qtot -10
; residue 189 TRP rtp TRP  q  0.0
  2741          N    189    TRP      N   2741    -0.4157      14.01
  2742          H    189    TRP      H   2742     0.2719      1.008
  2743         CT    189    TRP     CA   2743    -0.0275      12.01
  2744         H1    189    TRP     HA   2744     0.1123      1.008
  2745         CT    189    TRP     CB   2745     -0.005      12.01
  2746         HC    189    TRP    HB1   2746     0.0339      1.008
  2747         HC    189    TRP    HB2   2747     0.0339      1.008
  2748         C*    189    TRP     CG   2748    -0.1415      12.01
  2749         CW    189    TRP    CD1   2749    -0.1638      12.01
  2750         H4    189    TRP    HD1   2750     0.2062      1.008
  2751         NA    189    TRP    NE1   2751    -0.3418      14.01
  2752          H    189    TRP    HE1   2752     0.3412      1.008
  2753         CN    189    TRP    CE2   2753      0.138      12.01
  2754         CA    189    TRP    CZ2   2754    -0.2601      12.01
  2755         HA    189    TRP    HZ2   2755     0.1572      1.008
  2756         CA    189    TRP    CH2   2756    -0.1134      12.01
  2757         HA    189    TRP    HH2   2757     0.1417      1.008
  2758         CA    189    TRP    CZ3   2758    -0.1972      12.01
  2759         HA    189    TRP    HZ3   2759     0.1447      1.008
  2760         CA    189    TRP    CE3   2760    -0.2387      12.01
  2761         HA    189    TRP    HE3   2761       0.17      1.008
  2762         CB    189    TRP    CD2   2762     0.1243      12.01
  2763          C    189    TRP      C   2763     0.5973      12.01
  2764          O    189    TRP      O   2764    -0.5679         16   ; qtot -10
; residue 190 GLY rtp GLY  q  0.0
  2765          N    190    GLY      N   2765    -0.4157      14.01
  2766          H    190    GLY      H   2766     0.2719      1.008
  2767         CT    190    GLY     CA   2767    -0.0252      12.01
  2768         H1    190    GLY    HA1   2768     0.0698      1.008
  2769         H1    190    GLY    HA2   2769     0.0698      1.008
  2770          C    190    GLY      C   2770     0.5973      12.01
  2771          O    190    GLY      O   2771    -0.5679         16   ; qtot -10
; residue 191 GLU rtp GLU  q -1.0
  2772          N    191    GLU      N   2772    -0.5163      14.01
  2773          H    191    GLU      H   2773     0.2936      1.008
  2774         CT    191    GLU     CA   2774     0.0397      12.01
  2775         H1    191    GLU     HA   2775     0.1105      1.008
  2776         CT    191    GLU     CB   2776      0.056      12.01
  2777         HC    191    GLU    HB1   2777    -0.0173      1.008
  2778         HC    191    GLU    HB2   2778    -0.0173      1.008
  2779         CT    191    GLU     CG   2779     0.0136      12.01
  2780         HC    191    GLU    HG1   2780    -0.0425      1.008
  2781         HC    191    GLU    HG2   2781    -0.0425      1.008
  2782          C    191    GLU     CD   2782     0.8054      12.01
  2783         O2    191    GLU    OE1   2783    -0.8188         16
  2784         O2    191    GLU    OE2   2784    -0.8188         16
  2785          C    191    GLU      C   2785     0.5366      12.01
  2786          O    191    GLU      O   2786    -0.5819         16   ; qtot -11
; residue 192 GLU rtp GLU  q -1.0
  2787          N    192    GLU      N   2787    -0.5163      14.01
  2788          H    192    GLU      H   2788     0.2936      1.008
  2789         CT    192    GLU     CA   2789     0.0397      12.01
  2790         H1    192    GLU     HA   2790     0.1105      1.008
  2791         CT    192    GLU     CB   2791      0.056      12.01
  2792         HC    192    GLU    HB1   2792    -0.0173      1.008
  2793         HC    192    GLU    HB2   2793    -0.0173      1.008
  2794         CT    192    GLU     CG   2794     0.0136      12.01
  2795         HC    192    GLU    HG1   2795    -0.0425      1.008
  2796         HC    192    GLU    HG2   2796    -0.0425      1.008
  2797          C    192    GLU     CD   2797     0.8054      12.01
  2798         O2    192    GLU    OE1   2798    -0.8188         16
  2799         O2    192    GLU    OE2   2799    -0.8188         16
  2800          C    192    GLU      C   2800     0.5366      12.01
  2801          O    192    GLU      O   2801    -0.5819         16   ; qtot -12
; residue 193 TRP rtp TRP  q  0.0
  2802          N    193    TRP      N   2802    -0.4157      14.01
  2803          H    193    TRP      H   2803     0.2719      1.008
  2804         CT    193    TRP     CA   2804    -0.0275      12.01
  2805         H1    193    TRP     HA   2805     0.1123      1.008
  2806         CT    193    TRP     CB   2806     -0.005      12.01
  2807         HC    193    TRP    HB1   2807     0.0339      1.008
  2808         HC    193    TRP    HB2   2808     0.0339      1.008
  2809         C*    193    TRP     CG   2809    -0.1415      12.01
  2810         CW    193    TRP    CD1   2810    -0.1638      12.01
  2811         H4    193    TRP    HD1   2811     0.2062      1.008
  2812         NA    193    TRP    NE1   2812    -0.3418      14.01
  2813          H    193    TRP    HE1   2813     0.3412      1.008
  2814         CN    193    TRP    CE2   2814      0.138      12.01
  2815         CA    193    TRP    CZ2   2815    -0.2601      12.01
  2816         HA    193    TRP    HZ2   2816     0.1572      1.008
  2817         CA    193    TRP    CH2   2817    -0.1134      12.01
  2818         HA    193    TRP    HH2   2818     0.1417      1.008
  2819         CA    193    TRP    CZ3   2819    -0.1972      12.01
  2820         HA    193    TRP    HZ3   2820     0.1447      1.008
  2821         CA    193    TRP    CE3   2821    -0.2387      12.01
  2822         HA    193    TRP    HE3   2822       0.17      1.008
  2823         CB    193    TRP    CD2   2823     0.1243      12.01
  2824          C    193    TRP      C   2824     0.5973      12.01
  2825          O    193    TRP      O   2825    -0.5679         16   ; qtot -12
; residue 194 GLY rtp GLY  q  0.0
  2826          N    194    GLY      N   2826    -0.4157      14.01
  2827          H    194    GLY      H   2827     0.2719      1.008
  2828         CT    194    GLY     CA   2828    -0.0252      12.01
  2829         H1    194    GLY    HA1   2829     0.0698      1.008
  2830         H1    194    GLY    HA2   2830     0.0698      1.008
  2831          C    194    GLY      C   2831     0.5973      12.01
  2832          O    194    GLY      O   2832    -0.5679         16   ; qtot -12
; residue 195 MET rtp MET  q  0.0
  2833          N    195    MET      N   2833    -0.4157      14.01
  2834          H    195    MET      H   2834     0.2719      1.008
  2835         CT    195    MET     CA   2835    -0.0237      12.01
  2836         H1    195    MET     HA   2836      0.088      1.008
  2837         CT    195    MET     CB   2837     0.0342      12.01
  2838         HC    195    MET    HB1   2838     0.0241      1.008
  2839         HC    195    MET    HB2   2839     0.0241      1.008
  2840         CT    195    MET     CG   2840     0.0018      12.01
  2841         H1    195    MET    HG1   2841      0.044      1.008
  2842         H1    195    MET    HG2   2842      0.044      1.008
  2843          S    195    MET     SD   2843    -0.2737      32.06
  2844         CT    195    MET     CE   2844    -0.0536      12.01
  2845         H1    195    MET    HE1   2845     0.0684      1.008
  2846         H1    195    MET    HE2   2846     0.0684      1.008
  2847         H1    195    MET    HE3   2847     0.0684      1.008
  2848          C    195    MET      C   2848     0.5973      12.01
  2849          O    195    MET      O   2849    -0.5679         16   ; qtot -12
; residue 196 GLY rtp GLY  q  0.0
  2850          N    196    GLY      N   2850    -0.4157      14.01
  2851          H    196    GLY      H   2851     0.2719      1.008
  2852         CT    196    GLY     CA   2852    -0.0252      12.01
  2853         H1    196    GLY    HA1   2853     0.0698      1.008
  2854         H1    196    GLY    HA2   2854     0.0698      1.008
  2855          C    196    GLY      C   2855     0.5973      12.01
  2856          O    196    GLY      O   2856    -0.5679         16   ; qtot -12
; residue 197 GLY rtp GLY  q  0.0
  2857          N    197    GLY      N   2857    -0.4157      14.01
  2858          H    197    GLY      H   2858     0.2719      1.008
  2859         CT    197    GLY     CA   2859    -0.0252      12.01
  2860         H1    197    GLY    HA1   2860     0.0698      1.008
  2861         H1    197    GLY    HA2   2861     0.0698      1.008
  2862          C    197    GLY      C   2862     0.5973      12.01
  2863          O    197    GLY      O   2863    -0.5679         16   ; qtot -12
; residue 198 TYR rtp TYR  q  0.0
  2864          N    198    TYR      N   2864    -0.4157      14.01
  2865          H    198    TYR      H   2865     0.2719      1.008
  2866         CT    198    TYR     CA   2866    -0.0014      12.01
  2867         H1    198    TYR     HA   2867     0.0876      1.008
  2868         CT    198    TYR     CB   2868    -0.0152      12.01
  2869         HC    198    TYR    HB1   2869     0.0295      1.008
  2870         HC    198    TYR    HB2   2870     0.0295      1.008
  2871         CA    198    TYR     CG   2871    -0.0011      12.01
  2872         CA    198    TYR    CD1   2872    -0.1906      12.01
  2873         HA    198    TYR    HD1   2873     0.1699      1.008
  2874         CA    198    TYR    CE1   2874    -0.2341      12.01
  2875         HA    198    TYR    HE1   2875     0.1656      1.008
  2876          C    198    TYR     CZ   2876     0.3226      12.01
  2877         OH    198    TYR     OH   2877    -0.5579         16
  2878         HO    198    TYR     HH   2878     0.3992      1.008
  2879         CA    198    TYR    CE2   2879    -0.2341      12.01
  2880         HA    198    TYR    HE2   2880     0.1656      1.008
  2881         CA    198    TYR    CD2   2881    -0.1906      12.01
  2882         HA    198    TYR    HD2   2882     0.1699      1.008
  2883          C    198    TYR      C   2883     0.5973      12.01
  2884          O    198    TYR      O   2884    -0.5679         16   ; qtot -12
; residue 199 VAL rtp VAL  q  0.0
  2885          N    199    VAL      N   2885    -0.4157      14.01
  2886          H    199    VAL      H   2886     0.2719      1.008
  2887         CT    199    VAL     CA   2887    -0.0875      12.01
  2888         H1    199    VAL     HA   2888     0.0969      1.008
  2889         CT    199    VAL     CB   2889     0.2985      12.01
  2890         HC    199    VAL     HB   2890    -0.0297      1.008
  2891         CT    199    VAL    CG1   2891    -0.3192      12.01
  2892         HC    199    VAL   HG11   2892     0.0791      1.008
  2893         HC    199    VAL   HG12   2893     0.0791      1.008
  2894         HC    199    VAL   HG13   2894     0.0791      1.008
  2895         CT    199    VAL    CG2   2895    -0.3192      12.01
  2896         HC    199    VAL   HG21   2896     0.0791      1.008
  2897         HC    199    VAL   HG22   2897     0.0791      1.008
  2898         HC    199    VAL   HG23   2898     0.0791      1.008
  2899          C    199    VAL      C   2899     0.5973      12.01
  2900          O    199    VAL      O   2900    -0.5679         16   ; qtot -12
; residue 200 LYS rtp LYS  q +1.0
  2901          N    200    LYS      N   2901    -0.3479      14.01
  2902          H    200    LYS      H   2902     0.2747      1.008
  2903         CT    200    LYS     CA   2903      -0.24      12.01
  2904         H1    200    LYS     HA   2904     0.1426      1.008
  2905         CT    200    LYS     CB   2905    -0.0094      12.01
  2906         HC    200    LYS    HB1   2906     0.0362      1.008
  2907         HC    200    LYS    HB2   2907     0.0362      1.008
  2908         CT    200    LYS     CG   2908     0.0187      12.01
  2909         HC    200    LYS    HG1   2909     0.0103      1.008
  2910         HC    200    LYS    HG2   2910     0.0103      1.008
  2911         CT    200    LYS     CD   2911    -0.0479      12.01
  2912         HC    200    LYS    HD1   2912     0.0621      1.008
  2913         HC    200    LYS    HD2   2913     0.0621      1.008
  2914         CT    200    LYS     CE   2914    -0.0143      12.01
  2915         HP    200    LYS    HE1   2915     0.1135      1.008
  2916         HP    200    LYS    HE2   2916     0.1135      1.008
  2917         N3    200    LYS     NZ   2917    -0.3854      14.01
  2918          H    200    LYS    HZ1   2918       0.34      1.008
  2919          H    200    LYS    HZ2   2919       0.34      1.008
  2920          H    200    LYS    HZ3   2920       0.34      1.008
  2921          C    200    LYS      C   2921     0.7341      12.01
  2922          O    200    LYS      O   2922    -0.5894         16   ; qtot -11
; residue 201 MET rtp MET  q  0.0
  2923          N    201    MET      N   2923    -0.4157      14.01
  2924          H    201    MET      H   2924     0.2719      1.008
  2925         CT    201    MET     CA   2925    -0.0237      12.01
  2926         H1    201    MET     HA   2926      0.088      1.008
  2927         CT    201    MET     CB   2927     0.0342      12.01
  2928         HC    201    MET    HB1   2928     0.0241      1.008
  2929         HC    201    MET    HB2   2929     0.0241      1.008
  2930         CT    201    MET     CG   2930     0.0018      12.01
  2931         H1    201    MET    HG1   2931      0.044      1.008
  2932         H1    201    MET    HG2   2932      0.044      1.008
  2933          S    201    MET     SD   2933    -0.2737      32.06
  2934         CT    201    MET     CE   2934    -0.0536      12.01
  2935         H1    201    MET    HE1   2935     0.0684      1.008
  2936         H1    201    MET    HE2   2936     0.0684      1.008
  2937         H1    201    MET    HE3   2937     0.0684      1.008
  2938          C    201    MET      C   2938     0.5973      12.01
  2939          O    201    MET      O   2939    -0.5679         16   ; qtot -11
; residue 202 ALA rtp ALA  q  0.0
  2940          N    202    ALA      N   2940    -0.4157      14.01
  2941          H    202    ALA      H   2941     0.2719      1.008
  2942         CT    202    ALA     CA   2942     0.0337      12.01
  2943         H1    202    ALA     HA   2943     0.0823      1.008
  2944         CT    202    ALA     CB   2944    -0.1825      12.01
  2945         HC    202    ALA    HB1   2945     0.0603      1.008
  2946         HC    202    ALA    HB2   2946     0.0603      1.008
  2947         HC    202    ALA    HB3   2947     0.0603      1.008
  2948          C    202    ALA      C   2948     0.5973      12.01
  2949          O    202    ALA      O   2949    -0.5679         16   ; qtot -11
; residue 203 LYS rtp LYS  q +1.0
  2950          N    203    LYS      N   2950    -0.3479      14.01
  2951          H    203    LYS      H   2951     0.2747      1.008
  2952         CT    203    LYS     CA   2952      -0.24      12.01
  2953         H1    203    LYS     HA   2953     0.1426      1.008
  2954         CT    203    LYS     CB   2954    -0.0094      12.01
  2955         HC    203    LYS    HB1   2955     0.0362      1.008
  2956         HC    203    LYS    HB2   2956     0.0362      1.008
  2957         CT    203    LYS     CG   2957     0.0187      12.01
  2958         HC    203    LYS    HG1   2958     0.0103      1.008
  2959         HC    203    LYS    HG2   2959     0.0103      1.008
  2960         CT    203    LYS     CD   2960    -0.0479      12.01
  2961         HC    203    LYS    HD1   2961     0.0621      1.008
  2962         HC    203    LYS    HD2   2962     0.0621      1.008
  2963         CT    203    LYS     CE   2963    -0.0143      12.01
  2964         HP    203    LYS    HE1   2964     0.1135      1.008
  2965         HP    203    LYS    HE2   2965     0.1135      1.008
  2966         N3    203    LYS     NZ   2966    -0.3854      14.01
  2967          H    203    LYS    HZ1   2967       0.34      1.008
  2968          H    203    LYS    HZ2   2968       0.34      1.008
  2969          H    203    LYS    HZ3   2969       0.34      1.008
  2970          C    203    LYS      C   2970     0.7341      12.01
  2971          O    203    LYS      O   2971    -0.5894         16   ; qtot -10
; residue 204 ASP rtp ASP  q -1.0
  2972          N    204    ASP      N   2972    -0.5163      14.01
  2973          H    204    ASP      H   2973     0.2936      1.008
  2974         CT    204    ASP     CA   2974     0.0381      12.01
  2975         H1    204    ASP     HA   2975      0.088      1.008
  2976         CT    204    ASP     CB   2976    -0.0303      12.01
  2977         HC    204    ASP    HB1   2977    -0.0122      1.008
  2978         HC    204    ASP    HB2   2978    -0.0122      1.008
  2979          C    204    ASP     CG   2979     0.7994      12.01
  2980         O2    204    ASP    OD1   2980    -0.8014         16
  2981         O2    204    ASP    OD2   2981    -0.8014         16
  2982          C    204    ASP      C   2982     0.5366      12.01
  2983          O    204    ASP      O   2983    -0.5819         16   ; qtot -11
; residue 205 ARG rtp ARG  q +1.0
  2984          N    205    ARG      N   2984    -0.3479      14.01
  2985          H    205    ARG      H   2985     0.2747      1.008
  2986         CT    205    ARG     CA   2986    -0.2637      12.01
  2987         H1    205    ARG     HA   2987      0.156      1.008
  2988         CT    205    ARG     CB   2988    -0.0007      12.01
  2989         HC    205    ARG    HB1   2989     0.0327      1.008
  2990         HC    205    ARG    HB2   2990     0.0327      1.008
  2991         CT    205    ARG     CG   2991      0.039      12.01
  2992         HC    205    ARG    HG1   2992     0.0285      1.008
  2993         HC    205    ARG    HG2   2993     0.0285      1.008
  2994         CT    205    ARG     CD   2994     0.0486      12.01
  2995         H1    205    ARG    HD1   2995     0.0687      1.008
  2996         H1    205    ARG    HD2   2996     0.0687      1.008
  2997         N2    205    ARG     NE   2997    -0.5295      14.01
  2998          H    205    ARG     HE   2998     0.3456      1.008
  2999         CA    205    ARG     CZ   2999     0.8076      12.01
  3000         N2    205    ARG    NH1   3000    -0.8627      14.01
  3001          H    205    ARG   HH11   3001     0.4478      1.008
  3002          H    205    ARG   HH12   3002     0.4478      1.008
  3003         N2    205    ARG    NH2   3003    -0.8627      14.01
  3004          H    205    ARG   HH21   3004     0.4478      1.008
  3005          H    205    ARG   HH22   3005     0.4478      1.008
  3006          C    205    ARG      C   3006     0.7341      12.01
  3007          O    205    ARG      O   3007    -0.5894         16   ; qtot -10
; residue 206 ARG rtp ARG  q +1.0
  3008          N    206    ARG      N   3008    -0.3479      14.01
  3009          H    206    ARG      H   3009     0.2747      1.008
  3010         CT    206    ARG     CA   3010    -0.2637      12.01
  3011         H1    206    ARG     HA   3011      0.156      1.008
  3012         CT    206    ARG     CB   3012    -0.0007      12.01
  3013         HC    206    ARG    HB1   3013     0.0327      1.008
  3014         HC    206    ARG    HB2   3014     0.0327      1.008
  3015         CT    206    ARG     CG   3015      0.039      12.01
  3016         HC    206    ARG    HG1   3016     0.0285      1.008
  3017         HC    206    ARG    HG2   3017     0.0285      1.008
  3018         CT    206    ARG     CD   3018     0.0486      12.01
  3019         H1    206    ARG    HD1   3019     0.0687      1.008
  3020         H1    206    ARG    HD2   3020     0.0687      1.008
  3021         N2    206    ARG     NE   3021    -0.5295      14.01
  3022          H    206    ARG     HE   3022     0.3456      1.008
  3023         CA    206    ARG     CZ   3023     0.8076      12.01
  3024         N2    206    ARG    NH1   3024    -0.8627      14.01
  3025          H    206    ARG   HH11   3025     0.4478      1.008
  3026          H    206    ARG   HH12   3026     0.4478      1.008
  3027         N2    206    ARG    NH2   3027    -0.8627      14.01
  3028          H    206    ARG   HH21   3028     0.4478      1.008
  3029          H    206    ARG   HH22   3029     0.4478      1.008
  3030          C    206    ARG      C   3030     0.7341      12.01
  3031          O    206    ARG      O   3031    -0.5894         16   ; qtot -9
; residue 207 ASN rtp ASN  q  0.0
  3032          N    207    ASN      N   3032    -0.4157      14.01
  3033          H    207    ASN      H   3033     0.2719      1.008
  3034         CT    207    ASN     CA   3034     0.0143      12.01
  3035         H1    207    ASN     HA   3035     0.1048      1.008
  3036         CT    207    ASN     CB   3036    -0.2041      12.01
  3037         HC    207    ASN    HB1   3037     0.0797      1.008
  3038         HC    207    ASN    HB2   3038     0.0797      1.008
  3039          C    207    ASN     CG   3039      0.713      12.01
  3040          O    207    ASN    OD1   3040    -0.5931         16
  3041          N    207    ASN    ND2   3041    -0.9191      14.01
  3042          H    207    ASN   HD21   3042     0.4196      1.008
  3043          H    207    ASN   HD22   3043     0.4196      1.008
  3044          C    207    ASN      C   3044     0.5973      12.01
  3045          O    207    ASN      O   3045    -0.5679         16   ; qtot -9
; residue 208 HIS rtp HIE  q  0.0
  3046          N    208    HIS      N   3046    -0.4157      14.01
  3047          H    208    HIS      H   3047     0.2719      1.008
  3048         CT    208    HIS     CA   3048    -0.0581      12.01
  3049         H1    208    HIS     HA   3049      0.136      1.008
  3050         CT    208    HIS     CB   3050    -0.0074      12.01
  3051         HC    208    HIS    HB1   3051     0.0367      1.008
  3052         HC    208    HIS    HB2   3052     0.0367      1.008
  3053         CC    208    HIS     CG   3053     0.1868      12.01
  3054         NB    208    HIS    ND1   3054    -0.5432      14.01
  3055         CR    208    HIS    CE1   3055     0.1635      12.01
  3056         H5    208    HIS    HE1   3056     0.1435      1.008
  3057         NA    208    HIS    NE2   3057    -0.2795      14.01
  3058          H    208    HIS    HE2   3058     0.3339      1.008
  3059         CW    208    HIS    CD2   3059    -0.2207      12.01
  3060         H4    208    HIS    HD2   3060     0.1862      1.008
  3061          C    208    HIS      C   3061     0.5973      12.01
  3062          O    208    HIS      O   3062    -0.5679         16   ; qtot -9
; residue 209 CYS rtp CYX  q  0.0
  3063          N    209    CYS      N   3063    -0.4157      14.01
  3064          H    209    CYS      H   3064     0.2719      1.008
  3065         CT    209    CYS     CA   3065     0.0429      12.01
  3066         H1    209    CYS     HA   3066     0.0766      1.008
  3067         CT    209    CYS     CB   3067     -0.079      12.01
  3068         H1    209    CYS    HB1   3068      0.091      1.008
  3069         H1    209    CYS    HB2   3069      0.091      1.008
  3070          S    209    CYS     SG   3070    -0.1081      32.06
  3071          C    209    CYS      C   3071     0.5973      12.01
  3072          O    209    CYS      O   3072    -0.5679         16   ; qtot -9
; residue 210 GLY rtp GLY  q  0.0
  3073          N    210    GLY      N   3073    -0.4157      14.01
  3074          H    210    GLY      H   3074     0.2719      1.008
  3075         CT    210    GLY     CA   3075    -0.0252      12.01
  3076         H1    210    GLY    HA1   3076     0.0698      1.008
  3077         H1    210    GLY    HA2   3077     0.0698      1.008
  3078          C    210    GLY      C   3078     0.5973      12.01
  3079          O    210    GLY      O   3079    -0.5679         16   ; qtot -9
; residue 211 ILE rtp ILE  q  0.0
  3080          N    211    ILE      N   3080    -0.4157      14.01
  3081          H    211    ILE      H   3081     0.2719      1.008
  3082         CT    211    ILE     CA   3082    -0.0597      12.01
  3083         H1    211    ILE     HA   3083     0.0869      1.008
  3084         CT    211    ILE     CB   3084     0.1303      12.01
  3085         HC    211    ILE     HB   3085     0.0187      1.008
  3086         CT    211    ILE    CG2   3086    -0.3204      12.01
  3087         HC    211    ILE   HG21   3087     0.0882      1.008
  3088         HC    211    ILE   HG22   3088     0.0882      1.008
  3089         HC    211    ILE   HG23   3089     0.0882      1.008
  3090         CT    211    ILE    CG1   3090     -0.043      12.01
  3091         HC    211    ILE   HG11   3091     0.0236      1.008
  3092         HC    211    ILE   HG12   3092     0.0236      1.008
  3093         CT    211    ILE     CD   3093     -0.066      12.01
  3094         HC    211    ILE    HD1   3094     0.0186      1.008
  3095         HC    211    ILE    HD2   3095     0.0186      1.008
  3096         HC    211    ILE    HD3   3096     0.0186      1.008
  3097          C    211    ILE      C   3097     0.5973      12.01
  3098          O    211    ILE      O   3098    -0.5679         16   ; qtot -9
; residue 212 ALA rtp ALA  q  0.0
  3099          N    212    ALA      N   3099    -0.4157      14.01
  3100          H    212    ALA      H   3100     0.2719      1.008
  3101         CT    212    ALA     CA   3101     0.0337      12.01
  3102         H1    212    ALA     HA   3102     0.0823      1.008
  3103         CT    212    ALA     CB   3103    -0.1825      12.01
  3104         HC    212    ALA    HB1   3104     0.0603      1.008
  3105         HC    212    ALA    HB2   3105     0.0603      1.008
  3106         HC    212    ALA    HB3   3106     0.0603      1.008
  3107          C    212    ALA      C   3107     0.5973      12.01
  3108          O    212    ALA      O   3108    -0.5679         16   ; qtot -9
; residue 213 SER rtp SER  q  0.0
  3109          N    213    SER      N   3109    -0.4157      14.01
  3110          H    213    SER      H   3110     0.2719      1.008
  3111         CT    213    SER     CA   3111    -0.0249      12.01
  3112         H1    213    SER     HA   3112     0.0843      1.008
  3113         CT    213    SER     CB   3113     0.2117      12.01
  3114         H1    213    SER    HB1   3114     0.0352      1.008
  3115         H1    213    SER    HB2   3115     0.0352      1.008
  3116         OH    213    SER     OG   3116    -0.6546         16
  3117         HO    213    SER     HG   3117     0.4275      1.008
  3118          C    213    SER      C   3118     0.5973      12.01
  3119          O    213    SER      O   3119    -0.5679         16   ; qtot -9
; residue 214 ALA rtp ALA  q  0.0
  3120          N    214    ALA      N   3120    -0.4157      14.01
  3121          H    214    ALA      H   3121     0.2719      1.008
  3122         CT    214    ALA     CA   3122     0.0337      12.01
  3123         H1    214    ALA     HA   3123     0.0823      1.008
  3124         CT    214    ALA     CB   3124    -0.1825      12.01
  3125         HC    214    ALA    HB1   3125     0.0603      1.008
  3126         HC    214    ALA    HB2   3126     0.0603      1.008
  3127         HC    214    ALA    HB3   3127     0.0603      1.008
  3128          C    214    ALA      C   3128     0.5973      12.01
  3129          O    214    ALA      O   3129    -0.5679         16   ; qtot -9
; residue 215 ALA rtp ALA  q  0.0
  3130          N    215    ALA      N   3130    -0.4157      14.01
  3131          H    215    ALA      H   3131     0.2719      1.008
  3132         CT    215    ALA     CA   3132     0.0337      12.01
  3133         H1    215    ALA     HA   3133     0.0823      1.008
  3134         CT    215    ALA     CB   3134    -0.1825      12.01
  3135         HC    215    ALA    HB1   3135     0.0603      1.008
  3136         HC    215    ALA    HB2   3136     0.0603      1.008
  3137         HC    215    ALA    HB3   3137     0.0603      1.008
  3138          C    215    ALA      C   3138     0.5973      12.01
  3139          O    215    ALA      O   3139    -0.5679         16   ; qtot -9
; residue 216 SER rtp SER  q  0.0
  3140          N    216    SER      N   3140    -0.4157      14.01
  3141          H    216    SER      H   3141     0.2719      1.008
  3142         CT    216    SER     CA   3142    -0.0249      12.01
  3143         H1    216    SER     HA   3143     0.0843      1.008
  3144         CT    216    SER     CB   3144     0.2117      12.01
  3145         H1    216    SER    HB1   3145     0.0352      1.008
  3146         H1    216    SER    HB2   3146     0.0352      1.008
  3147         OH    216    SER     OG   3147    -0.6546         16
  3148         HO    216    SER     HG   3148     0.4275      1.008
  3149          C    216    SER      C   3149     0.5973      12.01
  3150          O    216    SER      O   3150    -0.5679         16   ; qtot -9
; residue 217 TYR rtp TYR  q  0.0
  3151          N    217    TYR      N   3151    -0.4157      14.01
  3152          H    217    TYR      H   3152     0.2719      1.008
  3153         CT    217    TYR     CA   3153    -0.0014      12.01
  3154         H1    217    TYR     HA   3154     0.0876      1.008
  3155         CT    217    TYR     CB   3155    -0.0152      12.01
  3156         HC    217    TYR    HB1   3156     0.0295      1.008
  3157         HC    217    TYR    HB2   3157     0.0295      1.008
  3158         CA    217    TYR     CG   3158    -0.0011      12.01
  3159         CA    217    TYR    CD1   3159    -0.1906      12.01
  3160         HA    217    TYR    HD1   3160     0.1699      1.008
  3161         CA    217    TYR    CE1   3161    -0.2341      12.01
  3162         HA    217    TYR    HE1   3162     0.1656      1.008
  3163          C    217    TYR     CZ   3163     0.3226      12.01
  3164         OH    217    TYR     OH   3164    -0.5579         16
  3165         HO    217    TYR     HH   3165     0.3992      1.008
  3166         CA    217    TYR    CE2   3166    -0.2341      12.01
  3167         HA    217    TYR    HE2   3167     0.1656      1.008
  3168         CA    217    TYR    CD2   3168    -0.1906      12.01
  3169         HA    217    TYR    HD2   3169     0.1699      1.008
  3170          C    217    TYR      C   3170     0.5973      12.01
  3171          O    217    TYR      O   3171    -0.5679         16   ; qtot -9
; residue 218 PRO rtp PRO  q  0.0
  3172          N    218    PRO      N   3172    -0.2548      14.01
  3173         CT    218    PRO     CD   3173     0.0192      12.01
  3174         H1    218    PRO    HD1   3174     0.0391      1.008
  3175         H1    218    PRO    HD2   3175     0.0391      1.008
  3176         CT    218    PRO     CG   3176     0.0189      12.01
  3177         HC    218    PRO    HG1   3177     0.0213      1.008
  3178         HC    218    PRO    HG2   3178     0.0213      1.008
  3179         CT    218    PRO     CB   3179     -0.007      12.01
  3180         HC    218    PRO    HB1   3180     0.0253      1.008
  3181         HC    218    PRO    HB2   3181     0.0253      1.008
  3182         CT    218    PRO     CA   3182    -0.0266      12.01
  3183         H1    218    PRO     HA   3183     0.0641      1.008
  3184          C    218    PRO      C   3184     0.5896      12.01
  3185          O    218    PRO      O   3185    -0.5748         16   ; qtot -9
; residue 219 THR rtp THR  q  0.0
  3186          N    219    THR      N   3186    -0.4157      14.01
  3187          H    219    THR      H   3187     0.2719      1.008
  3188         CT    219    THR     CA   3188    -0.0389      12.01
  3189         H1    219    THR     HA   3189     0.1007      1.008
  3190         CT    219    THR     CB   3190     0.3654      12.01
  3191         H1    219    THR     HB   3191     0.0043      1.008
  3192         CT    219    THR    CG2   3192    -0.2438      12.01
  3193         HC    219    THR   HG21   3193     0.0642      1.008
  3194         HC    219    THR   HG22   3194     0.0642      1.008
  3195         HC    219    THR   HG23   3195     0.0642      1.008
  3196         OH    219    THR    OG1   3196    -0.6761         16
  3197         HO    219    THR    HG1   3197     0.4102      1.008
  3198          C    219    THR      C   3198     0.5973      12.01
  3199          O    219    THR      O   3199    -0.5679         16   ; qtot -9
; residue 220 VAL rtp CVAL q -1.0
  3200          N    220    VAL      N   3200    -0.3821      14.01
  3201          H    220    VAL      H   3201     0.2681      1.008
  3202         CT    220    VAL     CA   3202    -0.3438      12.01
  3203         H1    220    VAL     HA   3203     0.1438      1.008
  3204         CT    220    VAL     CB   3204      0.194      12.01
  3205         HC    220    VAL     HB   3205     0.0308      1.008
  3206         CT    220    VAL    CG1   3206    -0.3064      12.01
  3207         HC    220    VAL   HG11   3207     0.0836      1.008
  3208         HC    220    VAL   HG12   3208     0.0836      1.008
  3209         HC    220    VAL   HG13   3209     0.0836      1.008
  3210         CT    220    VAL    CG2   3210    -0.3064      12.01
  3211         HC    220    VAL   HG21   3211     0.0836      1.008
  3212         HC    220    VAL   HG22   3212     0.0836      1.008
  3213         HC    220    VAL   HG23   3213     0.0836      1.008
  3214          C    220    VAL      C   3214      0.835      12.01
  3215         O2    220    VAL    OC1   3215    -0.8173         16
  3216         O2    220    VAL    OC2   3216    -0.8173         16   ; qtot -10

[ bonds ]
;  ai    aj funct            c0            c1            c2            c3
    1     2     1 
    1     3     1 
    1     4     1 
    1     5     1 
    5     6     1 
    5     7     1 
    5    11     1 
    7     8     1 
    7     9     1 
    7    10     1 
   11    12     1 
   11    13     1 
   13    14     1 
   13    23     1 
   14    15     1 
   14    16     1 
   14    17     1 
   17    18     1 
   17    19     1 
   17    20     1 
   20    21     1 
   20    22     1 
   20    23     1 
   23    24     1 
   23    25     1 
   25    26     1 
   25    27     1 
   27    28     1 
   27    29     1 
   29    30     1 
   29    31     1 
   29    49     1 
   31    32     1 
   31    33     1 
   31    34     1 
   34    35     1 
   34    36     1 
   34    37     1 
   37    38     1 
   37    39     1 
   37    40     1 
   40    41     1 
   40    42     1 
   42    43     1 
   42    46     1 
   43    44     1 
   43    45     1 
   46    47     1 
   46    48     1 
   49    50     1 
   49    51     1 
   51    52     1 
   51    53     1 
   53    54     1 
   53    55     1 
   53    60     1 
   55    56     1 
   55    57     1 
   55    58     1 
   58    59     1 
   60    61     1 
   60    62     1 
   62    63     1 
   62    64     1 
   64    65     1 
   64    66     1 
   64    76     1 
   66    67     1 
   66    68     1 
   66    72     1 
   68    69     1 
   68    70     1 
   68    71     1 
   72    73     1 
   72    74     1 
   72    75     1 
   76    77     1 
   76    78     1 
   78    79     1 
   78    80     1 
   80    81     1 
   80    82     1 
   80    88     1 
   82    83     1 
   82    84     1 
   82    85     1 
   85    86     1 
   85    87     1 
   88    89     1 
   88    90     1 
   90    91     1 
   90    92     1 
   92    93     1 
   92    94     1 
   92   112     1 
   94    95     1 
   94    96     1 
   94    97     1 
   97    98     1 
   97   111     1 
   98    99     1 
   98   100     1 
  100   101     1 
  100   102     1 
  102   103     1 
  102   111     1 
  103   104     1 
  103   105     1 
  105   106     1 
  105   107     1 
  107   108     1 
  107   109     1 
  109   110     1 
  109   111     1 
  112   113     1 
  112   114     1 
  114   115     1 
  114   116     1 
  116   117     1 
  116   118     1 
  116   136     1 
  118   119     1 
  118   120     1 
  118   121     1 
  121   122     1 
  121   123     1 
  121   124     1 
  124   125     1 
  124   126     1 
  124   127     1 
  127   128     1 
  127   129     1 
  129   130     1 
  129   133     1 
  130   131     1 
  130   132     1 
  133   134     1 
  133   135     1 
  136   137     1 
  136   138     1 
  138   139     1 
  138   140     1 
  140   141     1 
  140   142     1 
  140   151     1 
  142   143     1 
  142   144     1 
  142   145     1 
  145   146     1 
  145   147     1 
  145   148     1 
  148   149     1 
  148   150     1 
  151   152     1 
  151   153     1 
  153   154     1 
  153   155     1 
  155   156     1 
  155   157     1 
  155   173     1 
  157   158     1 
  157   159     1 
  157   160     1 
  160   161     1 
  160   162     1 
  160   163     1 
  163   164     1 
  163   165     1 
  163   166     1 
  166   167     1 
  166   168     1 
  166   169     1 
  169   170     1 
  169   171     1 
  169   172     1 
  173   174     1 
  173   175     1 
  175   176     1 
  175   177     1 
  177   178     1 
  177   179     1 
  177   180     1 
  180   181     1 
  180   182     1 
  182   183     1 
  182   184     1 
  184   185     1 
  184   186     1 
  184   201     1 
  186   187     1 
  186   188     1 
  186   189     1 
  189   190     1 
  189   199     1 
  190   191     1 
  190   192     1 
  192   193     1 
  192   194     1 
  194   195     1 
  194   197     1 
  195   196     1 
  197   198     1 
  197   199     1 
  199   200     1 
  201   202     1 
  201   203     1 
  203   204     1 
  203   205     1 
  205   206     1 
  205   207     1 
  205   217     1 
  207   208     1 
  207   209     1 
  207   213     1 
  209   210     1 
  209   211     1 
  209   212     1 
  213   214     1 
  213   215     1 
  213   216     1 
  217   218     1 
  217   219     1 
  219   220     1 
  219   221     1 
  221   222     1 
  221   223     1 
  221   231     1 
  223   224     1 
  223   225     1 
  223   229     1 
  225   226     1 
  225   227     1 
  225   228     1 
  229   230     1 
  231   232     1 
  231   233     1 
  233   234     1 
  233   243     1 
  234   235     1 
  234   236     1 
  234   237     1 
  237   238     1 
  237   239     1 
  237   240     1 
  240   241     1 
  240   242     1 
  240   243     1 
  243   244     1 
  243   245     1 
  245   246     1 
  245   247     1 
  247   248     1 
  247   249     1 
  249   250     1 
  249   251     1 
  249   261     1 
  251   252     1 
  251   253     1 
  251   257     1 
  253   254     1 
  253   255     1 
  253   256     1 
  257   258     1 
  257   259     1 
  257   260     1 
  261   262     1 
  261   263     1 
  263   264     1 
  263   265     1 
  265   266     1 
  265   267     1 
  265   283     1 
  267   268     1 
  267   269     1 
  267   270     1 
  270   271     1 
  270   272     1 
  270   273     1 
  273   274     1 
  273   275     1 
  273   276     1 
  276   277     1 
  276   278     1 
  276   279     1 
  279   280     1 
  279   281     1 
  279   282     1 
  283   284     1 
  283   285     1 
  285   286     1 
  285   287     1 
  287   288     1 
  287   289     1 
  287   297     1 
  289   290     1 
  289   291     1 
  289   292     1 
  292   293     1 
  292   294     1 
  294   295     1 
  294   296     1 
  297   298     1 
  297   299     1 
  299   300     1 
  299   301     1 
  301   302     1 
  301   303     1 
  301   314     1 
  303   304     1 
  303   305     1 
  303   306     1 
  306   307     1 
  306   308     1 
  306   309     1 
  309   310     1 
  309   311     1 
  311   312     1 
  311   313     1 
  314   315     1 
  314   316     1 
  316   317     1 
  316   318     1 
  318   319     1 
  318   320     1 
  318   321     1 
  321   322     1 
  321   323     1 
  323   324     1 
  323   325     1 
  325   326     1 
  325   327     1 
  325   338     1 
  327   328     1 
  327   329     1 
  327   330     1 
  330   331     1 
  330   332     1 
  330   333     1 
  333   334     1 
  333   335     1 
  335   336     1 
  335   337     1 
  338   339     1 
  338   340     1 
  340   341     1 
  340   342     1 
  342   343     1 
  342   344     1 
  342   348     1 
  344   345     1 
  344   346     1 
  344   347     1 
  347   952     1 
  348   349     1 
  348   350     1 
  350   351     1 
  350   352     1 
  352   353     1 
  352   354     1 
  352   355     1 
  355   356     1 
  355   357     1 
  357   358     1 
  357   359     1 
  359   360     1 
  359   361     1 
  359   366     1 
  361   362     1 
  361   363     1 
  361   364     1 
  364   365     1 
  366   367     1 
  366   368     1 
  368   369     1 
  368   370     1 
  370   371     1 
  370   372     1 
  370   377     1 
  372   373     1 
  372   374     1 
  372   375     1 
  375   376     1 
  377   378     1 
  377   379     1 
  379   380     1 
  379   381     1 
  381   382     1 
  381   383     1 
  381   401     1 
  383   384     1 
  383   385     1 
  383   386     1 
  386   387     1 
  386   400     1 
  387   388     1 
  387   389     1 
  389   390     1 
  389   391     1 
  391   392     1 
  391   400     1 
  392   393     1 
  392   394     1 
  394   395     1 
  394   396     1 
  396   397     1 
  396   398     1 
  398   399     1 
  398   400     1 
  401   402     1 
  401   403     1 
  403   404     1 
  403   405     1 
  405   406     1 
  405   407     1 
  405   411     1 
  407   408     1 
  407   409     1 
  407   410     1 
  411   412     1 
  411   413     1 
  413   414     1 
  413   415     1 
  415   416     1 
  415   417     1 
  415   431     1 
  417   418     1 
  417   419     1 
  417   420     1 
  420   421     1 
  420   429     1 
  421   422     1 
  421   423     1 
  423   424     1 
  423   425     1 
  425   426     1 
  425   427     1 
  427   428     1 
  427   429     1 
  429   430     1 
  431   432     1 
  431   433     1 
  433   434     1 
  433   435     1 
  435   436     1 
  435   437     1 
  435   442     1 
  437   438     1 
  437   439     1 
  437   440     1 
  440   441     1 
  442   443     1 
  442   444     1 
  444   445     1 
  444   446     1 
  446   447     1 
  446   448     1 
  446   452     1 
  448   449     1 
  448   450     1 
  448   451     1 
  452   453     1 
  452   454     1 
  454   455     1 
  454   456     1 
  456   457     1 
  456   458     1 
  456   466     1 
  458   459     1 
  458   460     1 
  458   464     1 
  460   461     1 
  460   462     1 
  460   463     1 
  464   465     1 
  466   467     1 
  466   468     1 
  468   469     1 
  468   470     1 
  470   471     1 
  470   472     1 
  470   473     1 
  473   474     1 
  473   475     1 
  475   476     1 
  475   477     1 
  477   478     1 
  477   479     1 
  477   483     1 
  479   480     1 
  479   481     1 
  479   482     1 
  483   484     1 
  483   485     1 
  485   486     1 
  485   487     1 
  487   488     1 
  487   489     1 
  487   502     1 
  489   490     1 
  489   491     1 
  489   492     1 
  492   493     1 
  492   494     1 
  492   498     1 
  494   495     1 
  494   496     1 
  494   497     1 
  498   499     1 
  498   500     1 
  498   501     1 
  502   503     1 
  502   504     1 
  504   505     1 
  504   506     1 
  506   507     1 
  506   508     1 
  506   517     1 
  508   509     1 
  508   510     1 
  508   511     1 
  511   512     1 
  511   513     1 
  511   514     1 
  514   515     1 
  514   516     1 
  517   518     1 
  517   519     1 
  519   520     1 
  519   521     1 
  521   522     1 
  521   523     1 
  521   524     1 
  524   525     1 
  524   526     1 
  526   527     1 
  526   528     1 
  528   529     1 
  528   530     1 
  528   541     1 
  530   531     1 
  530   532     1 
  530   533     1 
  533   534     1 
  533   535     1 
  533   536     1 
  536   537     1 
  536   538     1 
  538   539     1 
  538   540     1 
  541   542     1 
  541   543     1 
  543   544     1 
  543   545     1 
  545   546     1 
  545   547     1 
  545   558     1 
  547   548     1 
  547   549     1 
  547   550     1 
  550   551     1 
  550   552     1 
  550   553     1 
  553   554     1 
  554   555     1 
  554   556     1 
  554   557     1 
  558   559     1 
  558   560     1 
  560   561     1 
  560   562     1 
  562   563     1 
  562   564     1 
  562   578     1 
  564   565     1 
  564   566     1 
  564   567     1 
  567   568     1 
  567   576     1 
  568   569     1 
  568   570     1 
  570   571     1 
  570   572     1 
  572   573     1 
  572   574     1 
  574   575     1 
  574   576     1 
  576   577     1 
  578   579     1 
  578   580     1 
  580   581     1 
  580   582     1 
  582   583     1 
  582   584     1 
  582   602     1 
  584   585     1 
  584   586     1 
  584   587     1 
  587   588     1 
  587   589     1 
  587   590     1 
  590   591     1 
  590   592     1 
  590   593     1 
  593   594     1 
  593   595     1 
  595   596     1 
  595   599     1 
  596   597     1 
  596   598     1 
  599   600     1 
  599   601     1 
  602   603     1 
  602   604     1 
  604   605     1 
  604   606     1 
  606   607     1 
  606   608     1 
  606   624     1 
  608   609     1 
  608   610     1 
  608   611     1 
  611   612     1 
  611   613     1 
  611   614     1 
  614   615     1 
  614   616     1 
  614   617     1 
  617   618     1 
  617   619     1 
  617   620     1 
  620   621     1 
  620   622     1 
  620   623     1 
  624   625     1 
  624   626     1 
  626   627     1 
  626   628     1 
  628   629     1 
  628   630     1 
  628   638     1 
  630   631     1 
  630   632     1 
  630   636     1 
  632   633     1 
  632   634     1 
  632   635     1 
  636   637     1 
  638   639     1 
  638   640     1 
  640   641     1 
  640   642     1 
  642   643     1 
  642   644     1 
  642   645     1 
  645   646     1 
  645   647     1 
  647   648     1 
  647   649     1 
  649   650     1 
  649   651     1 
  649   669     1 
  651   652     1 
  651   653     1 
  651   654     1 
  654   655     1 
  654   656     1 
  654   657     1 
  657   658     1 
  657   659     1 
  657   660     1 
  660   661     1 
  660   662     1 
  662   663     1 
  662   666     1 
  663   664     1 
  663   665     1 
  666   667     1 
  666   668     1 
  669   670     1 
  669   671     1 
  671   672     1 
  671   673     1 
  673   674     1 
  673   675     1 
  673   688     1 
  675   676     1 
  675   677     1 
  675   678     1 
  678   679     1 
  678   680     1 
  678   684     1 
  680   681     1 
  680   682     1 
  680   683     1 
  684   685     1 
  684   686     1 
  684   687     1 
  688   689     1 
  688   690     1 
  690   691     1 
  690   692     1 
  692   693     1 
  692   694     1 
  692   707     1 
  694   695     1 
  694   696     1 
  694   700     1 
  696   697     1 
  696   698     1 
  696   699     1 
  700   701     1 
  700   702     1 
  700   703     1 
  703   704     1 
  703   705     1 
  703   706     1 
  707   708     1 
  707   709     1 
  709   710     1 
  709   711     1 
  711   712     1 
  711   713     1 
  711   718     1 
  713   714     1 
  713   715     1 
  713   716     1 
  716   717     1 
  718   719     1 
  718   720     1 
  720   721     1 
  720   722     1 
  722   723     1 
  722   724     1 
  722   737     1 
  724   725     1 
  724   726     1 
  724   727     1 
  727   728     1 
  727   729     1 
  727   733     1 
  729   730     1 
  729   731     1 
  729   732     1 
  733   734     1 
  733   735     1 
  733   736     1 
  737   738     1 
  737   739     1 
  739   740     1 
  739   741     1 
  741   742     1 
  741   743     1 
  741   748     1 
  743   744     1 
  743   745     1 
  743   746     1 
  746   747     1 
  748   749     1 
  748   750     1 
  750   751     1 
  750   752     1 
  752   753     1 
  752   754     1 
  752   763     1 
  754   755     1 
  754   756     1 
  754   757     1 
  757   758     1 
  757   759     1 
  757   760     1 
  760   761     1 
  760   762     1 
  763   764     1 
  763   765     1 
  765   766     1 
  765   767     1 
  767   768     1 
  767   769     1 
  767   780     1 
  769   770     1 
  769   771     1 
  769   772     1 
  772   773     1 
  772   774     1 
  772   775     1 
  775   776     1 
  775   777     1 
  777   778     1 
  777   779     1 
  780   781     1 
  780   782     1 
  782   783     1 
  782   784     1 
  784   785     1 
  784   786     1 
  784   794     1 
  786   787     1 
  786   788     1 
  786   789     1 
  789   790     1 
  789   791     1 
  791   792     1 
  791   793     1 
  794   795     1 
  794   796     1 
  796   797     1 
  796   798     1 
  798   799     1 
  798   800     1 
  798   813     1 
  800   801     1 
  800   802     1 
  800   803     1 
  803   804     1 
  803   805     1 
  803   809     1 
  805   806     1 
  805   807     1 
  805   808     1 
  809   810     1 
  809   811     1 
  809   812     1 
  813   814     1 
  813   815     1 
  815   816     1 
  815   817     1 
  817   818     1 
  817   819     1 
  817   829     1 
  819   820     1 
  819   821     1 
  819   825     1 
  821   822     1 
  821   823     1 
  821   824     1 
  825   826     1 
  825   827     1 
  825   828     1 
  829   830     1 
  829   831     1 
  831   832     1 
  831   833     1 
  833   834     1 
  833   835     1 
  833   841     1 
  835   836     1 
  835   837     1 
  835   838     1 
  838   839     1 
  838   840     1 
  841   842     1 
  841   843     1 
  843   844     1 
  843   845     1 
  845   846     1 
  845   847     1 
  845   851     1 
  847   848     1 
  847   849     1 
  847   850     1 
  850  1419     1 
  851   852     1 
  851   853     1 
  853   854     1 
  853   855     1 
  855   856     1 
  855   857     1 
  855   862     1 
  857   858     1 
  857   859     1 
  857   860     1 
  860   861     1 
  862   863     1 
  862   864     1 
  864   865     1 
  864   866     1 
  866   867     1 
  866   868     1 
  866   869     1 
  869   870     1 
  869   871     1 
  871   872     1 
  871   881     1 
  872   873     1 
  872   874     1 
  872   875     1 
  875   876     1 
  875   877     1 
  875   878     1 
  878   879     1 
  878   880     1 
  878   881     1 
  881   882     1 
  881   883     1 
  883   884     1 
  883   885     1 
  885   886     1 
  885   887     1 
  887   888     1 
  887   889     1 
  887   900     1 
  889   890     1 
  889   891     1 
  889   892     1 
  892   893     1 
  892   894     1 
  892   895     1 
  895   896     1 
  895   897     1 
  897   898     1 
  897   899     1 
  900   901     1 
  900   902     1 
  902   903     1 
  902   904     1 
  904   905     1 
  904   906     1 
  904   907     1 
  907   908     1 
  907   909     1 
  909   910     1 
  909   911     1 
  911   912     1 
  911   913     1 
  911   921     1 
  913   914     1 
  913   915     1 
  913   916     1 
  916   917     1 
  916   918     1 
  918   919     1 
  918   920     1 
  921   922     1 
  921   923     1 
  923   924     1 
  923   925     1 
  925   926     1 
  925   927     1 
  925   936     1 
  927   928     1 
  927   929     1 
  927   930     1 
  930   931     1 
  930   932     1 
  930   933     1 
  933   934     1 
  933   935     1 
  936   937     1 
  936   938     1 
  938   939     1 
  938   940     1 
  940   941     1 
  940   942     1 
  940   943     1 
  943   944     1 
  943   945     1 
  945   946     1 
  945   947     1 
  947   948     1 
  947   949     1 
  947   953     1 
  949   950     1 
  949   951     1 
  949   952     1 
  953   954     1 
  953   955     1 
  955   956     1 
  955   957     1 
  957   958     1 
  957   959     1 
  957   967     1 
  959   960     1 
  959   961     1 
  959   962     1 
  962   963     1 
  962   964     1 
  964   965     1 
  964   966     1 
  967   968     1 
  967   969     1 
  969   970     1 
  969   971     1 
  971   972     1 
  971   973     1 
  971   974     1 
  974   975     1 
  974   976     1 
  976   977     1 
  976   978     1 
  978   979     1 
  978   980     1 
  978   981     1 
  981   982     1 
  981   983     1 
  983   984     1 
  983   985     1 
  985   986     1 
  985   987     1 
  985  1000     1 
  987   988     1 
  987   989     1 
  987   990     1 
  990   991     1 
  990   992     1 
  990   996     1 
  992   993     1 
  992   994     1 
  992   995     1 
  996   997     1 
  996   998     1 
  996   999     1 
 1000  1001     1 
 1000  1002     1 
 1002  1003     1 
 1002  1004     1 
 1004  1005     1 
 1004  1006     1 
 1004  1017     1 
 1006  1007     1 
 1006  1008     1 
 1006  1009     1 
 1009  1010     1 
 1009  1011     1 
 1009  1012     1 
 1012  1013     1 
 1013  1014     1 
 1013  1015     1 
 1013  1016     1 
 1017  1018     1 
 1017  1019     1 
 1019  1020     1 
 1019  1021     1 
 1021  1022     1 
 1021  1023     1 
 1021  1029     1 
 1023  1024     1 
 1023  1025     1 
 1023  1026     1 
 1026  1027     1 
 1026  1028     1 
 1029  1030     1 
 1029  1031     1 
 1031  1032     1 
 1031  1033     1 
 1033  1034     1 
 1033  1035     1 
 1033  1050     1 
 1035  1036     1 
 1035  1037     1 
 1035  1038     1 
 1038  1039     1 
 1038  1048     1 
 1039  1040     1 
 1039  1041     1 
 1041  1042     1 
 1041  1043     1 
 1043  1044     1 
 1043  1046     1 
 1044  1045     1 
 1046  1047     1 
 1046  1048     1 
 1048  1049     1 
 1050  1051     1 
 1050  1052     1 
 1052  1053     1 
 1052  1054     1 
 1054  1055     1 
 1054  1056     1 
 1054  1060     1 
 1056  1057     1 
 1056  1058     1 
 1056  1059     1 
 1060  1061     1 
 1060  1062     1 
 1062  1063     1 
 1062  1064     1 
 1064  1065     1 
 1064  1066     1 
 1064  1080     1 
 1066  1067     1 
 1066  1068     1 
 1066  1069     1 
 1069  1070     1 
 1069  1078     1 
 1070  1071     1 
 1070  1072     1 
 1072  1073     1 
 1072  1074     1 
 1074  1075     1 
 1074  1076     1 
 1076  1077     1 
 1076  1078     1 
 1078  1079     1 
 1080  1081     1 
 1080  1082     1 
 1082  1083     1 
 1082  1084     1 
 1084  1085     1 
 1084  1086     1 
 1084  1097     1 
 1086  1087     1 
 1086  1088     1 
 1086  1089     1 
 1089  1090     1 
 1089  1091     1 
 1089  1092     1 
 1092  1093     1 
 1092  1094     1 
 1094  1095     1 
 1094  1096     1 
 1097  1098     1 
 1097  1099     1 
 1099  1100     1 
 1099  1101     1 
 1101  1102     1 
 1101  1103     1 
 1101  1118     1 
 1103  1104     1 
 1103  1105     1 
 1103  1106     1 
 1106  1107     1 
 1106  1116     1 
 1107  1108     1 
 1107  1109     1 
 1109  1110     1 
 1109  1111     1 
 1111  1112     1 
 1111  1114     1 
 1112  1113     1 
 1114  1115     1 
 1114  1116     1 
 1116  1117     1 
 1118  1119     1 
 1118  1120     1 
 1120  1121     1 
 1120  1122     1 
 1122  1123     1 
 1122  1124     1 
 1122  1134     1 
 1124  1125     1 
 1124  1126     1 
 1124  1130     1 
 1126  1127     1 
 1126  1128     1 
 1126  1129     1 
 1130  1131     1 
 1130  1132     1 
 1130  1133     1 
 1134  1135     1 
 1134  1136     1 
 1136  1137     1 
 1136  1138     1 
 1138  1139     1 
 1138  1140     1 
 1138  1151     1 
 1140  1141     1 
 1140  1142     1 
 1140  1143     1 
 1143  1144     1 
 1143  1145     1 
 1143  1146     1 
 1146  1147     1 
 1146  1148     1 
 1148  1149     1 
 1148  1150     1 
 1151  1152     1 
 1151  1153     1 
 1153  1154     1 
 1153  1155     1 
 1155  1156     1 
 1155  1157     1 
 1155  1163     1 
 1157  1158     1 
 1157  1159     1 
 1157  1160     1 
 1160  1161     1 
 1160  1162     1 
 1163  1164     1 
 1163  1165     1 
 1165  1166     1 
 1165  1167     1 
 1167  1168     1 
 1167  1169     1 
 1167  1177     1 
 1169  1170     1 
 1169  1171     1 
 1169  1172     1 
 1172  1173     1 
 1172  1174     1 
 1174  1175     1 
 1174  1176     1 
 1177  1178     1 
 1177  1179     1 
 1179  1180     1 
 1179  1181     1 
 1181  1182     1 
 1181  1183     1 
 1181  1184     1 
 1184  1185     1 
 1184  1186     1 
 1186  1187     1 
 1186  1188     1 
 1188  1189     1 
 1188  1190     1 
 1188  1191     1 
 1191  1192     1 
 1191  1193     1 
 1193  1194     1 
 1193  1195     1 
 1195  1196     1 
 1195  1197     1 
 1195  1210     1 
 1197  1198     1 
 1197  1199     1 
 1197  1200     1 
 1200  1201     1 
 1200  1202     1 
 1200  1206     1 
 1202  1203     1 
 1202  1204     1 
 1202  1205     1 
 1206  1207     1 
 1206  1208     1 
 1206  1209     1 
 1210  1211     1 
 1210  1212     1 
 1212  1213     1 
 1212  1214     1 
 1214  1215     1 
 1214  1216     1 
 1214  1222     1 
 1216  1217     1 
 1216  1218     1 
 1216  1219     1 
 1219  1220     1 
 1219  1221     1 
 1222  1223     1 
 1222  1224     1 
 1224  1225     1 
 1224  1226     1 
 1226  1227     1 
 1226  1228     1 
 1226  1233     1 
 1228  1229     1 
 1228  1230     1 
 1228  1231     1 
 1231  1232     1 
 1233  1234     1 
 1233  1235     1 
 1235  1236     1 
 1235  1237     1 
 1237  1238     1 
 1237  1239     1 
 1237  1248     1 
 1239  1240     1 
 1239  1241     1 
 1239  1242     1 
 1242  1243     1 
 1242  1244     1 
 1242  1245     1 
 1245  1246     1 
 1245  1247     1 
 1248  1249     1 
 1248  1250     1 
 1250  1251     1 
 1250  1252     1 
 1252  1253     1 
 1252  1254     1 
 1252  1263     1 
 1254  1255     1 
 1254  1256     1 
 1254  1257     1 
 1257  1258     1 
 1257  1259     1 
 1257  1260     1 
 1260  1261     1 
 1260  1262     1 
 1263  1264     1 
 1263  1265     1 
 1265  1266     1 
 1265  1267     1 
 1267  1268     1 
 1267  1269     1 
 1267  1274     1 
 1269  1270     1 
 1269  1271     1 
 1269  1272     1 
 1272  1273     1 
 1274  1275     1 
 1274  1276     1 
 1276  1277     1 
 1276  1278     1 
 1278  1279     1 
 1278  1280     1 
 1278  1295     1 
 1280  1281     1 
 1280  1282     1 
 1280  1283     1 
 1283  1284     1 
 1283  1293     1 
 1284  1285     1 
 1284  1286     1 
 1286  1287     1 
 1286  1288     1 
 1288  1289     1 
 1288  1291     1 
 1289  1290     1 
 1291  1292     1 
 1291  1293     1 
 1293  1294     1 
 1295  1296     1 
 1295  1297     1 
 1297  1298     1 
 1297  1307     1 
 1298  1299     1 
 1298  1300     1 
 1298  1301     1 
 1301  1302     1 
 1301  1303     1 
 1301  1304     1 
 1304  1305     1 
 1304  1306     1 
 1304  1307     1 
 1307  1308     1 
 1307  1309     1 
 1309  1310     1 
 1309  1311     1 
 1311  1312     1 
 1311  1313     1 
 1313  1314     1 
 1313  1315     1 
 1313  1330     1 
 1315  1316     1 
 1315  1317     1 
 1315  1318     1 
 1318  1319     1 
 1318  1328     1 
 1319  1320     1 
 1319  1321     1 
 1321  1322     1 
 1321  1323     1 
 1323  1324     1 
 1323  1326     1 
 1324  1325     1 
 1326  1327     1 
 1326  1328     1 
 1328  1329     1 
 1330  1331     1 
 1330  1332     1 
 1332  1333     1 
 1332  1334     1 
 1334  1335     1 
 1334  1336     1 
 1334  1345     1 
 1336  1337     1 
 1336  1338     1 
 1336  1339     1 
 1339  1340     1 
 1339  1341     1 
 1339  1342     1 
 1342  1343     1 
 1342  1344     1 
 1345  1346     1 
 1345  1347     1 
 1347  1348     1 
 1347  1349     1 
 1349  1350     1 
 1349  1351     1 
 1349  1355     1 
 1351  1352     1 
 1351  1353     1 
 1351  1354     1 
 1355  1356     1 
 1355  1357     1 
 1357  1358     1 
 1357  1359     1 
 1359  1360     1 
 1359  1361     1 
 1359  1369     1 
 1361  1362     1 
 1361  1363     1 
 1361  1367     1 
 1363  1364     1 
 1363  1365     1 
 1363  1366     1 
 1367  1368     1 
 1369  1370     1 
 1369  1371     1 
 1371  1372     1 
 1371  1373     1 
 1373  1374     1 
 1373  1375     1 
 1373  1384     1 
 1375  1376     1 
 1375  1377     1 
 1375  1378     1 
 1378  1379     1 
 1378  1380     1 
 1378  1381     1 
 1381  1382     1 
 1381  1383     1 
 1384  1385     1 
 1384  1386     1 
 1386  1387     1 
 1386  1388     1 
 1388  1389     1 
 1388  1390     1 
 1388  1399     1 
 1390  1391     1 
 1390  1392     1 
 1390  1393     1 
 1393  1394     1 
 1393  1395     1 
 1393  1396     1 
 1396  1397     1 
 1396  1398     1 
 1399  1400     1 
 1399  1401     1 
 1401  1402     1 
 1401  1403     1 
 1403  1404     1 
 1403  1405     1 
 1403  1410     1 
 1405  1406     1 
 1405  1407     1 
 1405  1408     1 
 1408  1409     1 
 1410  1411     1 
 1410  1412     1 
 1412  1413     1 
 1412  1414     1 
 1414  1415     1 
 1414  1416     1 
 1414  1420     1 
 1416  1417     1 
 1416  1418     1 
 1416  1419     1 
 1420  1421     1 
 1420  1422     1 
 1422  1423     1 
 1422  1424     1 
 1424  1425     1 
 1424  1426     1 
 1424  1442     1 
 1426  1427     1 
 1426  1428     1 
 1426  1429     1 
 1429  1430     1 
 1429  1431     1 
 1429  1432     1 
 1432  1433     1 
 1432  1434     1 
 1432  1435     1 
 1435  1436     1 
 1435  1437     1 
 1435  1438     1 
 1438  1439     1 
 1438  1440     1 
 1438  1441     1 
 1442  1443     1 
 1442  1444     1 
 1444  1445     1 
 1444  1446     1 
 1446  1447     1 
 1446  1448     1 
 1446  1463     1 
 1448  1449     1 
 1448  1450     1 
 1448  1451     1 
 1451  1452     1 
 1451  1461     1 
 1452  1453     1 
 1452  1454     1 
 1454  1455     1 
 1454  1456     1 
 1456  1457     1 
 1456  1459     1 
 1457  1458     1 
 1459  1460     1 
 1459  1461     1 
 1461  1462     1 
 1463  1464     1 
 1463  1465     1 
 1465  1466     1 
 1465  1467     1 
 1467  1468     1 
 1467  1469     1 
 1467  1477     1 
 1469  1470     1 
 1469  1471     1 
 1469  1472     1 
 1472  1473     1 
 1472  1474     1 
 1474  1475     1 
 1474  1476     1 
 1477  1478     1 
 1477  1479     1 
 1479  1480     1 
 1479  1489     1 
 1480  1481     1 
 1480  1482     1 
 1480  1483     1 
 1483  1484     1 
 1483  1485     1 
 1483  1486     1 
 1486  1487     1 
 1486  1488     1 
 1486  1489     1 
 1489  1490     1 
 1489  1491     1 
 1491  1492     1 
 1491  1493     1 
 1493  1494     1 
 1493  1495     1 
 1495  1496     1 
 1495  1497     1 
 1495  1513     1 
 1497  1498     1 
 1497  1499     1 
 1497  1500     1 
 1500  1501     1 
 1500  1502     1 
 1500  1503     1 
 1503  1504     1 
 1503  1505     1 
 1503  1506     1 
 1506  1507     1 
 1506  1508     1 
 1506  1509     1 
 1509  1510     1 
 1509  1511     1 
 1509  1512     1 
 1513  1514     1 
 1513  1515     1 
 1515  1516     1 
 1515  1517     1 
 1517  1518     1 
 1517  1519     1 
 1517  1534     1 
 1519  1520     1 
 1519  1521     1 
 1519  1522     1 
 1522  1523     1 
 1522  1532     1 
 1523  1524     1 
 1523  1525     1 
 1525  1526     1 
 1525  1527     1 
 1527  1528     1 
 1527  1530     1 
 1528  1529     1 
 1530  1531     1 
 1530  1532     1 
 1532  1533     1 
 1534  1535     1 
 1534  1536     1 
 1536  1537     1 
 1536  1538     1 
 1538  1539     1 
 1538  1540     1 
 1538  1545     1 
 1540  1541     1 
 1540  1542     1 
 1540  1543     1 
 1543  1544     1 
 1545  1546     1 
 1545  1547     1 
 1547  1548     1 
 1547  1549     1 
 1549  1550     1 
 1549  1551     1 
 1549  1561     1 
 1551  1552     1 
 1551  1553     1 
 1551  1557     1 
 1553  1554     1 
 1553  1555     1 
 1553  1556     1 
 1557  1558     1 
 1557  1559     1 
 1557  1560     1 
 1561  1562     1 
 1561  1563     1 
 1563  1564     1 
 1563  1565     1 
 1565  1566     1 
 1565  1567     1 
 1565  1571     1 
 1567  1568     1 
 1567  1569     1 
 1567  1570     1 
 1571  1572     1 
 1571  1573     1 
 1573  1574     1 
 1573  1575     1 
 1575  1576     1 
 1575  1577     1 
 1575  1585     1 
 1577  1578     1 
 1577  1579     1 
 1577  1580     1 
 1580  1581     1 
 1580  1582     1 
 1582  1583     1 
 1582  1584     1 
 1585  1586     1 
 1585  1587     1 
 1587  1588     1 
 1587  1589     1 
 1589  1590     1 
 1589  1591     1 
 1589  1597     1 
 1591  1592     1 
 1591  1593     1 
 1591  1594     1 
 1594  1595     1 
 1594  1596     1 
 1597  1598     1 
 1597  1599     1 
 1599  1600     1 
 1599  1601     1 
 1601  1602     1 
 1601  1603     1 
 1601  1611     1 
 1603  1604     1 
 1603  1605     1 
 1603  1609     1 
 1605  1606     1 
 1605  1607     1 
 1605  1608     1 
 1609  1610     1 
 1611  1612     1 
 1611  1613     1 
 1613  1614     1 
 1613  1615     1 
 1615  1616     1 
 1615  1617     1 
 1615  1618     1 
 1618  1619     1 
 1618  1620     1 
 1620  1621     1 
 1620  1622     1 
 1622  1623     1 
 1622  1624     1 
 1622  1638     1 
 1624  1625     1 
 1624  1626     1 
 1624  1627     1 
 1627  1628     1 
 1627  1636     1 
 1628  1629     1 
 1628  1630     1 
 1630  1631     1 
 1630  1632     1 
 1632  1633     1 
 1632  1634     1 
 1634  1635     1 
 1634  1636     1 
 1636  1637     1 
 1638  1639     1 
 1638  1640     1 
 1640  1641     1 
 1640  1642     1 
 1642  1643     1 
 1642  1644     1 
 1642  1654     1 
 1644  1645     1 
 1644  1646     1 
 1644  1650     1 
 1646  1647     1 
 1646  1648     1 
 1646  1649     1 
 1650  1651     1 
 1650  1652     1 
 1650  1653     1 
 1654  1655     1 
 1654  1656     1 
 1656  1657     1 
 1656  1658     1 
 1658  1659     1 
 1658  1660     1 
 1658  1666     1 
 1660  1661     1 
 1660  1662     1 
 1660  1663     1 
 1663  1664     1 
 1663  1665     1 
 1666  1667     1 
 1666  1668     1 
 1668  1669     1 
 1668  1670     1 
 1670  1671     1 
 1670  1672     1 
 1670  1685     1 
 1672  1673     1 
 1672  1674     1 
 1672  1678     1 
 1674  1675     1 
 1674  1676     1 
 1674  1677     1 
 1678  1679     1 
 1678  1680     1 
 1678  1681     1 
 1681  1682     1 
 1681  1683     1 
 1681  1684     1 
 1685  1686     1 
 1685  1687     1 
 1687  1688     1 
 1687  1697     1 
 1688  1689     1 
 1688  1690     1 
 1688  1691     1 
 1691  1692     1 
 1691  1693     1 
 1691  1694     1 
 1694  1695     1 
 1694  1696     1 
 1694  1697     1 
 1697  1698     1 
 1697  1699     1 
 1699  1700     1 
 1699  1701     1 
 1701  1702     1 
 1701  1703     1 
 1703  1704     1 
 1703  1705     1 
 1703  1721     1 
 1705  1706     1 
 1705  1707     1 
 1705  1708     1 
 1708  1709     1 
 1708  1710     1 
 1708  1711     1 
 1711  1712     1 
 1711  1713     1 
 1711  1714     1 
 1714  1715     1 
 1714  1716     1 
 1714  1717     1 
 1717  1718     1 
 1717  1719     1 
 1717  1720     1 
 1721  1722     1 
 1721  1723     1 
 1723  1724     1 
 1723  1725     1 
 1725  1726     1 
 1725  1727     1 
 1725  1738     1 
 1727  1728     1 
 1727  1729     1 
 1727  1730     1 
 1730  1731     1 
 1730  1732     1 
 1730  1733     1 
 1733  1734     1 
 1733  1735     1 
 1735  1736     1 
 1735  1737     1 
 1738  1739     1 
 1738  1740     1 
 1740  1741     1 
 1740  1742     1 
 1742  1743     1 
 1742  1744     1 
 1742  1753     1 
 1744  1745     1 
 1744  1746     1 
 1744  1747     1 
 1747  1748     1 
 1747  1749     1 
 1747  1750     1 
 1750  1751     1 
 1750  1752     1 
 1753  1754     1 
 1753  1755     1 
 1755  1756     1 
 1755  1757     1 
 1757  1758     1 
 1757  1759     1 
 1757  1775     1 
 1759  1760     1 
 1759  1761     1 
 1759  1762     1 
 1762  1763     1 
 1762  1764     1 
 1762  1765     1 
 1765  1766     1 
 1765  1767     1 
 1765  1768     1 
 1768  1769     1 
 1768  1770     1 
 1768  1771     1 
 1771  1772     1 
 1771  1773     1 
 1771  1774     1 
 1775  1776     1 
 1775  1777     1 
 1777  1778     1 
 1777  1779     1 
 1779  1780     1 
 1779  1781     1 
 1779  1785     1 
 1781  1782     1 
 1781  1783     1 
 1781  1784     1 
 1785  1786     1 
 1785  1787     1 
 1787  1788     1 
 1787  1789     1 
 1789  1790     1 
 1789  1791     1 
 1789  1804     1 
 1791  1792     1 
 1791  1793     1 
 1791  1794     1 
 1794  1795     1 
 1794  1796     1 
 1794  1800     1 
 1796  1797     1 
 1796  1798     1 
 1796  1799     1 
 1800  1801     1 
 1800  1802     1 
 1800  1803     1 
 1804  1805     1 
 1804  1806     1 
 1806  1807     1 
 1806  1808     1 
 1808  1809     1 
 1808  1810     1 
 1808  1821     1 
 1810  1811     1 
 1810  1812     1 
 1810  1813     1 
 1813  1814     1 
 1813  1815     1 
 1813  1816     1 
 1816  1817     1 
 1817  1818     1 
 1817  1819     1 
 1817  1820     1 
 1821  1822     1 
 1821  1823     1 
 1823  1824     1 
 1823  1825     1 
 1825  1826     1 
 1825  1827     1 
 1825  1843     1 
 1827  1828     1 
 1827  1829     1 
 1827  1830     1 
 1830  1831     1 
 1830  1832     1 
 1830  1833     1 
 1833  1834     1 
 1833  1835     1 
 1833  1836     1 
 1836  1837     1 
 1836  1838     1 
 1836  1839     1 
 1839  1840     1 
 1839  1841     1 
 1839  1842     1 
 1843  1844     1 
 1843  1845     1 
 1845  1846     1 
 1845  1847     1 
 1847  1848     1 
 1847  1849     1 
 1847  1853     1 
 1849  1850     1 
 1849  1851     1 
 1849  1852     1 
 1853  1854     1 
 1853  1855     1 
 1855  1856     1 
 1855  1857     1 
 1857  1858     1 
 1857  1859     1 
 1857  1869     1 
 1859  1860     1 
 1859  1861     1 
 1859  1865     1 
 1861  1862     1 
 1861  1863     1 
 1861  1864     1 
 1865  1866     1 
 1865  1867     1 
 1865  1868     1 
 1869  1870     1 
 1869  1871     1 
 1871  1872     1 
 1871  1873     1 
 1873  1874     1 
 1873  1875     1 
 1873  1879     1 
 1875  1876     1 
 1875  1877     1 
 1875  1878     1 
 1879  1880     1 
 1879  1881     1 
 1881  1882     1 
 1881  1883     1 
 1883  1884     1 
 1883  1885     1 
 1883  1893     1 
 1885  1886     1 
 1885  1887     1 
 1885  1891     1 
 1887  1888     1 
 1887  1889     1 
 1887  1890     1 
 1891  1892     1 
 1893  1894     1 
 1893  1895     1 
 1895  1896     1 
 1895  1897     1 
 1897  1898     1 
 1897  1899     1 
 1897  1909     1 
 1899  1900     1 
 1899  1901     1 
 1899  1905     1 
 1901  1902     1 
 1901  1903     1 
 1901  1904     1 
 1905  1906     1 
 1905  1907     1 
 1905  1908     1 
 1909  1910     1 
 1909  1911     1 
 1911  1912     1 
 1911  1913     1 
 1913  1914     1 
 1913  1915     1 
 1913  1916     1 
 1916  1917     1 
 1916  1918     1 
 1918  1919     1 
 1918  1928     1 
 1919  1920     1 
 1919  1921     1 
 1919  1922     1 
 1922  1923     1 
 1922  1924     1 
 1922  1925     1 
 1925  1926     1 
 1925  1927     1 
 1925  1928     1 
 1928  1929     1 
 1928  1930     1 
 1930  1931     1 
 1930  1932     1 
 1932  1933     1 
 1932  1934     1 
 1934  1935     1 
 1934  1936     1 
 1934  1949     1 
 1936  1937     1 
 1936  1938     1 
 1936  1942     1 
 1938  1939     1 
 1938  1940     1 
 1938  1941     1 
 1942  1943     1 
 1942  1944     1 
 1942  1945     1 
 1945  1946     1 
 1945  1947     1 
 1945  1948     1 
 1949  1950     1 
 1949  1951     1 
 1951  1952     1 
 1951  1953     1 
 1953  1954     1 
 1953  1955     1 
 1953  1960     1 
 1955  1956     1 
 1955  1957     1 
 1955  1958     1 
 1958  1959     1 
 1960  1961     1 
 1960  1962     1 
 1962  1963     1 
 1962  1964     1 
 1964  1965     1 
 1964  1966     1 
 1964  1976     1 
 1966  1967     1 
 1966  1968     1 
 1966  1972     1 
 1968  1969     1 
 1968  1970     1 
 1968  1971     1 
 1972  1973     1 
 1972  1974     1 
 1972  1975     1 
 1976  1977     1 
 1976  1978     1 
 1978  1979     1 
 1978  1980     1 
 1980  1981     1 
 1980  1982     1 
 1980  1986     1 
 1982  1983     1 
 1982  1984     1 
 1982  1985     1 
 1986  1987     1 
 1986  1988     1 
 1988  1989     1 
 1988  1990     1 
 1990  1991     1 
 1990  1992     1 
 1990  2005     1 
 1992  1993     1 
 1992  1994     1 
 1992  1998     1 
 1994  1995     1 
 1994  1996     1 
 1994  1997     1 
 1998  1999     1 
 1998  2000     1 
 1998  2001     1 
 2001  2002     1 
 2001  2003     1 
 2001  2004     1 
 2005  2006     1 
 2005  2007     1 
 2007  2008     1 
 2007  2009     1 
 2009  2010     1 
 2009  2011     1 
 2009  2017     1 
 2011  2012     1 
 2011  2013     1 
 2011  2014     1 
 2014  2015     1 
 2014  2016     1 
 2017  2018     1 
 2017  2019     1 
 2019  2020     1 
 2019  2021     1 
 2021  2022     1 
 2021  2023     1 
 2021  2027     1 
 2023  2024     1 
 2023  2025     1 
 2023  2026     1 
 2027  2028     1 
 2027  2029     1 
 2029  2030     1 
 2029  2031     1 
 2031  2032     1 
 2031  2033     1 
 2031  2034     1 
 2034  2035     1 
 2034  2036     1 
 2036  2037     1 
 2036  2038     1 
 2038  2039     1 
 2038  2040     1 
 2038  2051     1 
 2040  2041     1 
 2040  2042     1 
 2040  2043     1 
 2043  2044     1 
 2043  2049     1 
 2044  2045     1 
 2045  2046     1 
 2045  2047     1 
 2047  2048     1 
 2047  2049     1 
 2049  2050     1 
 2051  2052     1 
 2051  2053     1 
 2053  2054     1 
 2053  2055     1 
 2055  2056     1 
 2055  2057     1 
 2055  2066     1 
 2057  2058     1 
 2057  2059     1 
 2057  2060     1 
 2060  2061     1 
 2060  2062     1 
 2060  2063     1 
 2063  2064     1 
 2063  2065     1 
 2066  2067     1 
 2066  2068     1 
 2068  2069     1 
 2068  2070     1 
 2070  2071     1 
 2070  2072     1 
 2070  2077     1 
 2072  2073     1 
 2072  2074     1 
 2072  2075     1 
 2075  2076     1 
 2077  2078     1 
 2077  2079     1 
 2079  2080     1 
 2079  2081     1 
 2081  2082     1 
 2081  2083     1 
 2081  2097     1 
 2083  2084     1 
 2083  2085     1 
 2083  2086     1 
 2086  2087     1 
 2086  2095     1 
 2087  2088     1 
 2087  2089     1 
 2089  2090     1 
 2089  2091     1 
 2091  2092     1 
 2091  2093     1 
 2093  2094     1 
 2093  2095     1 
 2095  2096     1 
 2097  2098     1 
 2097  2099     1 
 2099  2100     1 
 2099  2101     1 
 2101  2102     1 
 2101  2103     1 
 2101  2116     1 
 2103  2104     1 
 2103  2105     1 
 2103  2106     1 
 2106  2107     1 
 2106  2108     1 
 2106  2112     1 
 2108  2109     1 
 2108  2110     1 
 2108  2111     1 
 2112  2113     1 
 2112  2114     1 
 2112  2115     1 
 2116  2117     1 
 2116  2118     1 
 2118  2119     1 
 2118  2120     1 
 2120  2121     1 
 2120  2122     1 
 2120  2136     1 
 2122  2123     1 
 2122  2124     1 
 2122  2125     1 
 2125  2126     1 
 2125  2134     1 
 2126  2127     1 
 2126  2128     1 
 2128  2129     1 
 2128  2130     1 
 2130  2131     1 
 2130  2132     1 
 2132  2133     1 
 2132  2134     1 
 2134  2135     1 
 2136  2137     1 
 2136  2138     1 
 2138  2139     1 
 2138  2140     1 
 2140  2141     1 
 2140  2142     1 
 2140  2157     1 
 2142  2143     1 
 2142  2144     1 
 2142  2145     1 
 2145  2146     1 
 2145  2155     1 
 2146  2147     1 
 2146  2148     1 
 2148  2149     1 
 2148  2150     1 
 2150  2151     1 
 2150  2153     1 
 2151  2152     1 
 2153  2154     1 
 2153  2155     1 
 2155  2156     1 
 2157  2158     1 
 2157  2159     1 
 2159  2160     1 
 2159  2161     1 
 2161  2162     1 
 2161  2163     1 
 2161  2179     1 
 2163  2164     1 
 2163  2165     1 
 2163  2166     1 
 2166  2167     1 
 2166  2168     1 
 2166  2169     1 
 2169  2170     1 
 2169  2171     1 
 2169  2172     1 
 2172  2173     1 
 2172  2174     1 
 2172  2175     1 
 2175  2176     1 
 2175  2177     1 
 2175  2178     1 
 2179  2180     1 
 2179  2181     1 
 2181  2182     1 
 2181  2183     1 
 2183  2184     1 
 2183  2185     1 
 2183  2194     1 
 2185  2186     1 
 2185  2187     1 
 2185  2188     1 
 2188  2189     1 
 2188  2190     1 
 2188  2191     1 
 2191  2192     1 
 2191  2193     1 
 2194  2195     1 
 2194  2196     1 
 2196  2197     1 
 2196  2198     1 
 2198  2199     1 
 2198  2200     1 
 2198  2201     1 
 2201  2202     1 
 2201  2203     1 
 2203  2204     1 
 2203  2205     1 
 2205  2206     1 
 2205  2207     1 
 2205  2220     1 
 2207  2208     1 
 2207  2209     1 
 2207  2213     1 
 2209  2210     1 
 2209  2211     1 
 2209  2212     1 
 2213  2214     1 
 2213  2215     1 
 2213  2216     1 
 2216  2217     1 
 2216  2218     1 
 2216  2219     1 
 2220  2221     1 
 2220  2222     1 
 2222  2223     1 
 2222  2224     1 
 2224  2225     1 
 2224  2226     1 
 2224  2241     1 
 2226  2227     1 
 2226  2228     1 
 2226  2229     1 
 2229  2230     1 
 2229  2239     1 
 2230  2231     1 
 2230  2232     1 
 2232  2233     1 
 2232  2234     1 
 2234  2235     1 
 2234  2237     1 
 2235  2236     1 
 2237  2238     1 
 2237  2239     1 
 2239  2240     1 
 2241  2242     1 
 2241  2243     1 
 2243  2244     1 
 2243  2245     1 
 2245  2246     1 
 2245  2247     1 
 2245  2261     1 
 2247  2248     1 
 2247  2249     1 
 2247  2250     1 
 2250  2251     1 
 2250  2259     1 
 2251  2252     1 
 2251  2253     1 
 2253  2254     1 
 2253  2255     1 
 2255  2256     1 
 2255  2257     1 
 2257  2258     1 
 2257  2259     1 
 2259  2260     1 
 2261  2262     1 
 2261  2263     1 
 2263  2264     1 
 2263  2265     1 
 2265  2266     1 
 2265  2267     1 
 2265  2276     1 
 2267  2268     1 
 2267  2269     1 
 2267  2270     1 
 2270  2271     1 
 2270  2272     1 
 2270  2273     1 
 2273  2274     1 
 2273  2275     1 
 2276  2277     1 
 2276  2278     1 
 2278  2279     1 
 2278  2288     1 
 2279  2280     1 
 2279  2281     1 
 2279  2282     1 
 2282  2283     1 
 2282  2284     1 
 2282  2285     1 
 2285  2286     1 
 2285  2287     1 
 2285  2288     1 
 2288  2289     1 
 2288  2290     1 
 2290  2291     1 
 2290  2292     1 
 2292  2293     1 
 2292  2294     1 
 2294  2295     1 
 2294  2296     1 
 2294  2302     1 
 2296  2297     1 
 2296  2298     1 
 2296  2299     1 
 2299  2300     1 
 2299  2301     1 
 2302  2303     1 
 2302  2304     1 
 2304  2305     1 
 2304  2306     1 
 2306  2307     1 
 2306  2308     1 
 2306  2312     1 
 2308  2309     1 
 2308  2310     1 
 2308  2311     1 
 2311  3070     1 
 2312  2313     1 
 2312  2314     1 
 2314  2315     1 
 2314  2316     1 
 2316  2317     1 
 2316  2318     1 
 2316  2323     1 
 2318  2319     1 
 2318  2320     1 
 2318  2321     1 
 2321  2322     1 
 2323  2324     1 
 2323  2325     1 
 2325  2326     1 
 2325  2327     1 
 2327  2328     1 
 2327  2329     1 
 2327  2334     1 
 2329  2330     1 
 2329  2331     1 
 2329  2332     1 
 2332  2333     1 
 2334  2335     1 
 2334  2336     1 
 2336  2337     1 
 2336  2338     1 
 2338  2339     1 
 2338  2340     1 
 2338  2349     1 
 2340  2341     1 
 2340  2342     1 
 2340  2343     1 
 2343  2344     1 
 2343  2345     1 
 2343  2346     1 
 2346  2347     1 
 2346  2348     1 
 2349  2350     1 
 2349  2351     1 
 2351  2352     1 
 2351  2353     1 
 2353  2354     1 
 2353  2355     1 
 2353  2361     1 
 2355  2356     1 
 2355  2357     1 
 2355  2358     1 
 2358  2359     1 
 2358  2360     1 
 2361  2362     1 
 2361  2363     1 
 2363  2364     1 
 2363  2365     1 
 2365  2366     1 
 2365  2367     1 
 2365  2378     1 
 2367  2368     1 
 2367  2369     1 
 2367  2370     1 
 2370  2371     1 
 2370  2372     1 
 2370  2373     1 
 2373  2374     1 
 2374  2375     1 
 2374  2376     1 
 2374  2377     1 
 2378  2379     1 
 2378  2380     1 
 2380  2381     1 
 2380  2382     1 
 2382  2383     1 
 2382  2384     1 
 2382  2390     1 
 2384  2385     1 
 2384  2386     1 
 2384  2387     1 
 2387  2388     1 
 2387  2389     1 
 2390  2391     1 
 2390  2392     1 
 2392  2393     1 
 2392  2394     1 
 2394  2395     1 
 2394  2396     1 
 2394  2407     1 
 2396  2397     1 
 2396  2398     1 
 2396  2399     1 
 2399  2400     1 
 2399  2405     1 
 2400  2401     1 
 2401  2402     1 
 2401  2403     1 
 2403  2404     1 
 2403  2405     1 
 2405  2406     1 
 2407  2408     1 
 2407  2409     1 
 2409  2410     1 
 2409  2411     1 
 2411  2412     1 
 2411  2413     1 
 2411  2414     1 
 2414  2415     1 
 2414  2416     1 
 2416  2417     1 
 2416  2418     1 
 2418  2419     1 
 2418  2420     1 
 2418  2430     1 
 2420  2421     1 
 2420  2422     1 
 2420  2426     1 
 2422  2423     1 
 2422  2424     1 
 2422  2425     1 
 2426  2427     1 
 2426  2428     1 
 2426  2429     1 
 2430  2431     1 
 2430  2432     1 
 2432  2433     1 
 2432  2434     1 
 2434  2435     1 
 2434  2436     1 
 2434  2449     1 
 2436  2437     1 
 2436  2438     1 
 2436  2439     1 
 2439  2440     1 
 2439  2441     1 
 2439  2445     1 
 2441  2442     1 
 2441  2443     1 
 2441  2444     1 
 2445  2446     1 
 2445  2447     1 
 2445  2448     1 
 2449  2450     1 
 2449  2451     1 
 2451  2452     1 
 2451  2453     1 
 2453  2454     1 
 2453  2455     1 
 2453  2465     1 
 2455  2456     1 
 2455  2457     1 
 2455  2461     1 
 2457  2458     1 
 2457  2459     1 
 2457  2460     1 
 2461  2462     1 
 2461  2463     1 
 2461  2464     1 
 2465  2466     1 
 2465  2467     1 
 2467  2468     1 
 2467  2469     1 
 2469  2470     1 
 2469  2471     1 
 2469  2481     1 
 2471  2472     1 
 2471  2473     1 
 2471  2477     1 
 2473  2474     1 
 2473  2475     1 
 2473  2476     1 
 2477  2478     1 
 2477  2479     1 
 2477  2480     1 
 2481  2482     1 
 2481  2483     1 
 2483  2484     1 
 2483  2485     1 
 2485  2486     1 
 2485  2487     1 
 2485  2488     1 
 2488  2489     1 
 2488  2490     1 
 2490  2491     1 
 2490  2492     1 
 2492  2493     1 
 2492  2494     1 
 2492  2509     1 
 2494  2495     1 
 2494  2496     1 
 2494  2497     1 
 2497  2498     1 
 2497  2507     1 
 2498  2499     1 
 2498  2500     1 
 2500  2501     1 
 2500  2502     1 
 2502  2503     1 
 2502  2505     1 
 2503  2504     1 
 2505  2506     1 
 2505  2507     1 
 2507  2508     1 
 2509  2510     1 
 2509  2511     1 
 2511  2512     1 
 2511  2513     1 
 2513  2514     1 
 2513  2515     1 
 2513  2516     1 
 2516  2517     1 
 2516  2518     1 
 2518  2519     1 
 2518  2520     1 
 2520  2521     1 
 2520  2522     1 
 2520  2536     1 
 2522  2523     1 
 2522  2524     1 
 2522  2525     1 
 2525  2526     1 
 2525  2534     1 
 2526  2527     1 
 2526  2528     1 
 2528  2529     1 
 2528  2530     1 
 2530  2531     1 
 2530  2532     1 
 2532  2533     1 
 2532  2534     1 
 2534  2535     1 
 2536  2537     1 
 2536  2538     1 
 2538  2539     1 
 2538  2540     1 
 2540  2541     1 
 2540  2542     1 
 2540  2551     1 
 2542  2543     1 
 2542  2544     1 
 2542  2545     1 
 2545  2546     1 
 2545  2547     1 
 2545  2548     1 
 2548  2549     1 
 2548  2550     1 
 2551  2552     1 
 2551  2553     1 
 2553  2554     1 
 2553  2555     1 
 2555  2556     1 
 2555  2557     1 
 2555  2562     1 
 2557  2558     1 
 2557  2559     1 
 2557  2560     1 
 2560  2561     1 
 2562  2563     1 
 2562  2564     1 
 2564  2565     1 
 2564  2566     1 
 2566  2567     1 
 2566  2568     1 
 2566  2576     1 
 2568  2569     1 
 2568  2570     1 
 2568  2574     1 
 2570  2571     1 
 2570  2572     1 
 2570  2573     1 
 2574  2575     1 
 2576  2577     1 
 2576  2578     1 
 2578  2579     1 
 2578  2580     1 
 2580  2581     1 
 2580  2582     1 
 2580  2590     1 
 2582  2583     1 
 2582  2584     1 
 2582  2585     1 
 2585  2586     1 
 2585  2587     1 
 2587  2588     1 
 2587  2589     1 
 2590  2591     1 
 2590  2592     1 
 2592  2593     1 
 2592  2594     1 
 2594  2595     1 
 2594  2596     1 
 2594  2612     1 
 2596  2597     1 
 2596  2598     1 
 2596  2599     1 
 2599  2600     1 
 2599  2601     1 
 2599  2602     1 
 2602  2603     1 
 2602  2604     1 
 2602  2605     1 
 2605  2606     1 
 2605  2607     1 
 2605  2608     1 
 2608  2609     1 
 2608  2610     1 
 2608  2611     1 
 2612  2613     1 
 2612  2614     1 
 2614  2615     1 
 2614  2616     1 
 2616  2617     1 
 2616  2618     1 
 2616  2633     1 
 2618  2619     1 
 2618  2620     1 
 2618  2621     1 
 2621  2622     1 
 2621  2631     1 
 2622  2623     1 
 2622  2624     1 
 2624  2625     1 
 2624  2626     1 
 2626  2627     1 
 2626  2629     1 
 2627  2628     1 
 2629  2630     1 
 2629  2631     1 
 2631  2632     1 
 2633  2634     1 
 2633  2635     1 
 2635  2636     1 
 2635  2637     1 
 2637  2638     1 
 2637  2639     1 
 2637  2657     1 
 2639  2640     1 
 2639  2641     1 
 2639  2642     1 
 2642  2643     1 
 2642  2656     1 
 2643  2644     1 
 2643  2645     1 
 2645  2646     1 
 2645  2647     1 
 2647  2648     1 
 2647  2656     1 
 2648  2649     1 
 2648  2650     1 
 2650  2651     1 
 2650  2652     1 
 2652  2653     1 
 2652  2654     1 
 2654  2655     1 
 2654  2656     1 
 2657  2658     1 
 2657  2659     1 
 2659  2660     1 
 2659  2661     1 
 2661  2662     1 
 2661  2663     1 
 2661  2676     1 
 2663  2664     1 
 2663  2665     1 
 2663  2666     1 
 2666  2667     1 
 2666  2668     1 
 2666  2672     1 
 2668  2669     1 
 2668  2670     1 
 2668  2671     1 
 2672  2673     1 
 2672  2674     1 
 2672  2675     1 
 2676  2677     1 
 2676  2678     1 
 2678  2679     1 
 2678  2680     1 
 2680  2681     1 
 2680  2682     1 
 2680  2692     1 
 2682  2683     1 
 2682  2684     1 
 2682  2688     1 
 2684  2685     1 
 2684  2686     1 
 2684  2687     1 
 2688  2689     1 
 2688  2690     1 
 2688  2691     1 
 2692  2693     1 
 2692  2694     1 
 2694  2695     1 
 2694  2696     1 
 2696  2697     1 
 2696  2698     1 
 2696  2714     1 
 2698  2699     1 
 2698  2700     1 
 2698  2701     1 
 2701  2702     1 
 2701  2703     1 
 2701  2704     1 
 2704  2705     1 
 2704  2706     1 
 2704  2707     1 
 2707  2708     1 
 2707  2709     1 
 2707  2710     1 
 2710  2711     1 
 2710  2712     1 
 2710  2713     1 
 2714  2715     1 
 2714  2716     1 
 2716  2717     1 
 2716  2718     1 
 2718  2719     1 
 2718  2720     1 
 2718  2728     1 
 2720  2721     1 
 2720  2722     1 
 2720  2723     1 
 2723  2724     1 
 2723  2725     1 
 2725  2726     1 
 2725  2727     1 
 2728  2729     1 
 2728  2730     1 
 2730  2731     1 
 2730  2732     1 
 2732  2733     1 
 2732  2734     1 
 2732  2739     1 
 2734  2735     1 
 2734  2736     1 
 2734  2737     1 
 2737  2738     1 
 2739  2740     1 
 2739  2741     1 
 2741  2742     1 
 2741  2743     1 
 2743  2744     1 
 2743  2745     1 
 2743  2763     1 
 2745  2746     1 
 2745  2747     1 
 2745  2748     1 
 2748  2749     1 
 2748  2762     1 
 2749  2750     1 
 2749  2751     1 
 2751  2752     1 
 2751  2753     1 
 2753  2754     1 
 2753  2762     1 
 2754  2755     1 
 2754  2756     1 
 2756  2757     1 
 2756  2758     1 
 2758  2759     1 
 2758  2760     1 
 2760  2761     1 
 2760  2762     1 
 2763  2764     1 
 2763  2765     1 
 2765  2766     1 
 2765  2767     1 
 2767  2768     1 
 2767  2769     1 
 2767  2770     1 
 2770  2771     1 
 2770  2772     1 
 2772  2773     1 
 2772  2774     1 
 2774  2775     1 
 2774  2776     1 
 2774  2785     1 
 2776  2777     1 
 2776  2778     1 
 2776  2779     1 
 2779  2780     1 
 2779  2781     1 
 2779  2782     1 
 2782  2783     1 
 2782  2784     1 
 2785  2786     1 
 2785  2787     1 
 2787  2788     1 
 2787  2789     1 
 2789  2790     1 
 2789  2791     1 
 2789  2800     1 
 2791  2792     1 
 2791  2793     1 
 2791  2794     1 
 2794  2795     1 
 2794  2796     1 
 2794  2797     1 
 2797  2798     1 
 2797  2799     1 
 2800  2801     1 
 2800  2802     1 
 2802  2803     1 
 2802  2804     1 
 2804  2805     1 
 2804  2806     1 
 2804  2824     1 
 2806  2807     1 
 2806  2808     1 
 2806  2809     1 
 2809  2810     1 
 2809  2823     1 
 2810  2811     1 
 2810  2812     1 
 2812  2813     1 
 2812  2814     1 
 2814  2815     1 
 2814  2823     1 
 2815  2816     1 
 2815  2817     1 
 2817  2818     1 
 2817  2819     1 
 2819  2820     1 
 2819  2821     1 
 2821  2822     1 
 2821  2823     1 
 2824  2825     1 
 2824  2826     1 
 2826  2827     1 
 2826  2828     1 
 2828  2829     1 
 2828  2830     1 
 2828  2831     1 
 2831  2832     1 
 2831  2833     1 
 2833  2834     1 
 2833  2835     1 
 2835  2836     1 
 2835  2837     1 
 2835  2848     1 
 2837  2838     1 
 2837  2839     1 
 2837  2840     1 
 2840  2841     1 
 2840  2842     1 
 2840  2843     1 
 2843  2844     1 
 2844  2845     1 
 2844  2846     1 
 2844  2847     1 
 2848  2849     1 
 2848  2850     1 
 2850  2851     1 
 2850  2852     1 
 2852  2853     1 
 2852  2854     1 
 2852  2855     1 
 2855  2856     1 
 2855  2857     1 
 2857  2858     1 
 2857  2859     1 
 2859  2860     1 
 2859  2861     1 
 2859  2862     1 
 2862  2863     1 
 2862  2864     1 
 2864  2865     1 
 2864  2866     1 
 2866  2867     1 
 2866  2868     1 
 2866  2883     1 
 2868  2869     1 
 2868  2870     1 
 2868  2871     1 
 2871  2872     1 
 2871  2881     1 
 2872  2873     1 
 2872  2874     1 
 2874  2875     1 
 2874  2876     1 
 2876  2877     1 
 2876  2879     1 
 2877  2878     1 
 2879  2880     1 
 2879  2881     1 
 2881  2882     1 
 2883  2884     1 
 2883  2885     1 
 2885  2886     1 
 2885  2887     1 
 2887  2888     1 
 2887  2889     1 
 2887  2899     1 
 2889  2890     1 
 2889  2891     1 
 2889  2895     1 
 2891  2892     1 
 2891  2893     1 
 2891  2894     1 
 2895  2896     1 
 2895  2897     1 
 2895  2898     1 
 2899  2900     1 
 2899  2901     1 
 2901  2902     1 
 2901  2903     1 
 2903  2904     1 
 2903  2905     1 
 2903  2921     1 
 2905  2906     1 
 2905  2907     1 
 2905  2908     1 
 2908  2909     1 
 2908  2910     1 
 2908  2911     1 
 2911  2912     1 
 2911  2913     1 
 2911  2914     1 
 2914  2915     1 
 2914  2916     1 
 2914  2917     1 
 2917  2918     1 
 2917  2919     1 
 2917  2920     1 
 2921  2922     1 
 2921  2923     1 
 2923  2924     1 
 2923  2925     1 
 2925  2926     1 
 2925  2927     1 
 2925  2938     1 
 2927  2928     1 
 2927  2929     1 
 2927  2930     1 
 2930  2931     1 
 2930  2932     1 
 2930  2933     1 
 2933  2934     1 
 2934  2935     1 
 2934  2936     1 
 2934  2937     1 
 2938  2939     1 
 2938  2940     1 
 2940  2941     1 
 2940  2942     1 
 2942  2943     1 
 2942  2944     1 
 2942  2948     1 
 2944  2945     1 
 2944  2946     1 
 2944  2947     1 
 2948  2949     1 
 2948  2950     1 
 2950  2951     1 
 2950  2952     1 
 2952  2953     1 
 2952  2954     1 
 2952  2970     1 
 2954  2955     1 
 2954  2956     1 
 2954  2957     1 
 2957  2958     1 
 2957  2959     1 
 2957  2960     1 
 2960  2961     1 
 2960  2962     1 
 2960  2963     1 
 2963  2964     1 
 2963  2965     1 
 2963  2966     1 
 2966  2967     1 
 2966  2968     1 
 2966  2969     1 
 2970  2971     1 
 2970  2972     1 
 2972  2973     1 
 2972  2974     1 
 2974  2975     1 
 2974  2976     1 
 2974  2982     1 
 2976  2977     1 
 2976  2978     1 
 2976  2979     1 
 2979  2980     1 
 2979  2981     1 
 2982  2983     1 
 2982  2984     1 
 2984  2985     1 
 2984  2986     1 
 2986  2987     1 
 2986  2988     1 
 2986  3006     1 
 2988  2989     1 
 2988  2990     1 
 2988  2991     1 
 2991  2992     1 
 2991  2993     1 
 2991  2994     1 
 2994  2995     1 
 2994  2996     1 
 2994  2997     1 
 2997  2998     1 
 2997  2999     1 
 2999  3000     1 
 2999  3003     1 
 3000  3001     1 
 3000  3002     1 
 3003  3004     1 
 3003  3005     1 
 3006  3007     1 
 3006  3008     1 
 3008  3009     1 
 3008  3010     1 
 3010  3011     1 
 3010  3012     1 
 3010  3030     1 
 3012  3013     1 
 3012  3014     1 
 3012  3015     1 
 3015  3016     1 
 3015  3017     1 
 3015  3018     1 
 3018  3019     1 
 3018  3020     1 
 3018  3021     1 
 3021  3022     1 
 3021  3023     1 
 3023  3024     1 
 3023  3027     1 
 3024  3025     1 
 3024  3026     1 
 3027  3028     1 
 3027  3029     1 
 3030  3031     1 
 3030  3032     1 
 3032  3033     1 
 3032  3034     1 
 3034  3035     1 
 3034  3036     1 
 3034  3044     1 
 3036  3037     1 
 3036  3038     1 
 3036  3039     1 
 3039  3040     1 
 3039  3041     1 
 3041  3042     1 
 3041  3043     1 
 3044  3045     1 
 3044  3046     1 
 3046  3047     1 
 3046  3048     1 
 3048  3049     1 
 3048  3050     1 
 3048  3061     1 
 3050  3051     1 
 3050  3052     1 
 3050  3053     1 
 3053  3054     1 
 3053  3059     1 
 3054  3055     1 
 3055  3056     1 
 3055  3057     1 
 3057  3058     1 
 3057  3059     1 
 3059  3060     1 
 3061  3062     1 
 3061  3063     1 
 3063  3064     1 
 3063  3065     1 
 3065  3066     1 
 3065  3067     1 
 3065  3071     1 
 3067  3068     1 
 3067  3069     1 
 3067  3070     1 
 3071  3072     1 
 3071  3073     1 
 3073  3074     1 
 3073  3075     1 
 3075  3076     1 
 3075  3077     1 
 3075  3078     1 
 3078  3079     1 
 3078  3080     1 
 3080  3081     1 
 3080  3082     1 
 3082  3083     1 
 3082  3084     1 
 3082  3097     1 
 3084  3085     1 
 3084  3086     1 
 3084  3090     1 
 3086  3087     1 
 3086  3088     1 
 3086  3089     1 
 3090  3091     1 
 3090  3092     1 
 3090  3093     1 
 3093  3094     1 
 3093  3095     1 
 3093  3096     1 
 3097  3098     1 
 3097  3099     1 
 3099  3100     1 
 3099  3101     1 
 3101  3102     1 
 3101  3103     1 
 3101  3107     1 
 3103  3104     1 
 3103  3105     1 
 3103  3106     1 
 3107  3108     1 
 3107  3109     1 
 3109  3110     1 
 3109  3111     1 
 3111  3112     1 
 3111  3113     1 
 3111  3118     1 
 3113  3114     1 
 3113  3115     1 
 3113  3116     1 
 3116  3117     1 
 3118  3119     1 
 3118  3120     1 
 3120  3121     1 
 3120  3122     1 
 3122  3123     1 
 3122  3124     1 
 3122  3128     1 
 3124  3125     1 
 3124  3126     1 
 3124  3127     1 
 3128  3129     1 
 3128  3130     1 
 3130  3131     1 
 3130  3132     1 
 3132  3133     1 
 3132  3134     1 
 3132  3138     1 
 3134  3135     1 
 3134  3136     1 
 3134  3137     1 
 3138  3139     1 
 3138  3140     1 
 3140  3141     1 
 3140  3142     1 
 3142  3143     1 
 3142  3144     1 
 3142  3149     1 
 3144  3145     1 
 3144  3146     1 
 3144  3147     1 
 3147  3148     1 
 3149  3150     1 
 3149  3151     1 
 3151  3152     1 
 3151  3153     1 
 3153  3154     1 
 3153  3155     1 
 3153  3170     1 
 3155  3156     1 
 3155  3157     1 
 3155  3158     1 
 3158  3159     1 
 3158  3168     1 
 3159  3160     1 
 3159  3161     1 
 3161  3162     1 
 3161  3163     1 
 3163  3164     1 
 3163  3166     1 
 3164  3165     1 
 3166  3167     1 
 3166  3168     1 
 3168  3169     1 
 3170  3171     1 
 3170  3172     1 
 3172  3173     1 
 3172  3182     1 
 3173  3174     1 
 3173  3175     1 
 3173  3176     1 
 3176  3177     1 
 3176  3178     1 
 3176  3179     1 
 3179  3180     1 
 3179  3181     1 
 3179  3182     1 
 3182  3183     1 
 3182  3184     1 
 3184  3185     1 
 3184  3186     1 
 3186  3187     1 
 3186  3188     1 
 3188  3189     1 
 3188  3190     1 
 3188  3198     1 
 3190  3191     1 
 3190  3192     1 
 3190  3196     1 
 3192  3193     1 
 3192  3194     1 
 3192  3195     1 
 3196  3197     1 
 3198  3199     1 
 3198  3200     1 
 3200  3201     1 
 3200  3202     1 
 3202  3203     1 
 3202  3204     1 
 3202  3214     1 
 3204  3205     1 
 3204  3206     1 
 3204  3210     1 
 3206  3207     1 
 3206  3208     1 
 3206  3209     1 
 3210  3211     1 
 3210  3212     1 
 3210  3213     1 
 3214  3215     1 
 3214  3216     1 

[ pairs ]
;  ai    aj funct            c0            c1            c2            c3
    1     8     1 
    1     9     1 
    1    10     1 
    1    12     1 
    1    13     1 
    2     6     1 
    2     7     1 
    2    11     1 
    3     6     1 
    3     7     1 
    3    11     1 
    4     6     1 
    4     7     1 
    4    11     1 
    5    14     1 
    5    23     1 
    6     8     1 
    6     9     1 
    6    10     1 
    6    12     1 
    6    13     1 
    7    12     1 
    7    13     1 
    8    11     1 
    9    11     1 
   10    11     1 
   11    15     1 
   11    16     1 
   11    17     1 
   11    20     1 
   11    24     1 
   11    25     1 
   12    14     1 
   12    23     1 
   13    18     1 
   13    19     1 
   13    21     1 
   13    22     1 
   13    26     1 
   13    27     1 
   14    21     1 
   14    22     1 
   14    24     1 
   14    25     1 
   15    18     1 
   15    19     1 
   15    20     1 
   15    23     1 
   16    18     1 
   16    19     1 
   16    20     1 
   16    23     1 
   17    24     1 
   17    25     1 
   18    21     1 
   18    22     1 
   18    23     1 
   19    21     1 
   19    22     1 
   19    23     1 
   20    26     1 
   20    27     1 
   21    24     1 
   21    25     1 
   22    24     1 
   22    25     1 
   23    28     1 
   23    29     1 
   24    26     1 
   24    27     1 
   25    30     1 
   25    31     1 
   25    49     1 
   26    28     1 
   26    29     1 
   27    32     1 
   27    33     1 
   27    34     1 
   27    50     1 
   27    51     1 
   28    30     1 
   28    31     1 
   28    49     1 
   29    35     1 
   29    36     1 
   29    37     1 
   29    52     1 
   29    53     1 
   30    32     1 
   30    33     1 
   30    34     1 
   30    50     1 
   30    51     1 
   31    38     1 
   31    39     1 
   31    40     1 
   31    50     1 
   31    51     1 
   32    35     1 
   32    36     1 
   32    37     1 
   32    49     1 
   33    35     1 
   33    36     1 
   33    37     1 
   33    49     1 
   34    41     1 
   34    42     1 
   34    49     1 
   35    38     1 
   35    39     1 
   35    40     1 
   36    38     1 
   36    39     1 
   36    40     1 
   37    43     1 
   37    46     1 
   38    41     1 
   38    42     1 
   39    41     1 
   39    42     1 
   40    44     1 
   40    45     1 
   40    47     1 
   40    48     1 
   41    43     1 
   41    46     1 
   43    47     1 
   43    48     1 
   44    46     1 
   45    46     1 
   49    54     1 
   49    55     1 
   49    60     1 
   50    52     1 
   50    53     1 
   51    56     1 
   51    57     1 
   51    58     1 
   51    61     1 
   51    62     1 
   52    54     1 
   52    55     1 
   52    60     1 
   53    59     1 
   53    63     1 
   53    64     1 
   54    56     1 
   54    57     1 
   54    58     1 
   54    61     1 
   54    62     1 
   55    61     1 
   55    62     1 
   56    59     1 
   56    60     1 
   57    59     1 
   57    60     1 
   58    60     1 
   60    65     1 
   60    66     1 
   60    76     1 
   61    63     1 
   61    64     1 
   62    67     1 
   62    68     1 
   62    72     1 
   62    77     1 
   62    78     1 
   63    65     1 
   63    66     1 
   63    76     1 
   64    69     1 
   64    70     1 
   64    71     1 
   64    73     1 
   64    74     1 
   64    75     1 
   64    79     1 
   64    80     1 
   65    67     1 
   65    68     1 
   65    72     1 
   65    77     1 
   65    78     1 
   66    77     1 
   66    78     1 
   67    69     1 
   67    70     1 
   67    71     1 
   67    73     1 
   67    74     1 
   67    75     1 
   67    76     1 
   68    73     1 
   68    74     1 
   68    75     1 
   68    76     1 
   69    72     1 
   70    72     1 
   71    72     1 
   72    76     1 
   76    81     1 
   76    82     1 
   76    88     1 
   77    79     1 
   77    80     1 
   78    83     1 
   78    84     1 
   78    85     1 
   78    89     1 
   78    90     1 
   79    81     1 
   79    82     1 
   79    88     1 
   80    86     1 
   80    87     1 
   80    91     1 
   80    92     1 
   81    83     1 
   81    84     1 
   81    85     1 
   81    89     1 
   81    90     1 
   82    89     1 
   82    90     1 
   83    86     1 
   83    87     1 
   83    88     1 
   84    86     1 
   84    87     1 
   84    88     1 
   85    88     1 
   88    93     1 
   88    94     1 
   88   112     1 
   89    91     1 
   89    92     1 
   90    95     1 
   90    96     1 
   90    97     1 
   90   113     1 
   90   114     1 
   91    93     1 
   91    94     1 
   91   112     1 
   92    98     1 
   92   111     1 
   92   115     1 
   92   116     1 
   93    95     1 
   93    96     1 
   93    97     1 
   93   113     1 
   93   114     1 
   94    99     1 
   94   100     1 
   94   102     1 
   94   109     1 
   94   113     1 
   94   114     1 
   95    98     1 
   95   111     1 
   95   112     1 
   96    98     1 
   96   111     1 
   96   112     1 
   97   101     1 
   97   103     1 
   97   107     1 
   97   110     1 
   97   112     1 
   98   103     1 
   98   109     1 
   99   101     1 
   99   102     1 
   99   111     1 
  100   104     1 
  100   105     1 
  100   109     1 
  101   103     1 
  101   111     1 
  102   106     1 
  102   107     1 
  102   110     1 
  103   108     1 
  103   109     1 
  104   106     1 
  104   107     1 
  104   111     1 
  105   110     1 
  105   111     1 
  106   108     1 
  106   109     1 
  108   110     1 
  108   111     1 
  112   117     1 
  112   118     1 
  112   136     1 
  113   115     1 
  113   116     1 
  114   119     1 
  114   120     1 
  114   121     1 
  114   137     1 
  114   138     1 
  115   117     1 
  115   118     1 
  115   136     1 
  116   122     1 
  116   123     1 
  116   124     1 
  116   139     1 
  116   140     1 
  117   119     1 
  117   120     1 
  117   121     1 
  117   137     1 
  117   138     1 
  118   125     1 
  118   126     1 
  118   127     1 
  118   137     1 
  118   138     1 
  119   122     1 
  119   123     1 
  119   124     1 
  119   136     1 
  120   122     1 
  120   123     1 
  120   124     1 
  120   136     1 
  121   128     1 
  121   129     1 
  121   136     1 
  122   125     1 
  122   126     1 
  122   127     1 
  123   125     1 
  123   126     1 
  123   127     1 
  124   130     1 
  124   133     1 
  125   128     1 
  125   129     1 
  126   128     1 
  126   129     1 
  127   131     1 
  127   132     1 
  127   134     1 
  127   135     1 
  128   130     1 
  128   133     1 
  130   134     1 
  130   135     1 
  131   133     1 
  132   133     1 
  136   141     1 
  136   142     1 
  136   151     1 
  137   139     1 
  137   140     1 
  138   143     1 
  138   144     1 
  138   145     1 
  138   152     1 
  138   153     1 
  139   141     1 
  139   142     1 
  139   151     1 
  140   146     1 
  140   147     1 
  140   148     1 
  140   154     1 
  140   155     1 
  141   143     1 
  141   144     1 
  141   145     1 
  141   152     1 
  141   153     1 
  142   149     1 
  142   150     1 
  142   152     1 
  142   153     1 
  143   146     1 
  143   147     1 
  143   148     1 
  143   151     1 
  144   146     1 
  144   147     1 
  144   148     1 
  144   151     1 
  145   151     1 
  146   149     1 
  146   150     1 
  147   149     1 
  147   150     1 
  151   156     1 
  151   157     1 
  151   173     1 
  152   154     1 
  152   155     1 
  153   158     1 
  153   159     1 
  153   160     1 
  153   174     1 
  153   175     1 
  154   156     1 
  154   157     1 
  154   173     1 
  155   161     1 
  155   162     1 
  155   163     1 
  155   176     1 
  155   177     1 
  156   158     1 
  156   159     1 
  156   160     1 
  156   174     1 
  156   175     1 
  157   164     1 
  157   165     1 
  157   166     1 
  157   174     1 
  157   175     1 
  158   161     1 
  158   162     1 
  158   163     1 
  158   173     1 
  159   161     1 
  159   162     1 
  159   163     1 
  159   173     1 
  160   167     1 
  160   168     1 
  160   169     1 
  160   173     1 
  161   164     1 
  161   165     1 
  161   166     1 
  162   164     1 
  162   165     1 
  162   166     1 
  163   170     1 
  163   171     1 
  163   172     1 
  164   167     1 
  164   168     1 
  164   169     1 
  165   167     1 
  165   168     1 
  165   169     1 
  167   170     1 
  167   171     1 
  167   172     1 
  168   170     1 
  168   171     1 
  168   172     1 
  173   178     1 
  173   179     1 
  173   180     1 
  174   176     1 
  174   177     1 
  175   181     1 
  175   182     1 
  176   178     1 
  176   179     1 
  176   180     1 
  177   183     1 
  177   184     1 
  178   181     1 
  178   182     1 
  179   181     1 
  179   182     1 
  180   185     1 
  180   186     1 
  180   201     1 
  181   183     1 
  181   184     1 
  182   187     1 
  182   188     1 
  182   189     1 
  182   202     1 
  182   203     1 
  183   185     1 
  183   186     1 
  183   201     1 
  184   190     1 
  184   199     1 
  184   204     1 
  184   205     1 
  185   187     1 
  185   188     1 
  185   189     1 
  185   202     1 
  185   203     1 
  186   191     1 
  186   192     1 
  186   197     1 
  186   200     1 
  186   202     1 
  186   203     1 
  187   190     1 
  187   199     1 
  187   201     1 
  188   190     1 
  188   199     1 
  188   201     1 
  189   193     1 
  189   194     1 
  189   198     1 
  189   201     1 
  190   195     1 
  190   197     1 
  190   200     1 
  191   193     1 
  191   194     1 
  191   199     1 
  192   196     1 
  192   198     1 
  192   199     1 
  193   195     1 
  193   197     1 
  194   200     1 
  195   198     1 
  195   199     1 
  196   197     1 
  198   200     1 
  201   206     1 
  201   207     1 
  201   217     1 
  202   204     1 
  202   205     1 
  203   208     1 
  203   209     1 
  203   213     1 
  203   218     1 
  203   219     1 
  204   206     1 
  204   207     1 
  204   217     1 
  205   210     1 
  205   211     1 
  205   212     1 
  205   214     1 
  205   215     1 
  205   216     1 
  205   220     1 
  205   221     1 
  206   208     1 
  206   209     1 
  206   213     1 
  206   218     1 
  206   219     1 
  207   218     1 
  207   219     1 
  208   210     1 
  208   211     1 
  208   212     1 
  208   214     1 
  208   215     1 
  208   216     1 
  208   217     1 
  209   214     1 
  209   215     1 
  209   216     1 
  209   217     1 
  210   213     1 
  211   213     1 
  212   213     1 
  213   217     1 
  217   222     1 
  217   223     1 
  217   231     1 
  218   220     1 
  218   221     1 
  219   224     1 
  219   225     1 
  219   229     1 
  219   232     1 
  219   233     1 
  220   222     1 
  220   223     1 
  220   231     1 
  221   226     1 
  221   227     1 
  221   228     1 
  221   230     1 
  221   234     1 
  221   243     1 
  222   224     1 
  222   225     1 
  222   229     1 
  222   232     1 
  222   233     1 
  223   232     1 
  223   233     1 
  224   226     1 
  224   227     1 
  224   228     1 
  224   230     1 
  224   231     1 
  225   230     1 
  225   231     1 
  226   229     1 
  227   229     1 
  228   229     1 
  229   231     1 
  231   235     1 
  231   236     1 
  231   237     1 
  231   240     1 
  231   244     1 
  231   245     1 
  232   234     1 
  232   243     1 
  233   238     1 
  233   239     1 
  233   241     1 
  233   242     1 
  233   246     1 
  233   247     1 
  234   241     1 
  234   242     1 
  234   244     1 
  234   245     1 
  235   238     1 
  235   239     1 
  235   240     1 
  235   243     1 
  236   238     1 
  236   239     1 
  236   240     1 
  236   243     1 
  237   244     1 
  237   245     1 
  238   241     1 
  238   242     1 
  238   243     1 
  239   241     1 
  239   242     1 
  239   243     1 
  240   246     1 
  240   247     1 
  241   244     1 
  241   245     1 
  242   244     1 
  242   245     1 
  243   248     1 
  243   249     1 
  244   246     1 
  244   247     1 
  245   250     1 
  245   251     1 
  245   261     1 
  246   248     1 
  246   249     1 
  247   252     1 
  247   253     1 
  247   257     1 
  247   262     1 
  247   263     1 
  248   250     1 
  248   251     1 
  248   261     1 
  249   254     1 
  249   255     1 
  249   256     1 
  249   258     1 
  249   259     1 
  249   260     1 
  249   264     1 
  249   265     1 
  250   252     1 
  250   253     1 
  250   257     1 
  250   262     1 
  250   263     1 
  251   262     1 
  251   263     1 
  252   254     1 
  252   255     1 
  252   256     1 
  252   258     1 
  252   259     1 
  252   260     1 
  252   261     1 
  253   258     1 
  253   259     1 
  253   260     1 
  253   261     1 
  254   257     1 
  255   257     1 
  256   257     1 
  257   261     1 
  261   266     1 
  261   267     1 
  261   283     1 
  262   264     1 
  262   265     1 
  263   268     1 
  263   269     1 
  263   270     1 
  263   284     1 
  263   285     1 
  264   266     1 
  264   267     1 
  264   283     1 
  265   271     1 
  265   272     1 
  265   273     1 
  265   286     1 
  265   287     1 
  266   268     1 
  266   269     1 
  266   270     1 
  266   284     1 
  266   285     1 
  267   274     1 
  267   275     1 
  267   276     1 
  267   284     1 
  267   285     1 
  268   271     1 
  268   272     1 
  268   273     1 
  268   283     1 
  269   271     1 
  269   272     1 
  269   273     1 
  269   283     1 
  270   277     1 
  270   278     1 
  270   279     1 
  270   283     1 
  271   274     1 
  271   275     1 
  271   276     1 
  272   274     1 
  272   275     1 
  272   276     1 
  273   280     1 
  273   281     1 
  273   282     1 
  274   277     1 
  274   278     1 
  274   279     1 
  275   277     1 
  275   278     1 
  275   279     1 
  277   280     1 
  277   281     1 
  277   282     1 
  278   280     1 
  278   281     1 
  278   282     1 
  283   288     1 
  283   289     1 
  283   297     1 
  284   286     1 
  284   287     1 
  285   290     1 
  285   291     1 
  285   292     1 
  285   298     1 
  285   299     1 
  286   288     1 
  286   289     1 
  286   297     1 
  287   293     1 
  287   294     1 
  287   300     1 
  287   301     1 
  288   290     1 
  288   291     1 
  288   292     1 
  288   298     1 
  288   299     1 
  289   295     1 
  289   296     1 
  289   298     1 
  289   299     1 
  290   293     1 
  290   294     1 
  290   297     1 
  291   293     1 
  291   294     1 
  291   297     1 
  292   297     1 
  293   295     1 
  293   296     1 
  297   302     1 
  297   303     1 
  297   314     1 
  298   300     1 
  298   301     1 
  299   304     1 
  299   305     1 
  299   306     1 
  299   315     1 
  299   316     1 
  300   302     1 
  300   303     1 
  300   314     1 
  301   307     1 
  301   308     1 
  301   309     1 
  301   317     1 
  301   318     1 
  302   304     1 
  302   305     1 
  302   306     1 
  302   315     1 
  302   316     1 
  303   310     1 
  303   311     1 
  303   315     1 
  303   316     1 
  304   307     1 
  304   308     1 
  304   309     1 
  304   314     1 
  305   307     1 
  305   308     1 
  305   309     1 
  305   314     1 
  306   312     1 
  306   313     1 
  306   314     1 
  307   310     1 
  307   311     1 
  308   310     1 
  308   311     1 
  310   312     1 
  310   313     1 
  314   319     1 
  314   320     1 
  314   321     1 
  315   317     1 
  315   318     1 
  316   322     1 
  316   323     1 
  317   319     1 
  317   320     1 
  317   321     1 
  318   324     1 
  318   325     1 
  319   322     1 
  319   323     1 
  320   322     1 
  320   323     1 
  321   326     1 
  321   327     1 
  321   338     1 
  322   324     1 
  322   325     1 
  323   328     1 
  323   329     1 
  323   330     1 
  323   339     1 
  323   340     1 
  324   326     1 
  324   327     1 
  324   338     1 
  325   331     1 
  325   332     1 
  325   333     1 
  325   341     1 
  325   342     1 
  326   328     1 
  326   329     1 
  326   330     1 
  326   339     1 
  326   340     1 
  327   334     1 
  327   335     1 
  327   339     1 
  327   340     1 
  328   331     1 
  328   332     1 
  328   333     1 
  328   338     1 
  329   331     1 
  329   332     1 
  329   333     1 
  329   338     1 
  330   336     1 
  330   337     1 
  330   338     1 
  331   334     1 
  331   335     1 
  332   334     1 
  332   335     1 
  334   336     1 
  334   337     1 
  338   343     1 
  338   344     1 
  338   348     1 
  339   341     1 
  339   342     1 
  340   345     1 
  340   346     1 
  340   347     1 
  340   349     1 
  340   350     1 
  341   343     1 
  341   344     1 
  341   348     1 
  342   351     1 
  342   352     1 
  342   952     1 
  343   345     1 
  343   346     1 
  343   347     1 
  343   349     1 
  343   350     1 
  344   349     1 
  344   350     1 
  344   949     1 
  345   348     1 
  345   952     1 
  346   348     1 
  346   952     1 
  347   348     1 
  347   947     1 
  347   950     1 
  347   951     1 
  348   353     1 
  348   354     1 
  348   355     1 
  349   351     1 
  349   352     1 
  350   356     1 
  350   357     1 
  351   353     1 
  351   354     1 
  351   355     1 
  352   358     1 
  352   359     1 
  353   356     1 
  353   357     1 
  354   356     1 
  354   357     1 
  355   360     1 
  355   361     1 
  355   366     1 
  356   358     1 
  356   359     1 
  357   362     1 
  357   363     1 
  357   364     1 
  357   367     1 
  357   368     1 
  358   360     1 
  358   361     1 
  358   366     1 
  359   365     1 
  359   369     1 
  359   370     1 
  360   362     1 
  360   363     1 
  360   364     1 
  360   367     1 
  360   368     1 
  361   367     1 
  361   368     1 
  362   365     1 
  362   366     1 
  363   365     1 
  363   366     1 
  364   366     1 
  366   371     1 
  366   372     1 
  366   377     1 
  367   369     1 
  367   370     1 
  368   373     1 
  368   374     1 
  368   375     1 
  368   378     1 
  368   379     1 
  369   371     1 
  369   372     1 
  369   377     1 
  370   376     1 
  370   380     1 
  370   381     1 
  371   373     1 
  371   374     1 
  371   375     1 
  371   378     1 
  371   379     1 
  372   378     1 
  372   379     1 
  373   376     1 
  373   377     1 
  374   376     1 
  374   377     1 
  375   377     1 
  377   382     1 
  377   383     1 
  377   401     1 
  378   380     1 
  378   381     1 
  379   384     1 
  379   385     1 
  379   386     1 
  379   402     1 
  379   403     1 
  380   382     1 
  380   383     1 
  380   401     1 
  381   387     1 
  381   400     1 
  381   404     1 
  381   405     1 
  382   384     1 
  382   385     1 
  382   386     1 
  382   402     1 
  382   403     1 
  383   388     1 
  383   389     1 
  383   391     1 
  383   398     1 
  383   402     1 
  383   403     1 
  384   387     1 
  384   400     1 
  384   401     1 
  385   387     1 
  385   400     1 
  385   401     1 
  386   390     1 
  386   392     1 
  386   396     1 
  386   399     1 
  386   401     1 
  387   392     1 
  387   398     1 
  388   390     1 
  388   391     1 
  388   400     1 
  389   393     1 
  389   394     1 
  389   398     1 
  390   392     1 
  390   400     1 
  391   395     1 
  391   396     1 
  391   399     1 
  392   397     1 
  392   398     1 
  393   395     1 
  393   396     1 
  393   400     1 
  394   399     1 
  394   400     1 
  395   397     1 
  395   398     1 
  397   399     1 
  397   400     1 
  401   406     1 
  401   407     1 
  401   411     1 
  402   404     1 
  402   405     1 
  403   408     1 
  403   409     1 
  403   410     1 
  403   412     1 
  403   413     1 
  404   406     1 
  404   407     1 
  404   411     1 
  405   414     1 
  405   415     1 
  406   408     1 
  406   409     1 
  406   410     1 
  406   412     1 
  406   413     1 
  407   412     1 
  407   413     1 
  408   411     1 
  409   411     1 
  410   411     1 
  411   416     1 
  411   417     1 
  411   431     1 
  412   414     1 
  412   415     1 
  413   418     1 
  413   419     1 
  413   420     1 
  413   432     1 
  413   433     1 
  414   416     1 
  414   417     1 
  414   431     1 
  415   421     1 
  415   429     1 
  415   434     1 
  415   435     1 
  416   418     1 
  416   419     1 
  416   420     1 
  416   432     1 
  416   433     1 
  417   422     1 
  417   423     1 
  417   427     1 
  417   430     1 
  417   432     1 
  417   433     1 
  418   421     1 
  418   429     1 
  418   431     1 
  419   421     1 
  419   429     1 
  419   431     1 
  420   424     1 
  420   425     1 
  420   428     1 
  420   431     1 
  421   426     1 
  421   427     1 
  421   430     1 
  422   424     1 
  422   425     1 
  422   429     1 
  423   428     1 
  423   429     1 
  424   426     1 
  424   427     1 
  425   430     1 
  426   428     1 
  426   429     1 
  428   430     1 
  431   436     1 
  431   437     1 
  431   442     1 
  432   434     1 
  432   435     1 
  433   438     1 
  433   439     1 
  433   440     1 
  433   443     1 
  433   444     1 
  434   436     1 
  434   437     1 
  434   442     1 
  435   441     1 
  435   445     1 
  435   446     1 
  436   438     1 
  436   439     1 
  436   440     1 
  436   443     1 
  436   444     1 
  437   443     1 
  437   444     1 
  438   441     1 
  438   442     1 
  439   441     1 
  439   442     1 
  440   442     1 
  442   447     1 
  442   448     1 
  442   452     1 
  443   445     1 
  443   446     1 
  444   449     1 
  444   450     1 
  444   451     1 
  444   453     1 
  444   454     1 
  445   447     1 
  445   448     1 
  445   452     1 
  446   455     1 
  446   456     1 
  447   449     1 
  447   450     1 
  447   451     1 
  447   453     1 
  447   454     1 
  448   453     1 
  448   454     1 
  449   452     1 
  450   452     1 
  451   452     1 
  452   457     1 
  452   458     1 
  452   466     1 
  453   455     1 
  453   456     1 
  454   459     1 
  454   460     1 
  454   464     1 
  454   467     1 
  454   468     1 
  455   457     1 
  455   458     1 
  455   466     1 
  456   461     1 
  456   462     1 
  456   463     1 
  456   465     1 
  456   469     1 
  456   470     1 
  457   459     1 
  457   460     1 
  457   464     1 
  457   467     1 
  457   468     1 
  458   467     1 
  458   468     1 
  459   461     1 
  459   462     1 
  459   463     1 
  459   465     1 
  459   466     1 
  460   465     1 
  460   466     1 
  461   464     1 
  462   464     1 
  463   464     1 
  464   466     1 
  466   471     1 
  466   472     1 
  466   473     1 
  467   469     1 
  467   470     1 
  468   474     1 
  468   475     1 
  469   471     1 
  469   472     1 
  469   473     1 
  470   476     1 
  470   477     1 
  471   474     1 
  471   475     1 
  472   474     1 
  472   475     1 
  473   478     1 
  473   479     1 
  473   483     1 
  474   476     1 
  474   477     1 
  475   480     1 
  475   481     1 
  475   482     1 
  475   484     1 
  475   485     1 
  476   478     1 
  476   479     1 
  476   483     1 
  477   486     1 
  477   487     1 
  478   480     1 
  478   481     1 
  478   482     1 
  478   484     1 
  478   485     1 
  479   484     1 
  479   485     1 
  480   483     1 
  481   483     1 
  482   483     1 
  483   488     1 
  483   489     1 
  483   502     1 
  484   486     1 
  484   487     1 
  485   490     1 
  485   491     1 
  485   492     1 
  485   503     1 
  485   504     1 
  486   488     1 
  486   489     1 
  486   502     1 
  487   493     1 
  487   494     1 
  487   498     1 
  487   505     1 
  487   506     1 
  488   490     1 
  488   491     1 
  488   492     1 
  488   503     1 
  488   504     1 
  489   495     1 
  489   496     1 
  489   497     1 
  489   499     1 
  489   500     1 
  489   501     1 
  489   503     1 
  489   504     1 
  490   493     1 
  490   494     1 
  490   498     1 
  490   502     1 
  491   493     1 
  491   494     1 
  491   498     1 
  491   502     1 
  492   502     1 
  493   495     1 
  493   496     1 
  493   497     1 
  493   499     1 
  493   500     1 
  493   501     1 
  494   499     1 
  494   500     1 
  494   501     1 
  495   498     1 
  496   498     1 
  497   498     1 
  502   507     1 
  502   508     1 
  502   517     1 
  503   505     1 
  503   506     1 
  504   509     1 
  504   510     1 
  504   511     1 
  504   518     1 
  504   519     1 
  505   507     1 
  505   508     1 
  505   517     1 
  506   512     1 
  506   513     1 
  506   514     1 
  506   520     1 
  506   521     1 
  507   509     1 
  507   510     1 
  507   511     1 
  507   518     1 
  507   519     1 
  508   515     1 
  508   516     1 
  508   518     1 
  508   519     1 
  509   512     1 
  509   513     1 
  509   514     1 
  509   517     1 
  510   512     1 
  510   513     1 
  510   514     1 
  510   517     1 
  511   517     1 
  512   515     1 
  512   516     1 
  513   515     1 
  513   516     1 
  517   522     1 
  517   523     1 
  517   524     1 
  518   520     1 
  518   521     1 
  519   525     1 
  519   526     1 
  520   522     1 
  520   523     1 
  520   524     1 
  521   527     1 
  521   528     1 
  522   525     1 
  522   526     1 
  523   525     1 
  523   526     1 
  524   529     1 
  524   530     1 
  524   541     1 
  525   527     1 
  525   528     1 
  526   531     1 
  526   532     1 
  526   533     1 
  526   542     1 
  526   543     1 
  527   529     1 
  527   530     1 
  527   541     1 
  528   534     1 
  528   535     1 
  528   536     1 
  528   544     1 
  528   545     1 
  529   531     1 
  529   532     1 
  529   533     1 
  529   542     1 
  529   543     1 
  530   537     1 
  530   538     1 
  530   542     1 
  530   543     1 
  531   534     1 
  531   535     1 
  531   536     1 
  531   541     1 
  532   534     1 
  532   535     1 
  532   536     1 
  532   541     1 
  533   539     1 
  533   540     1 
  533   541     1 
  534   537     1 
  534   538     1 
  535   537     1 
  535   538     1 
  537   539     1 
  537   540     1 
  541   546     1 
  541   547     1 
  541   558     1 
  542   544     1 
  542   545     1 
  543   548     1 
  543   549     1 
  543   550     1 
  543   559     1 
  543   560     1 
  544   546     1 
  544   547     1 
  544   558     1 
  545   551     1 
  545   552     1 
  545   553     1 
  545   561     1 
  545   562     1 
  546   548     1 
  546   549     1 
  546   550     1 
  546   559     1 
  546   560     1 
  547   554     1 
  547   559     1 
  547   560     1 
  548   551     1 
  548   552     1 
  548   553     1 
  548   558     1 
  549   551     1 
  549   552     1 
  549   553     1 
  549   558     1 
  550   555     1 
  550   556     1 
  550   557     1 
  550   558     1 
  551   554     1 
  552   554     1 
  558   563     1 
  558   564     1 
  558   578     1 
  559   561     1 
  559   562     1 
  560   565     1 
  560   566     1 
  560   567     1 
  560   579     1 
  560   580     1 
  561   563     1 
  561   564     1 
  561   578     1 
  562   568     1 
  562   576     1 
  562   581     1 
  562   582     1 
  563   565     1 
  563   566     1 
  563   567     1 
  563   579     1 
  563   580     1 
  564   569     1 
  564   570     1 
  564   574     1 
  564   577     1 
  564   579     1 
  564   580     1 
  565   568     1 
  565   576     1 
  565   578     1 
  566   568     1 
  566   576     1 
  566   578     1 
  567   571     1 
  567   572     1 
  567   575     1 
  567   578     1 
  568   573     1 
  568   574     1 
  568   577     1 
  569   571     1 
  569   572     1 
  569   576     1 
  570   575     1 
  570   576     1 
  571   573     1 
  571   574     1 
  572   577     1 
  573   575     1 
  573   576     1 
  575   577     1 
  578   583     1 
  578   584     1 
  578   602     1 
  579   581     1 
  579   582     1 
  580   585     1 
  580   586     1 
  580   587     1 
  580   603     1 
  580   604     1 
  581   583     1 
  581   584     1 
  581   602     1 
  582   588     1 
  582   589     1 
  582   590     1 
  582   605     1 
  582   606     1 
  583   585     1 
  583   586     1 
  583   587     1 
  583   603     1 
  583   604     1 
  584   591     1 
  584   592     1 
  584   593     1 
  584   603     1 
  584   604     1 
  585   588     1 
  585   589     1 
  585   590     1 
  585   602     1 
  586   588     1 
  586   589     1 
  586   590     1 
  586   602     1 
  587   594     1 
  587   595     1 
  587   602     1 
  588   591     1 
  588   592     1 
  588   593     1 
  589   591     1 
  589   592     1 
  589   593     1 
  590   596     1 
  590   599     1 
  591   594     1 
  591   595     1 
  592   594     1 
  592   595     1 
  593   597     1 
  593   598     1 
  593   600     1 
  593   601     1 
  594   596     1 
  594   599     1 
  596   600     1 
  596   601     1 
  597   599     1 
  598   599     1 
  602   607     1 
  602   608     1 
  602   624     1 
  603   605     1 
  603   606     1 
  604   609     1 
  604   610     1 
  604   611     1 
  604   625     1 
  604   626     1 
  605   607     1 
  605   608     1 
  605   624     1 
  606   612     1 
  606   613     1 
  606   614     1 
  606   627     1 
  606   628     1 
  607   609     1 
  607   610     1 
  607   611     1 
  607   625     1 
  607   626     1 
  608   615     1 
  608   616     1 
  608   617     1 
  608   625     1 
  608   626     1 
  609   612     1 
  609   613     1 
  609   614     1 
  609   624     1 
  610   612     1 
  610   613     1 
  610   614     1 
  610   624     1 
  611   618     1 
  611   619     1 
  611   620     1 
  611   624     1 
  612   615     1 
  612   616     1 
  612   617     1 
  613   615     1 
  613   616     1 
  613   617     1 
  614   621     1 
  614   622     1 
  614   623     1 
  615   618     1 
  615   619     1 
  615   620     1 
  616   618     1 
  616   619     1 
  616   620     1 
  618   621     1 
  618   622     1 
  618   623     1 
  619   621     1 
  619   622     1 
  619   623     1 
  624   629     1 
  624   630     1 
  624   638     1 
  625   627     1 
  625   628     1 
  626   631     1 
  626   632     1 
  626   636     1 
  626   639     1 
  626   640     1 
  627   629     1 
  627   630     1 
  627   638     1 
  628   633     1 
  628   634     1 
  628   635     1 
  628   637     1 
  628   641     1 
  628   642     1 
  629   631     1 
  629   632     1 
  629   636     1 
  629   639     1 
  629   640     1 
  630   639     1 
  630   640     1 
  631   633     1 
  631   634     1 
  631   635     1 
  631   637     1 
  631   638     1 
  632   637     1 
  632   638     1 
  633   636     1 
  634   636     1 
  635   636     1 
  636   638     1 
  638   643     1 
  638   644     1 
  638   645     1 
  639   641     1 
  639   642     1 
  640   646     1 
  640   647     1 
  641   643     1 
  641   644     1 
  641   645     1 
  642   648     1 
  642   649     1 
  643   646     1 
  643   647     1 
  644   646     1 
  644   647     1 
  645   650     1 
  645   651     1 
  645   669     1 
  646   648     1 
  646   649     1 
  647   652     1 
  647   653     1 
  647   654     1 
  647   670     1 
  647   671     1 
  648   650     1 
  648   651     1 
  648   669     1 
  649   655     1 
  649   656     1 
  649   657     1 
  649   672     1 
  649   673     1 
  650   652     1 
  650   653     1 
  650   654     1 
  650   670     1 
  650   671     1 
  651   658     1 
  651   659     1 
  651   660     1 
  651   670     1 
  651   671     1 
  652   655     1 
  652   656     1 
  652   657     1 
  652   669     1 
  653   655     1 
  653   656     1 
  653   657     1 
  653   669     1 
  654   661     1 
  654   662     1 
  654   669     1 
  655   658     1 
  655   659     1 
  655   660     1 
  656   658     1 
  656   659     1 
  656   660     1 
  657   663     1 
  657   666     1 
  658   661     1 
  658   662     1 
  659   661     1 
  659   662     1 
  660   664     1 
  660   665     1 
  660   667     1 
  660   668     1 
  661   663     1 
  661   666     1 
  663   667     1 
  663   668     1 
  664   666     1 
  665   666     1 
  669   674     1 
  669   675     1 
  669   688     1 
  670   672     1 
  670   673     1 
  671   676     1 
  671   677     1 
  671   678     1 
  671   689     1 
  671   690     1 
  672   674     1 
  672   675     1 
  672   688     1 
  673   679     1 
  673   680     1 
  673   684     1 
  673   691     1 
  673   692     1 
  674   676     1 
  674   677     1 
  674   678     1 
  674   689     1 
  674   690     1 
  675   681     1 
  675   682     1 
  675   683     1 
  675   685     1 
  675   686     1 
  675   687     1 
  675   689     1 
  675   690     1 
  676   679     1 
  676   680     1 
  676   684     1 
  676   688     1 
  677   679     1 
  677   680     1 
  677   684     1 
  677   688     1 
  678   688     1 
  679   681     1 
  679   682     1 
  679   683     1 
  679   685     1 
  679   686     1 
  679   687     1 
  680   685     1 
  680   686     1 
  680   687     1 
  681   684     1 
  682   684     1 
  683   684     1 
  688   693     1 
  688   694     1 
  688   707     1 
  689   691     1 
  689   692     1 
  690   695     1 
  690   696     1 
  690   700     1 
  690   708     1 
  690   709     1 
  691   693     1 
  691   694     1 
  691   707     1 
  692   697     1 
  692   698     1 
  692   699     1 
  692   701     1 
  692   702     1 
  692   703     1 
  692   710     1 
  692   711     1 
  693   695     1 
  693   696     1 
  693   700     1 
  693   708     1 
  693   709     1 
  694   704     1 
  694   705     1 
  694   706     1 
  694   708     1 
  694   709     1 
  695   697     1 
  695   698     1 
  695   699     1 
  695   701     1 
  695   702     1 
  695   703     1 
  695   707     1 
  696   701     1 
  696   702     1 
  696   703     1 
  696   707     1 
  697   700     1 
  698   700     1 
  699   700     1 
  700   707     1 
  701   704     1 
  701   705     1 
  701   706     1 
  702   704     1 
  702   705     1 
  702   706     1 
  707   712     1 
  707   713     1 
  707   718     1 
  708   710     1 
  708   711     1 
  709   714     1 
  709   715     1 
  709   716     1 
  709   719     1 
  709   720     1 
  710   712     1 
  710   713     1 
  710   718     1 
  711   717     1 
  711   721     1 
  711   722     1 
  712   714     1 
  712   715     1 
  712   716     1 
  712   719     1 
  712   720     1 
  713   719     1 
  713   720     1 
  714   717     1 
  714   718     1 
  715   717     1 
  715   718     1 
  716   718     1 
  718   723     1 
  718   724     1 
  718   737     1 
  719   721     1 
  719   722     1 
  720   725     1 
  720   726     1 
  720   727     1 
  720   738     1 
  720   739     1 
  721   723     1 
  721   724     1 
  721   737     1 
  722   728     1 
  722   729     1 
  722   733     1 
  722   740     1 
  722   741     1 
  723   725     1 
  723   726     1 
  723   727     1 
  723   738     1 
  723   739     1 
  724   730     1 
  724   731     1 
  724   732     1 
  724   734     1 
  724   735     1 
  724   736     1 
  724   738     1 
  724   739     1 
  725   728     1 
  725   729     1 
  725   733     1 
  725   737     1 
  726   728     1 
  726   729     1 
  726   733     1 
  726   737     1 
  727   737     1 
  728   730     1 
  728   731     1 
  728   732     1 
  728   734     1 
  728   735     1 
  728   736     1 
  729   734     1 
  729   735     1 
  729   736     1 
  730   733     1 
  731   733     1 
  732   733     1 
  737   742     1 
  737   743     1 
  737   748     1 
  738   740     1 
  738   741     1 
  739   744     1 
  739   745     1 
  739   746     1 
  739   749     1 
  739   750     1 
  740   742     1 
  740   743     1 
  740   748     1 
  741   747     1 
  741   751     1 
  741   752     1 
  742   744     1 
  742   745     1 
  742   746     1 
  742   749     1 
  742   750     1 
  743   749     1 
  743   750     1 
  744   747     1 
  744   748     1 
  745   747     1 
  745   748     1 
  746   748     1 
  748   753     1 
  748   754     1 
  748   763     1 
  749   751     1 
  749   752     1 
  750   755     1 
  750   756     1 
  750   757     1 
  750   764     1 
  750   765     1 
  751   753     1 
  751   754     1 
  751   763     1 
  752   758     1 
  752   759     1 
  752   760     1 
  752   766     1 
  752   767     1 
  753   755     1 
  753   756     1 
  753   757     1 
  753   764     1 
  753   765     1 
  754   761     1 
  754   762     1 
  754   764     1 
  754   765     1 
  755   758     1 
  755   759     1 
  755   760     1 
  755   763     1 
  756   758     1 
  756   759     1 
  756   760     1 
  756   763     1 
  757   763     1 
  758   761     1 
  758   762     1 
  759   761     1 
  759   762     1 
  763   768     1 
  763   769     1 
  763   780     1 
  764   766     1 
  764   767     1 
  765   770     1 
  765   771     1 
  765   772     1 
  765   781     1 
  765   782     1 
  766   768     1 
  766   769     1 
  766   780     1 
  767   773     1 
  767   774     1 
  767   775     1 
  767   783     1 
  767   784     1 
  768   770     1 
  768   771     1 
  768   772     1 
  768   781     1 
  768   782     1 
  769   776     1 
  769   777     1 
  769   781     1 
  769   782     1 
  770   773     1 
  770   774     1 
  770   775     1 
  770   780     1 
  771   773     1 
  771   774     1 
  771   775     1 
  771   780     1 
  772   778     1 
  772   779     1 
  772   780     1 
  773   776     1 
  773   777     1 
  774   776     1 
  774   777     1 
  776   778     1 
  776   779     1 
  780   785     1 
  780   786     1 
  780   794     1 
  781   783     1 
  781   784     1 
  782   787     1 
  782   788     1 
  782   789     1 
  782   795     1 
  782   796     1 
  783   785     1 
  783   786     1 
  783   794     1 
  784   790     1 
  784   791     1 
  784   797     1 
  784   798     1 
  785   787     1 
  785   788     1 
  785   789     1 
  785   795     1 
  785   796     1 
  786   792     1 
  786   793     1 
  786   795     1 
  786   796     1 
  787   790     1 
  787   791     1 
  787   794     1 
  788   790     1 
  788   791     1 
  788   794     1 
  789   794     1 
  790   792     1 
  790   793     1 
  794   799     1 
  794   800     1 
  794   813     1 
  795   797     1 
  795   798     1 
  796   801     1 
  796   802     1 
  796   803     1 
  796   814     1 
  796   815     1 
  797   799     1 
  797   800     1 
  797   813     1 
  798   804     1 
  798   805     1 
  798   809     1 
  798   816     1 
  798   817     1 
  799   801     1 
  799   802     1 
  799   803     1 
  799   814     1 
  799   815     1 
  800   806     1 
  800   807     1 
  800   808     1 
  800   810     1 
  800   811     1 
  800   812     1 
  800   814     1 
  800   815     1 
  801   804     1 
  801   805     1 
  801   809     1 
  801   813     1 
  802   804     1 
  802   805     1 
  802   809     1 
  802   813     1 
  803   813     1 
  804   806     1 
  804   807     1 
  804   808     1 
  804   810     1 
  804   811     1 
  804   812     1 
  805   810     1 
  805   811     1 
  805   812     1 
  806   809     1 
  807   809     1 
  808   809     1 
  813   818     1 
  813   819     1 
  813   829     1 
  814   816     1 
  814   817     1 
  815   820     1 
  815   821     1 
  815   825     1 
  815   830     1 
  815   831     1 
  816   818     1 
  816   819     1 
  816   829     1 
  817   822     1 
  817   823     1 
  817   824     1 
  817   826     1 
  817   827     1 
  817   828     1 
  817   832     1 
  817   833     1 
  818   820     1 
  818   821     1 
  818   825     1 
  818   830     1 
  818   831     1 
  819   830     1 
  819   831     1 
  820   822     1 
  820   823     1 
  820   824     1 
  820   826     1 
  820   827     1 
  820   828     1 
  820   829     1 
  821   826     1 
  821   827     1 
  821   828     1 
  821   829     1 
  822   825     1 
  823   825     1 
  824   825     1 
  825   829     1 
  829   834     1 
  829   835     1 
  829   841     1 
  830   832     1 
  830   833     1 
  831   836     1 
  831   837     1 
  831   838     1 
  831   842     1 
  831   843     1 
  832   834     1 
  832   835     1 
  832   841     1 
  833   839     1 
  833   840     1 
  833   844     1 
  833   845     1 
  834   836     1 
  834   837     1 
  834   838     1 
  834   842     1 
  834   843     1 
  835   842     1 
  835   843     1 
  836   839     1 
  836   840     1 
  836   841     1 
  837   839     1 
  837   840     1 
  837   841     1 
  838   841     1 
  841   846     1 
  841   847     1 
  841   851     1 
  842   844     1 
  842   845     1 
  843   848     1 
  843   849     1 
  843   850     1 
  843   852     1 
  843   853     1 
  844   846     1 
  844   847     1 
  844   851     1 
  845   854     1 
  845   855     1 
  845  1419     1 
  846   848     1 
  846   849     1 
  846   850     1 
  846   852     1 
  846   853     1 
  847   852     1 
  847   853     1 
  847  1416     1 
  848   851     1 
  848  1419     1 
  849   851     1 
  849  1419     1 
  850   851     1 
  850  1414     1 
  850  1417     1 
  850  1418     1 
  851   856     1 
  851   857     1 
  851   862     1 
  852   854     1 
  852   855     1 
  853   858     1 
  853   859     1 
  853   860     1 
  853   863     1 
  853   864     1 
  854   856     1 
  854   857     1 
  854   862     1 
  855   861     1 
  855   865     1 
  855   866     1 
  856   858     1 
  856   859     1 
  856   860     1 
  856   863     1 
  856   864     1 
  857   863     1 
  857   864     1 
  858   861     1 
  858   862     1 
  859   861     1 
  859   862     1 
  860   862     1 
  862   867     1 
  862   868     1 
  862   869     1 
  863   865     1 
  863   866     1 
  864   870     1 
  864   871     1 
  865   867     1 
  865   868     1 
  865   869     1 
  866   872     1 
  866   881     1 
  867   870     1 
  867   871     1 
  868   870     1 
  868   871     1 
  869   873     1 
  869   874     1 
  869   875     1 
  869   878     1 
  869   882     1 
  869   883     1 
  870   872     1 
  870   881     1 
  871   876     1 
  871   877     1 
  871   879     1 
  871   880     1 
  871   884     1 
  871   885     1 
  872   879     1 
  872   880     1 
  872   882     1 
  872   883     1 
  873   876     1 
  873   877     1 
  873   878     1 
  873   881     1 
  874   876     1 
  874   877     1 
  874   878     1 
  874   881     1 
  875   882     1 
  875   883     1 
  876   879     1 
  876   880     1 
  876   881     1 
  877   879     1 
  877   880     1 
  877   881     1 
  878   884     1 
  878   885     1 
  879   882     1 
  879   883     1 
  880   882     1 
  880   883     1 
  881   886     1 
  881   887     1 
  882   884     1 
  882   885     1 
  883   888     1 
  883   889     1 
  883   900     1 
  884   886     1 
  884   887     1 
  885   890     1 
  885   891     1 
  885   892     1 
  885   901     1 
  885   902     1 
  886   888     1 
  886   889     1 
  886   900     1 
  887   893     1 
  887   894     1 
  887   895     1 
  887   903     1 
  887   904     1 
  888   890     1 
  888   891     1 
  888   892     1 
  888   901     1 
  888   902     1 
  889   896     1 
  889   897     1 
  889   901     1 
  889   902     1 
  890   893     1 
  890   894     1 
  890   895     1 
  890   900     1 
  891   893     1 
  891   894     1 
  891   895     1 
  891   900     1 
  892   898     1 
  892   899     1 
  892   900     1 
  893   896     1 
  893   897     1 
  894   896     1 
  894   897     1 
  896   898     1 
  896   899     1 
  900   905     1 
  900   906     1 
  900   907     1 
  901   903     1 
  901   904     1 
  902   908     1 
  902   909     1 
  903   905     1 
  903   906     1 
  903   907     1 
  904   910     1 
  904   911     1 
  905   908     1 
  905   909     1 
  906   908     1 
  906   909     1 
  907   912     1 
  907   913     1 
  907   921     1 
  908   910     1 
  908   911     1 
  909   914     1 
  909   915     1 
  909   916     1 
  909   922     1 
  909   923     1 
  910   912     1 
  910   913     1 
  910   921     1 
  911   917     1 
  911   918     1 
  911   924     1 
  911   925     1 
  912   914     1 
  912   915     1 
  912   916     1 
  912   922     1 
  912   923     1 
  913   919     1 
  913   920     1 
  913   922     1 
  913   923     1 
  914   917     1 
  914   918     1 
  914   921     1 
  915   917     1 
  915   918     1 
  915   921     1 
  916   921     1 
  917   919     1 
  917   920     1 
  921   926     1 
  921   927     1 
  921   936     1 
  922   924     1 
  922   925     1 
  923   928     1 
  923   929     1 
  923   930     1 
  923   937     1 
  923   938     1 
  924   926     1 
  924   927     1 
  924   936     1 
  925   931     1 
  925   932     1 
  925   933     1 
  925   939     1 
  925   940     1 
  926   928     1 
  926   929     1 
  926   930     1 
  926   937     1 
  926   938     1 
  927   934     1 
  927   935     1 
  927   937     1 
  927   938     1 
  928   931     1 
  928   932     1 
  928   933     1 
  928   936     1 
  929   931     1 
  929   932     1 
  929   933     1 
  929   936     1 
  930   936     1 
  931   934     1 
  931   935     1 
  932   934     1 
  932   935     1 
  936   941     1 
  936   942     1 
  936   943     1 
  937   939     1 
  937   940     1 
  938   944     1 
  938   945     1 
  939   941     1 
  939   942     1 
  939   943     1 
  940   946     1 
  940   947     1 
  941   944     1 
  941   945     1 
  942   944     1 
  942   945     1 
  943   948     1 
  943   949     1 
  943   953     1 
  944   946     1 
  944   947     1 
  945   950     1 
  945   951     1 
  945   952     1 
  945   954     1 
  945   955     1 
  946   948     1 
  946   949     1 
  946   953     1 
  947   956     1 
  947   957     1 
  948   950     1 
  948   951     1 
  948   952     1 
  948   954     1 
  948   955     1 
  949   954     1 
  949   955     1 
  950   953     1 
  951   953     1 
  952   953     1 
  953   958     1 
  953   959     1 
  953   967     1 
  954   956     1 
  954   957     1 
  955   960     1 
  955   961     1 
  955   962     1 
  955   968     1 
  955   969     1 
  956   958     1 
  956   959     1 
  956   967     1 
  957   963     1 
  957   964     1 
  957   970     1 
  957   971     1 
  958   960     1 
  958   961     1 
  958   962     1 
  958   968     1 
  958   969     1 
  959   965     1 
  959   966     1 
  959   968     1 
  959   969     1 
  960   963     1 
  960   964     1 
  960   967     1 
  961   963     1 
  961   964     1 
  961   967     1 
  962   967     1 
  963   965     1 
  963   966     1 
  967   972     1 
  967   973     1 
  967   974     1 
  968   970     1 
  968   971     1 
  969   975     1 
  969   976     1 
  970   972     1 
  970   973     1 
  970   974     1 
  971   977     1 
  971   978     1 
  972   975     1 
  972   976     1 
  973   975     1 
  973   976     1 
  974   979     1 
  974   980     1 
  974   981     1 
  975   977     1 
  975   978     1 
  976   982     1 
  976   983     1 
  977   979     1 
  977   980     1 
  977   981     1 
  978   984     1 
  978   985     1 
  979   982     1 
  979   983     1 
  980   982     1 
  980   983     1 
  981   986     1 
  981   987     1 
  981  1000     1 
  982   984     1 
  982   985     1 
  983   988     1 
  983   989     1 
  983   990     1 
  983  1001     1 
  983  1002     1 
  984   986     1 
  984   987     1 
  984  1000     1 
  985   991     1 
  985   992     1 
  985   996     1 
  985  1003     1 
  985  1004     1 
  986   988     1 
  986   989     1 
  986   990     1 
  986  1001     1 
  986  1002     1 
  987   993     1 
  987   994     1 
  987   995     1 
  987   997     1 
  987   998     1 
  987   999     1 
  987  1001     1 
  987  1002     1 
  988   991     1 
  988   992     1 
  988   996     1 
  988  1000     1 
  989   991     1 
  989   992     1 
  989   996     1 
  989  1000     1 
  990  1000     1 
  991   993     1 
  991   994     1 
  991   995     1 
  991   997     1 
  991   998     1 
  991   999     1 
  992   997     1 
  992   998     1 
  992   999     1 
  993   996     1 
  994   996     1 
  995   996     1 
 1000  1005     1 
 1000  1006     1 
 1000  1017     1 
 1001  1003     1 
 1001  1004     1 
 1002  1007     1 
 1002  1008     1 
 1002  1009     1 
 1002  1018     1 
 1002  1019     1 
 1003  1005     1 
 1003  1006     1 
 1003  1017     1 
 1004  1010     1 
 1004  1011     1 
 1004  1012     1 
 1004  1020     1 
 1004  1021     1 
 1005  1007     1 
 1005  1008     1 
 1005  1009     1 
 1005  1018     1 
 1005  1019     1 
 1006  1013     1 
 1006  1018     1 
 1006  1019     1 
 1007  1010     1 
 1007  1011     1 
 1007  1012     1 
 1007  1017     1 
 1008  1010     1 
 1008  1011     1 
 1008  1012     1 
 1008  1017     1 
 1009  1014     1 
 1009  1015     1 
 1009  1016     1 
 1009  1017     1 
 1010  1013     1 
 1011  1013     1 
 1017  1022     1 
 1017  1023     1 
 1017  1029     1 
 1018  1020     1 
 1018  1021     1 
 1019  1024     1 
 1019  1025     1 
 1019  1026     1 
 1019  1030     1 
 1019  1031     1 
 1020  1022     1 
 1020  1023     1 
 1020  1029     1 
 1021  1027     1 
 1021  1028     1 
 1021  1032     1 
 1021  1033     1 
 1022  1024     1 
 1022  1025     1 
 1022  1026     1 
 1022  1030     1 
 1022  1031     1 
 1023  1030     1 
 1023  1031     1 
 1024  1027     1 
 1024  1028     1 
 1024  1029     1 
 1025  1027     1 
 1025  1028     1 
 1025  1029     1 
 1026  1029     1 
 1029  1034     1 
 1029  1035     1 
 1029  1050     1 
 1030  1032     1 
 1030  1033     1 
 1031  1036     1 
 1031  1037     1 
 1031  1038     1 
 1031  1051     1 
 1031  1052     1 
 1032  1034     1 
 1032  1035     1 
 1032  1050     1 
 1033  1039     1 
 1033  1048     1 
 1033  1053     1 
 1033  1054     1 
 1034  1036     1 
 1034  1037     1 
 1034  1038     1 
 1034  1051     1 
 1034  1052     1 
 1035  1040     1 
 1035  1041     1 
 1035  1046     1 
 1035  1049     1 
 1035  1051     1 
 1035  1052     1 
 1036  1039     1 
 1036  1048     1 
 1036  1050     1 
 1037  1039     1 
 1037  1048     1 
 1037  1050     1 
 1038  1042     1 
 1038  1043     1 
 1038  1047     1 
 1038  1050     1 
 1039  1044     1 
 1039  1046     1 
 1039  1049     1 
 1040  1042     1 
 1040  1043     1 
 1040  1048     1 
 1041  1045     1 
 1041  1047     1 
 1041  1048     1 
 1042  1044     1 
 1042  1046     1 
 1043  1049     1 
 1044  1047     1 
 1044  1048     1 
 1045  1046     1 
 1047  1049     1 
 1050  1055     1 
 1050  1056     1 
 1050  1060     1 
 1051  1053     1 
 1051  1054     1 
 1052  1057     1 
 1052  1058     1 
 1052  1059     1 
 1052  1061     1 
 1052  1062     1 
 1053  1055     1 
 1053  1056     1 
 1053  1060     1 
 1054  1063     1 
 1054  1064     1 
 1055  1057     1 
 1055  1058     1 
 1055  1059     1 
 1055  1061     1 
 1055  1062     1 
 1056  1061     1 
 1056  1062     1 
 1057  1060     1 
 1058  1060     1 
 1059  1060     1 
 1060  1065     1 
 1060  1066     1 
 1060  1080     1 
 1061  1063     1 
 1061  1064     1 
 1062  1067     1 
 1062  1068     1 
 1062  1069     1 
 1062  1081     1 
 1062  1082     1 
 1063  1065     1 
 1063  1066     1 
 1063  1080     1 
 1064  1070     1 
 1064  1078     1 
 1064  1083     1 
 1064  1084     1 
 1065  1067     1 
 1065  1068     1 
 1065  1069     1 
 1065  1081     1 
 1065  1082     1 
 1066  1071     1 
 1066  1072     1 
 1066  1076     1 
 1066  1079     1 
 1066  1081     1 
 1066  1082     1 
 1067  1070     1 
 1067  1078     1 
 1067  1080     1 
 1068  1070     1 
 1068  1078     1 
 1068  1080     1 
 1069  1073     1 
 1069  1074     1 
 1069  1077     1 
 1069  1080     1 
 1070  1075     1 
 1070  1076     1 
 1070  1079     1 
 1071  1073     1 
 1071  1074     1 
 1071  1078     1 
 1072  1077     1 
 1072  1078     1 
 1073  1075     1 
 1073  1076     1 
 1074  1079     1 
 1075  1077     1 
 1075  1078     1 
 1077  1079     1 
 1080  1085     1 
 1080  1086     1 
 1080  1097     1 
 1081  1083     1 
 1081  1084     1 
 1082  1087     1 
 1082  1088     1 
 1082  1089     1 
 1082  1098     1 
 1082  1099     1 
 1083  1085     1 
 1083  1086     1 
 1083  1097     1 
 1084  1090     1 
 1084  1091     1 
 1084  1092     1 
 1084  1100     1 
 1084  1101     1 
 1085  1087     1 
 1085  1088     1 
 1085  1089     1 
 1085  1098     1 
 1085  1099     1 
 1086  1093     1 
 1086  1094     1 
 1086  1098     1 
 1086  1099     1 
 1087  1090     1 
 1087  1091     1 
 1087  1092     1 
 1087  1097     1 
 1088  1090     1 
 1088  1091     1 
 1088  1092     1 
 1088  1097     1 
 1089  1095     1 
 1089  1096     1 
 1089  1097     1 
 1090  1093     1 
 1090  1094     1 
 1091  1093     1 
 1091  1094     1 
 1093  1095     1 
 1093  1096     1 
 1097  1102     1 
 1097  1103     1 
 1097  1118     1 
 1098  1100     1 
 1098  1101     1 
 1099  1104     1 
 1099  1105     1 
 1099  1106     1 
 1099  1119     1 
 1099  1120     1 
 1100  1102     1 
 1100  1103     1 
 1100  1118     1 
 1101  1107     1 
 1101  1116     1 
 1101  1121     1 
 1101  1122     1 
 1102  1104     1 
 1102  1105     1 
 1102  1106     1 
 1102  1119     1 
 1102  1120     1 
 1103  1108     1 
 1103  1109     1 
 1103  1114     1 
 1103  1117     1 
 1103  1119     1 
 1103  1120     1 
 1104  1107     1 
 1104  1116     1 
 1104  1118     1 
 1105  1107     1 
 1105  1116     1 
 1105  1118     1 
 1106  1110     1 
 1106  1111     1 
 1106  1115     1 
 1106  1118     1 
 1107  1112     1 
 1107  1114     1 
 1107  1117     1 
 1108  1110     1 
 1108  1111     1 
 1108  1116     1 
 1109  1113     1 
 1109  1115     1 
 1109  1116     1 
 1110  1112     1 
 1110  1114     1 
 1111  1117     1 
 1112  1115     1 
 1112  1116     1 
 1113  1114     1 
 1115  1117     1 
 1118  1123     1 
 1118  1124     1 
 1118  1134     1 
 1119  1121     1 
 1119  1122     1 
 1120  1125     1 
 1120  1126     1 
 1120  1130     1 
 1120  1135     1 
 1120  1136     1 
 1121  1123     1 
 1121  1124     1 
 1121  1134     1 
 1122  1127     1 
 1122  1128     1 
 1122  1129     1 
 1122  1131     1 
 1122  1132     1 
 1122  1133     1 
 1122  1137     1 
 1122  1138     1 
 1123  1125     1 
 1123  1126     1 
 1123  1130     1 
 1123  1135     1 
 1123  1136     1 
 1124  1135     1 
 1124  1136     1 
 1125  1127     1 
 1125  1128     1 
 1125  1129     1 
 1125  1131     1 
 1125  1132     1 
 1125  1133     1 
 1125  1134     1 
 1126  1131     1 
 1126  1132     1 
 1126  1133     1 
 1126  1134     1 
 1127  1130     1 
 1128  1130     1 
 1129  1130     1 
 1130  1134     1 
 1134  1139     1 
 1134  1140     1 
 1134  1151     1 
 1135  1137     1 
 1135  1138     1 
 1136  1141     1 
 1136  1142     1 
 1136  1143     1 
 1136  1152     1 
 1136  1153     1 
 1137  1139     1 
 1137  1140     1 
 1137  1151     1 
 1138  1144     1 
 1138  1145     1 
 1138  1146     1 
 1138  1154     1 
 1138  1155     1 
 1139  1141     1 
 1139  1142     1 
 1139  1143     1 
 1139  1152     1 
 1139  1153     1 
 1140  1147     1 
 1140  1148     1 
 1140  1152     1 
 1140  1153     1 
 1141  1144     1 
 1141  1145     1 
 1141  1146     1 
 1141  1151     1 
 1142  1144     1 
 1142  1145     1 
 1142  1146     1 
 1142  1151     1 
 1143  1149     1 
 1143  1150     1 
 1143  1151     1 
 1144  1147     1 
 1144  1148     1 
 1145  1147     1 
 1145  1148     1 
 1147  1149     1 
 1147  1150     1 
 1151  1156     1 
 1151  1157     1 
 1151  1163     1 
 1152  1154     1 
 1152  1155     1 
 1153  1158     1 
 1153  1159     1 
 1153  1160     1 
 1153  1164     1 
 1153  1165     1 
 1154  1156     1 
 1154  1157     1 
 1154  1163     1 
 1155  1161     1 
 1155  1162     1 
 1155  1166     1 
 1155  1167     1 
 1156  1158     1 
 1156  1159     1 
 1156  1160     1 
 1156  1164     1 
 1156  1165     1 
 1157  1164     1 
 1157  1165     1 
 1158  1161     1 
 1158  1162     1 
 1158  1163     1 
 1159  1161     1 
 1159  1162     1 
 1159  1163     1 
 1160  1163     1 
 1163  1168     1 
 1163  1169     1 
 1163  1177     1 
 1164  1166     1 
 1164  1167     1 
 1165  1170     1 
 1165  1171     1 
 1165  1172     1 
 1165  1178     1 
 1165  1179     1 
 1166  1168     1 
 1166  1169     1 
 1166  1177     1 
 1167  1173     1 
 1167  1174     1 
 1167  1180     1 
 1167  1181     1 
 1168  1170     1 
 1168  1171     1 
 1168  1172     1 
 1168  1178     1 
 1168  1179     1 
 1169  1175     1 
 1169  1176     1 
 1169  1178     1 
 1169  1179     1 
 1170  1173     1 
 1170  1174     1 
 1170  1177     1 
 1171  1173     1 
 1171  1174     1 
 1171  1177     1 
 1172  1177     1 
 1173  1175     1 
 1173  1176     1 
 1177  1182     1 
 1177  1183     1 
 1177  1184     1 
 1178  1180     1 
 1178  1181     1 
 1179  1185     1 
 1179  1186     1 
 1180  1182     1 
 1180  1183     1 
 1180  1184     1 
 1181  1187     1 
 1181  1188     1 
 1182  1185     1 
 1182  1186     1 
 1183  1185     1 
 1183  1186     1 
 1184  1189     1 
 1184  1190     1 
 1184  1191     1 
 1185  1187     1 
 1185  1188     1 
 1186  1192     1 
 1186  1193     1 
 1187  1189     1 
 1187  1190     1 
 1187  1191     1 
 1188  1194     1 
 1188  1195     1 
 1189  1192     1 
 1189  1193     1 
 1190  1192     1 
 1190  1193     1 
 1191  1196     1 
 1191  1197     1 
 1191  1210     1 
 1192  1194     1 
 1192  1195     1 
 1193  1198     1 
 1193  1199     1 
 1193  1200     1 
 1193  1211     1 
 1193  1212     1 
 1194  1196     1 
 1194  1197     1 
 1194  1210     1 
 1195  1201     1 
 1195  1202     1 
 1195  1206     1 
 1195  1213     1 
 1195  1214     1 
 1196  1198     1 
 1196  1199     1 
 1196  1200     1 
 1196  1211     1 
 1196  1212     1 
 1197  1203     1 
 1197  1204     1 
 1197  1205     1 
 1197  1207     1 
 1197  1208     1 
 1197  1209     1 
 1197  1211     1 
 1197  1212     1 
 1198  1201     1 
 1198  1202     1 
 1198  1206     1 
 1198  1210     1 
 1199  1201     1 
 1199  1202     1 
 1199  1206     1 
 1199  1210     1 
 1200  1210     1 
 1201  1203     1 
 1201  1204     1 
 1201  1205     1 
 1201  1207     1 
 1201  1208     1 
 1201  1209     1 
 1202  1207     1 
 1202  1208     1 
 1202  1209     1 
 1203  1206     1 
 1204  1206     1 
 1205  1206     1 
 1210  1215     1 
 1210  1216     1 
 1210  1222     1 
 1211  1213     1 
 1211  1214     1 
 1212  1217     1 
 1212  1218     1 
 1212  1219     1 
 1212  1223     1 
 1212  1224     1 
 1213  1215     1 
 1213  1216     1 
 1213  1222     1 
 1214  1220     1 
 1214  1221     1 
 1214  1225     1 
 1214  1226     1 
 1215  1217     1 
 1215  1218     1 
 1215  1219     1 
 1215  1223     1 
 1215  1224     1 
 1216  1223     1 
 1216  1224     1 
 1217  1220     1 
 1217  1221     1 
 1217  1222     1 
 1218  1220     1 
 1218  1221     1 
 1218  1222     1 
 1219  1222     1 
 1222  1227     1 
 1222  1228     1 
 1222  1233     1 
 1223  1225     1 
 1223  1226     1 
 1224  1229     1 
 1224  1230     1 
 1224  1231     1 
 1224  1234     1 
 1224  1235     1 
 1225  1227     1 
 1225  1228     1 
 1225  1233     1 
 1226  1232     1 
 1226  1236     1 
 1226  1237     1 
 1227  1229     1 
 1227  1230     1 
 1227  1231     1 
 1227  1234     1 
 1227  1235     1 
 1228  1234     1 
 1228  1235     1 
 1229  1232     1 
 1229  1233     1 
 1230  1232     1 
 1230  1233     1 
 1231  1233     1 
 1233  1238     1 
 1233  1239     1 
 1233  1248     1 
 1234  1236     1 
 1234  1237     1 
 1235  1240     1 
 1235  1241     1 
 1235  1242     1 
 1235  1249     1 
 1235  1250     1 
 1236  1238     1 
 1236  1239     1 
 1236  1248     1 
 1237  1243     1 
 1237  1244     1 
 1237  1245     1 
 1237  1251     1 
 1237  1252     1 
 1238  1240     1 
 1238  1241     1 
 1238  1242     1 
 1238  1249     1 
 1238  1250     1 
 1239  1246     1 
 1239  1247     1 
 1239  1249     1 
 1239  1250     1 
 1240  1243     1 
 1240  1244     1 
 1240  1245     1 
 1240  1248     1 
 1241  1243     1 
 1241  1244     1 
 1241  1245     1 
 1241  1248     1 
 1242  1248     1 
 1243  1246     1 
 1243  1247     1 
 1244  1246     1 
 1244  1247     1 
 1248  1253     1 
 1248  1254     1 
 1248  1263     1 
 1249  1251     1 
 1249  1252     1 
 1250  1255     1 
 1250  1256     1 
 1250  1257     1 
 1250  1264     1 
 1250  1265     1 
 1251  1253     1 
 1251  1254     1 
 1251  1263     1 
 1252  1258     1 
 1252  1259     1 
 1252  1260     1 
 1252  1266     1 
 1252  1267     1 
 1253  1255     1 
 1253  1256     1 
 1253  1257     1 
 1253  1264     1 
 1253  1265     1 
 1254  1261     1 
 1254  1262     1 
 1254  1264     1 
 1254  1265     1 
 1255  1258     1 
 1255  1259     1 
 1255  1260     1 
 1255  1263     1 
 1256  1258     1 
 1256  1259     1 
 1256  1260     1 
 1256  1263     1 
 1257  1263     1 
 1258  1261     1 
 1258  1262     1 
 1259  1261     1 
 1259  1262     1 
 1263  1268     1 
 1263  1269     1 
 1263  1274     1 
 1264  1266     1 
 1264  1267     1 
 1265  1270     1 
 1265  1271     1 
 1265  1272     1 
 1265  1275     1 
 1265  1276     1 
 1266  1268     1 
 1266  1269     1 
 1266  1274     1 
 1267  1273     1 
 1267  1277     1 
 1267  1278     1 
 1268  1270     1 
 1268  1271     1 
 1268  1272     1 
 1268  1275     1 
 1268  1276     1 
 1269  1275     1 
 1269  1276     1 
 1270  1273     1 
 1270  1274     1 
 1271  1273     1 
 1271  1274     1 
 1272  1274     1 
 1274  1279     1 
 1274  1280     1 
 1274  1295     1 
 1275  1277     1 
 1275  1278     1 
 1276  1281     1 
 1276  1282     1 
 1276  1283     1 
 1276  1296     1 
 1276  1297     1 
 1277  1279     1 
 1277  1280     1 
 1277  1295     1 
 1278  1284     1 
 1278  1293     1 
 1278  1298     1 
 1278  1307     1 
 1279  1281     1 
 1279  1282     1 
 1279  1283     1 
 1279  1296     1 
 1279  1297     1 
 1280  1285     1 
 1280  1286     1 
 1280  1291     1 
 1280  1294     1 
 1280  1296     1 
 1280  1297     1 
 1281  1284     1 
 1281  1293     1 
 1281  1295     1 
 1282  1284     1 
 1282  1293     1 
 1282  1295     1 
 1283  1287     1 
 1283  1288     1 
 1283  1292     1 
 1283  1295     1 
 1284  1289     1 
 1284  1291     1 
 1284  1294     1 
 1285  1287     1 
 1285  1288     1 
 1285  1293     1 
 1286  1290     1 
 1286  1292     1 
 1286  1293     1 
 1287  1289     1 
 1287  1291     1 
 1288  1294     1 
 1289  1292     1 
 1289  1293     1 
 1290  1291     1 
 1292  1294     1 
 1295  1299     1 
 1295  1300     1 
 1295  1301     1 
 1295  1304     1 
 1295  1308     1 
 1295  1309     1 
 1296  1298     1 
 1296  1307     1 
 1297  1302     1 
 1297  1303     1 
 1297  1305     1 
 1297  1306     1 
 1297  1310     1 
 1297  1311     1 
 1298  1305     1 
 1298  1306     1 
 1298  1308     1 
 1298  1309     1 
 1299  1302     1 
 1299  1303     1 
 1299  1304     1 
 1299  1307     1 
 1300  1302     1 
 1300  1303     1 
 1300  1304     1 
 1300  1307     1 
 1301  1308     1 
 1301  1309     1 
 1302  1305     1 
 1302  1306     1 
 1302  1307     1 
 1303  1305     1 
 1303  1306     1 
 1303  1307     1 
 1304  1310     1 
 1304  1311     1 
 1305  1308     1 
 1305  1309     1 
 1306  1308     1 
 1306  1309     1 
 1307  1312     1 
 1307  1313     1 
 1308  1310     1 
 1308  1311     1 
 1309  1314     1 
 1309  1315     1 
 1309  1330     1 
 1310  1312     1 
 1310  1313     1 
 1311  1316     1 
 1311  1317     1 
 1311  1318     1 
 1311  1331     1 
 1311  1332     1 
 1312  1314     1 
 1312  1315     1 
 1312  1330     1 
 1313  1319     1 
 1313  1328     1 
 1313  1333     1 
 1313  1334     1 
 1314  1316     1 
 1314  1317     1 
 1314  1318     1 
 1314  1331     1 
 1314  1332     1 
 1315  1320     1 
 1315  1321     1 
 1315  1326     1 
 1315  1329     1 
 1315  1331     1 
 1315  1332     1 
 1316  1319     1 
 1316  1328     1 
 1316  1330     1 
 1317  1319     1 
 1317  1328     1 
 1317  1330     1 
 1318  1322     1 
 1318  1323     1 
 1318  1327     1 
 1318  1330     1 
 1319  1324     1 
 1319  1326     1 
 1319  1329     1 
 1320  1322     1 
 1320  1323     1 
 1320  1328     1 
 1321  1325     1 
 1321  1327     1 
 1321  1328     1 
 1322  1324     1 
 1322  1326     1 
 1323  1329     1 
 1324  1327     1 
 1324  1328     1 
 1325  1326     1 
 1327  1329     1 
 1330  1335     1 
 1330  1336     1 
 1330  1345     1 
 1331  1333     1 
 1331  1334     1 
 1332  1337     1 
 1332  1338     1 
 1332  1339     1 
 1332  1346     1 
 1332  1347     1 
 1333  1335     1 
 1333  1336     1 
 1333  1345     1 
 1334  1340     1 
 1334  1341     1 
 1334  1342     1 
 1334  1348     1 
 1334  1349     1 
 1335  1337     1 
 1335  1338     1 
 1335  1339     1 
 1335  1346     1 
 1335  1347     1 
 1336  1343     1 
 1336  1344     1 
 1336  1346     1 
 1336  1347     1 
 1337  1340     1 
 1337  1341     1 
 1337  1342     1 
 1337  1345     1 
 1338  1340     1 
 1338  1341     1 
 1338  1342     1 
 1338  1345     1 
 1339  1345     1 
 1340  1343     1 
 1340  1344     1 
 1341  1343     1 
 1341  1344     1 
 1345  1350     1 
 1345  1351     1 
 1345  1355     1 
 1346  1348     1 
 1346  1349     1 
 1347  1352     1 
 1347  1353     1 
 1347  1354     1 
 1347  1356     1 
 1347  1357     1 
 1348  1350     1 
 1348  1351     1 
 1348  1355     1 
 1349  1358     1 
 1349  1359     1 
 1350  1352     1 
 1350  1353     1 
 1350  1354     1 
 1350  1356     1 
 1350  1357     1 
 1351  1356     1 
 1351  1357     1 
 1352  1355     1 
 1353  1355     1 
 1354  1355     1 
 1355  1360     1 
 1355  1361     1 
 1355  1369     1 
 1356  1358     1 
 1356  1359     1 
 1357  1362     1 
 1357  1363     1 
 1357  1367     1 
 1357  1370     1 
 1357  1371     1 
 1358  1360     1 
 1358  1361     1 
 1358  1369     1 
 1359  1364     1 
 1359  1365     1 
 1359  1366     1 
 1359  1368     1 
 1359  1372     1 
 1359  1373     1 
 1360  1362     1 
 1360  1363     1 
 1360  1367     1 
 1360  1370     1 
 1360  1371     1 
 1361  1370     1 
 1361  1371     1 
 1362  1364     1 
 1362  1365     1 
 1362  1366     1 
 1362  1368     1 
 1362  1369     1 
 1363  1368     1 
 1363  1369     1 
 1364  1367     1 
 1365  1367     1 
 1366  1367     1 
 1367  1369     1 
 1369  1374     1 
 1369  1375     1 
 1369  1384     1 
 1370  1372     1 
 1370  1373     1 
 1371  1376     1 
 1371  1377     1 
 1371  1378     1 
 1371  1385     1 
 1371  1386     1 
 1372  1374     1 
 1372  1375     1 
 1372  1384     1 
 1373  1379     1 
 1373  1380     1 
 1373  1381     1 
 1373  1387     1 
 1373  1388     1 
 1374  1376     1 
 1374  1377     1 
 1374  1378     1 
 1374  1385     1 
 1374  1386     1 
 1375  1382     1 
 1375  1383     1 
 1375  1385     1 
 1375  1386     1 
 1376  1379     1 
 1376  1380     1 
 1376  1381     1 
 1376  1384     1 
 1377  1379     1 
 1377  1380     1 
 1377  1381     1 
 1377  1384     1 
 1378  1384     1 
 1379  1382     1 
 1379  1383     1 
 1380  1382     1 
 1380  1383     1 
 1384  1389     1 
 1384  1390     1 
 1384  1399     1 
 1385  1387     1 
 1385  1388     1 
 1386  1391     1 
 1386  1392     1 
 1386  1393     1 
 1386  1400     1 
 1386  1401     1 
 1387  1389     1 
 1387  1390     1 
 1387  1399     1 
 1388  1394     1 
 1388  1395     1 
 1388  1396     1 
 1388  1402     1 
 1388  1403     1 
 1389  1391     1 
 1389  1392     1 
 1389  1393     1 
 1389  1400     1 
 1389  1401     1 
 1390  1397     1 
 1390  1398     1 
 1390  1400     1 
 1390  1401     1 
 1391  1394     1 
 1391  1395     1 
 1391  1396     1 
 1391  1399     1 
 1392  1394     1 
 1392  1395     1 
 1392  1396     1 
 1392  1399     1 
 1393  1399     1 
 1394  1397     1 
 1394  1398     1 
 1395  1397     1 
 1395  1398     1 
 1399  1404     1 
 1399  1405     1 
 1399  1410     1 
 1400  1402     1 
 1400  1403     1 
 1401  1406     1 
 1401  1407     1 
 1401  1408     1 
 1401  1411     1 
 1401  1412     1 
 1402  1404     1 
 1402  1405     1 
 1402  1410     1 
 1403  1409     1 
 1403  1413     1 
 1403  1414     1 
 1404  1406     1 
 1404  1407     1 
 1404  1408     1 
 1404  1411     1 
 1404  1412     1 
 1405  1411     1 
 1405  1412     1 
 1406  1409     1 
 1406  1410     1 
 1407  1409     1 
 1407  1410     1 
 1408  1410     1 
 1410  1415     1 
 1410  1416     1 
 1410  1420     1 
 1411  1413     1 
 1411  1414     1 
 1412  1417     1 
 1412  1418     1 
 1412  1419     1 
 1412  1421     1 
 1412  1422     1 
 1413  1415     1 
 1413  1416     1 
 1413  1420     1 
 1414  1423     1 
 1414  1424     1 
 1415  1417     1 
 1415  1418     1 
 1415  1419     1 
 1415  1421     1 
 1415  1422     1 
 1416  1421     1 
 1416  1422     1 
 1417  1420     1 
 1418  1420     1 
 1419  1420     1 
 1420  1425     1 
 1420  1426     1 
 1420  1442     1 
 1421  1423     1 
 1421  1424     1 
 1422  1427     1 
 1422  1428     1 
 1422  1429     1 
 1422  1443     1 
 1422  1444     1 
 1423  1425     1 
 1423  1426     1 
 1423  1442     1 
 1424  1430     1 
 1424  1431     1 
 1424  1432     1 
 1424  1445     1 
 1424  1446     1 
 1425  1427     1 
 1425  1428     1 
 1425  1429     1 
 1425  1443     1 
 1425  1444     1 
 1426  1433     1 
 1426  1434     1 
 1426  1435     1 
 1426  1443     1 
 1426  1444     1 
 1427  1430     1 
 1427  1431     1 
 1427  1432     1 
 1427  1442     1 
 1428  1430     1 
 1428  1431     1 
 1428  1432     1 
 1428  1442     1 
 1429  1436     1 
 1429  1437     1 
 1429  1438     1 
 1429  1442     1 
 1430  1433     1 
 1430  1434     1 
 1430  1435     1 
 1431  1433     1 
 1431  1434     1 
 1431  1435     1 
 1432  1439     1 
 1432  1440     1 
 1432  1441     1 
 1433  1436     1 
 1433  1437     1 
 1433  1438     1 
 1434  1436     1 
 1434  1437     1 
 1434  1438     1 
 1436  1439     1 
 1436  1440     1 
 1436  1441     1 
 1437  1439     1 
 1437  1440     1 
 1437  1441     1 
 1442  1447     1 
 1442  1448     1 
 1442  1463     1 
 1443  1445     1 
 1443  1446     1 
 1444  1449     1 
 1444  1450     1 
 1444  1451     1 
 1444  1464     1 
 1444  1465     1 
 1445  1447     1 
 1445  1448     1 
 1445  1463     1 
 1446  1452     1 
 1446  1461     1 
 1446  1466     1 
 1446  1467     1 
 1447  1449     1 
 1447  1450     1 
 1447  1451     1 
 1447  1464     1 
 1447  1465     1 
 1448  1453     1 
 1448  1454     1 
 1448  1459     1 
 1448  1462     1 
 1448  1464     1 
 1448  1465     1 
 1449  1452     1 
 1449  1461     1 
 1449  1463     1 
 1450  1452     1 
 1450  1461     1 
 1450  1463     1 
 1451  1455     1 
 1451  1456     1 
 1451  1460     1 
 1451  1463     1 
 1452  1457     1 
 1452  1459     1 
 1452  1462     1 
 1453  1455     1 
 1453  1456     1 
 1453  1461     1 
 1454  1458     1 
 1454  1460     1 
 1454  1461     1 
 1455  1457     1 
 1455  1459     1 
 1456  1462     1 
 1457  1460     1 
 1457  1461     1 
 1458  1459     1 
 1460  1462     1 
 1463  1468     1 
 1463  1469     1 
 1463  1477     1 
 1464  1466     1 
 1464  1467     1 
 1465  1470     1 
 1465  1471     1 
 1465  1472     1 
 1465  1478     1 
 1465  1479     1 
 1466  1468     1 
 1466  1469     1 
 1466  1477     1 
 1467  1473     1 
 1467  1474     1 
 1467  1480     1 
 1467  1489     1 
 1468  1470     1 
 1468  1471     1 
 1468  1472     1 
 1468  1478     1 
 1468  1479     1 
 1469  1475     1 
 1469  1476     1 
 1469  1478     1 
 1469  1479     1 
 1470  1473     1 
 1470  1474     1 
 1470  1477     1 
 1471  1473     1 
 1471  1474     1 
 1471  1477     1 
 1472  1477     1 
 1473  1475     1 
 1473  1476     1 
 1477  1481     1 
 1477  1482     1 
 1477  1483     1 
 1477  1486     1 
 1477  1490     1 
 1477  1491     1 
 1478  1480     1 
 1478  1489     1 
 1479  1484     1 
 1479  1485     1 
 1479  1487     1 
 1479  1488     1 
 1479  1492     1 
 1479  1493     1 
 1480  1487     1 
 1480  1488     1 
 1480  1490     1 
 1480  1491     1 
 1481  1484     1 
 1481  1485     1 
 1481  1486     1 
 1481  1489     1 
 1482  1484     1 
 1482  1485     1 
 1482  1486     1 
 1482  1489     1 
 1483  1490     1 
 1483  1491     1 
 1484  1487     1 
 1484  1488     1 
 1484  1489     1 
 1485  1487     1 
 1485  1488     1 
 1485  1489     1 
 1486  1492     1 
 1486  1493     1 
 1487  1490     1 
 1487  1491     1 
 1488  1490     1 
 1488  1491     1 
 1489  1494     1 
 1489  1495     1 
 1490  1492     1 
 1490  1493     1 
 1491  1496     1 
 1491  1497     1 
 1491  1513     1 
 1492  1494     1 
 1492  1495     1 
 1493  1498     1 
 1493  1499     1 
 1493  1500     1 
 1493  1514     1 
 1493  1515     1 
 1494  1496     1 
 1494  1497     1 
 1494  1513     1 
 1495  1501     1 
 1495  1502     1 
 1495  1503     1 
 1495  1516     1 
 1495  1517     1 
 1496  1498     1 
 1496  1499     1 
 1496  1500     1 
 1496  1514     1 
 1496  1515     1 
 1497  1504     1 
 1497  1505     1 
 1497  1506     1 
 1497  1514     1 
 1497  1515     1 
 1498  1501     1 
 1498  1502     1 
 1498  1503     1 
 1498  1513     1 
 1499  1501     1 
 1499  1502     1 
 1499  1503     1 
 1499  1513     1 
 1500  1507     1 
 1500  1508     1 
 1500  1509     1 
 1500  1513     1 
 1501  1504     1 
 1501  1505     1 
 1501  1506     1 
 1502  1504     1 
 1502  1505     1 
 1502  1506     1 
 1503  1510     1 
 1503  1511     1 
 1503  1512     1 
 1504  1507     1 
 1504  1508     1 
 1504  1509     1 
 1505  1507     1 
 1505  1508     1 
 1505  1509     1 
 1507  1510     1 
 1507  1511     1 
 1507  1512     1 
 1508  1510     1 
 1508  1511     1 
 1508  1512     1 
 1513  1518     1 
 1513  1519     1 
 1513  1534     1 
 1514  1516     1 
 1514  1517     1 
 1515  1520     1 
 1515  1521     1 
 1515  1522     1 
 1515  1535     1 
 1515  1536     1 
 1516  1518     1 
 1516  1519     1 
 1516  1534     1 
 1517  1523     1 
 1517  1532     1 
 1517  1537     1 
 1517  1538     1 
 1518  1520     1 
 1518  1521     1 
 1518  1522     1 
 1518  1535     1 
 1518  1536     1 
 1519  1524     1 
 1519  1525     1 
 1519  1530     1 
 1519  1533     1 
 1519  1535     1 
 1519  1536     1 
 1520  1523     1 
 1520  1532     1 
 1520  1534     1 
 1521  1523     1 
 1521  1532     1 
 1521  1534     1 
 1522  1526     1 
 1522  1527     1 
 1522  1531     1 
 1522  1534     1 
 1523  1528     1 
 1523  1530     1 
 1523  1533     1 
 1524  1526     1 
 1524  1527     1 
 1524  1532     1 
 1525  1529     1 
 1525  1531     1 
 1525  1532     1 
 1526  1528     1 
 1526  1530     1 
 1527  1533     1 
 1528  1531     1 
 1528  1532     1 
 1529  1530     1 
 1531  1533     1 
 1534  1539     1 
 1534  1540     1 
 1534  1545     1 
 1535  1537     1 
 1535  1538     1 
 1536  1541     1 
 1536  1542     1 
 1536  1543     1 
 1536  1546     1 
 1536  1547     1 
 1537  1539     1 
 1537  1540     1 
 1537  1545     1 
 1538  1544     1 
 1538  1548     1 
 1538  1549     1 
 1539  1541     1 
 1539  1542     1 
 1539  1543     1 
 1539  1546     1 
 1539  1547     1 
 1540  1546     1 
 1540  1547     1 
 1541  1544     1 
 1541  1545     1 
 1542  1544     1 
 1542  1545     1 
 1543  1545     1 
 1545  1550     1 
 1545  1551     1 
 1545  1561     1 
 1546  1548     1 
 1546  1549     1 
 1547  1552     1 
 1547  1553     1 
 1547  1557     1 
 1547  1562     1 
 1547  1563     1 
 1548  1550     1 
 1548  1551     1 
 1548  1561     1 
 1549  1554     1 
 1549  1555     1 
 1549  1556     1 
 1549  1558     1 
 1549  1559     1 
 1549  1560     1 
 1549  1564     1 
 1549  1565     1 
 1550  1552     1 
 1550  1553     1 
 1550  1557     1 
 1550  1562     1 
 1550  1563     1 
 1551  1562     1 
 1551  1563     1 
 1552  1554     1 
 1552  1555     1 
 1552  1556     1 
 1552  1558     1 
 1552  1559     1 
 1552  1560     1 
 1552  1561     1 
 1553  1558     1 
 1553  1559     1 
 1553  1560     1 
 1553  1561     1 
 1554  1557     1 
 1555  1557     1 
 1556  1557     1 
 1557  1561     1 
 1561  1566     1 
 1561  1567     1 
 1561  1571     1 
 1562  1564     1 
 1562  1565     1 
 1563  1568     1 
 1563  1569     1 
 1563  1570     1 
 1563  1572     1 
 1563  1573     1 
 1564  1566     1 
 1564  1567     1 
 1564  1571     1 
 1565  1574     1 
 1565  1575     1 
 1566  1568     1 
 1566  1569     1 
 1566  1570     1 
 1566  1572     1 
 1566  1573     1 
 1567  1572     1 
 1567  1573     1 
 1568  1571     1 
 1569  1571     1 
 1570  1571     1 
 1571  1576     1 
 1571  1577     1 
 1571  1585     1 
 1572  1574     1 
 1572  1575     1 
 1573  1578     1 
 1573  1579     1 
 1573  1580     1 
 1573  1586     1 
 1573  1587     1 
 1574  1576     1 
 1574  1577     1 
 1574  1585     1 
 1575  1581     1 
 1575  1582     1 
 1575  1588     1 
 1575  1589     1 
 1576  1578     1 
 1576  1579     1 
 1576  1580     1 
 1576  1586     1 
 1576  1587     1 
 1577  1583     1 
 1577  1584     1 
 1577  1586     1 
 1577  1587     1 
 1578  1581     1 
 1578  1582     1 
 1578  1585     1 
 1579  1581     1 
 1579  1582     1 
 1579  1585     1 
 1580  1585     1 
 1581  1583     1 
 1581  1584     1 
 1585  1590     1 
 1585  1591     1 
 1585  1597     1 
 1586  1588     1 
 1586  1589     1 
 1587  1592     1 
 1587  1593     1 
 1587  1594     1 
 1587  1598     1 
 1587  1599     1 
 1588  1590     1 
 1588  1591     1 
 1588  1597     1 
 1589  1595     1 
 1589  1596     1 
 1589  1600     1 
 1589  1601     1 
 1590  1592     1 
 1590  1593     1 
 1590  1594     1 
 1590  1598     1 
 1590  1599     1 
 1591  1598     1 
 1591  1599     1 
 1592  1595     1 
 1592  1596     1 
 1592  1597     1 
 1593  1595     1 
 1593  1596     1 
 1593  1597     1 
 1594  1597     1 
 1597  1602     1 
 1597  1603     1 
 1597  1611     1 
 1598  1600     1 
 1598  1601     1 
 1599  1604     1 
 1599  1605     1 
 1599  1609     1 
 1599  1612     1 
 1599  1613     1 
 1600  1602     1 
 1600  1603     1 
 1600  1611     1 
 1601  1606     1 
 1601  1607     1 
 1601  1608     1 
 1601  1610     1 
 1601  1614     1 
 1601  1615     1 
 1602  1604     1 
 1602  1605     1 
 1602  1609     1 
 1602  1612     1 
 1602  1613     1 
 1603  1612     1 
 1603  1613     1 
 1604  1606     1 
 1604  1607     1 
 1604  1608     1 
 1604  1610     1 
 1604  1611     1 
 1605  1610     1 
 1605  1611     1 
 1606  1609     1 
 1607  1609     1 
 1608  1609     1 
 1609  1611     1 
 1611  1616     1 
 1611  1617     1 
 1611  1618     1 
 1612  1614     1 
 1612  1615     1 
 1613  1619     1 
 1613  1620     1 
 1614  1616     1 
 1614  1617     1 
 1614  1618     1 
 1615  1621     1 
 1615  1622     1 
 1616  1619     1 
 1616  1620     1 
 1617  1619     1 
 1617  1620     1 
 1618  1623     1 
 1618  1624     1 
 1618  1638     1 
 1619  1621     1 
 1619  1622     1 
 1620  1625     1 
 1620  1626     1 
 1620  1627     1 
 1620  1639     1 
 1620  1640     1 
 1621  1623     1 
 1621  1624     1 
 1621  1638     1 
 1622  1628     1 
 1622  1636     1 
 1622  1641     1 
 1622  1642     1 
 1623  1625     1 
 1623  1626     1 
 1623  1627     1 
 1623  1639     1 
 1623  1640     1 
 1624  1629     1 
 1624  1630     1 
 1624  1634     1 
 1624  1637     1 
 1624  1639     1 
 1624  1640     1 
 1625  1628     1 
 1625  1636     1 
 1625  1638     1 
 1626  1628     1 
 1626  1636     1 
 1626  1638     1 
 1627  1631     1 
 1627  1632     1 
 1627  1635     1 
 1627  1638     1 
 1628  1633     1 
 1628  1634     1 
 1628  1637     1 
 1629  1631     1 
 1629  1632     1 
 1629  1636     1 
 1630  1635     1 
 1630  1636     1 
 1631  1633     1 
 1631  1634     1 
 1632  1637     1 
 1633  1635     1 
 1633  1636     1 
 1635  1637     1 
 1638  1643     1 
 1638  1644     1 
 1638  1654     1 
 1639  1641     1 
 1639  1642     1 
 1640  1645     1 
 1640  1646     1 
 1640  1650     1 
 1640  1655     1 
 1640  1656     1 
 1641  1643     1 
 1641  1644     1 
 1641  1654     1 
 1642  1647     1 
 1642  1648     1 
 1642  1649     1 
 1642  1651     1 
 1642  1652     1 
 1642  1653     1 
 1642  1657     1 
 1642  1658     1 
 1643  1645     1 
 1643  1646     1 
 1643  1650     1 
 1643  1655     1 
 1643  1656     1 
 1644  1655     1 
 1644  1656     1 
 1645  1647     1 
 1645  1648     1 
 1645  1649     1 
 1645  1651     1 
 1645  1652     1 
 1645  1653     1 
 1645  1654     1 
 1646  1651     1 
 1646  1652     1 
 1646  1653     1 
 1646  1654     1 
 1647  1650     1 
 1648  1650     1 
 1649  1650     1 
 1650  1654     1 
 1654  1659     1 
 1654  1660     1 
 1654  1666     1 
 1655  1657     1 
 1655  1658     1 
 1656  1661     1 
 1656  1662     1 
 1656  1663     1 
 1656  1667     1 
 1656  1668     1 
 1657  1659     1 
 1657  1660     1 
 1657  1666     1 
 1658  1664     1 
 1658  1665     1 
 1658  1669     1 
 1658  1670     1 
 1659  1661     1 
 1659  1662     1 
 1659  1663     1 
 1659  1667     1 
 1659  1668     1 
 1660  1667     1 
 1660  1668     1 
 1661  1664     1 
 1661  1665     1 
 1661  1666     1 
 1662  1664     1 
 1662  1665     1 
 1662  1666     1 
 1663  1666     1 
 1666  1671     1 
 1666  1672     1 
 1666  1685     1 
 1667  1669     1 
 1667  1670     1 
 1668  1673     1 
 1668  1674     1 
 1668  1678     1 
 1668  1686     1 
 1668  1687     1 
 1669  1671     1 
 1669  1672     1 
 1669  1685     1 
 1670  1675     1 
 1670  1676     1 
 1670  1677     1 
 1670  1679     1 
 1670  1680     1 
 1670  1681     1 
 1670  1688     1 
 1670  1697     1 
 1671  1673     1 
 1671  1674     1 
 1671  1678     1 
 1671  1686     1 
 1671  1687     1 
 1672  1682     1 
 1672  1683     1 
 1672  1684     1 
 1672  1686     1 
 1672  1687     1 
 1673  1675     1 
 1673  1676     1 
 1673  1677     1 
 1673  1679     1 
 1673  1680     1 
 1673  1681     1 
 1673  1685     1 
 1674  1679     1 
 1674  1680     1 
 1674  1681     1 
 1674  1685     1 
 1675  1678     1 
 1676  1678     1 
 1677  1678     1 
 1678  1685     1 
 1679  1682     1 
 1679  1683     1 
 1679  1684     1 
 1680  1682     1 
 1680  1683     1 
 1680  1684     1 
 1685  1689     1 
 1685  1690     1 
 1685  1691     1 
 1685  1694     1 
 1685  1698     1 
 1685  1699     1 
 1686  1688     1 
 1686  1697     1 
 1687  1692     1 
 1687  1693     1 
 1687  1695     1 
 1687  1696     1 
 1687  1700     1 
 1687  1701     1 
 1688  1695     1 
 1688  1696     1 
 1688  1698     1 
 1688  1699     1 
 1689  1692     1 
 1689  1693     1 
 1689  1694     1 
 1689  1697     1 
 1690  1692     1 
 1690  1693     1 
 1690  1694     1 
 1690  1697     1 
 1691  1698     1 
 1691  1699     1 
 1692  1695     1 
 1692  1696     1 
 1692  1697     1 
 1693  1695     1 
 1693  1696     1 
 1693  1697     1 
 1694  1700     1 
 1694  1701     1 
 1695  1698     1 
 1695  1699     1 
 1696  1698     1 
 1696  1699     1 
 1697  1702     1 
 1697  1703     1 
 1698  1700     1 
 1698  1701     1 
 1699  1704     1 
 1699  1705     1 
 1699  1721     1 
 1700  1702     1 
 1700  1703     1 
 1701  1706     1 
 1701  1707     1 
 1701  1708     1 
 1701  1722     1 
 1701  1723     1 
 1702  1704     1 
 1702  1705     1 
 1702  1721     1 
 1703  1709     1 
 1703  1710     1 
 1703  1711     1 
 1703  1724     1 
 1703  1725     1 
 1704  1706     1 
 1704  1707     1 
 1704  1708     1 
 1704  1722     1 
 1704  1723     1 
 1705  1712     1 
 1705  1713     1 
 1705  1714     1 
 1705  1722     1 
 1705  1723     1 
 1706  1709     1 
 1706  1710     1 
 1706  1711     1 
 1706  1721     1 
 1707  1709     1 
 1707  1710     1 
 1707  1711     1 
 1707  1721     1 
 1708  1715     1 
 1708  1716     1 
 1708  1717     1 
 1708  1721     1 
 1709  1712     1 
 1709  1713     1 
 1709  1714     1 
 1710  1712     1 
 1710  1713     1 
 1710  1714     1 
 1711  1718     1 
 1711  1719     1 
 1711  1720     1 
 1712  1715     1 
 1712  1716     1 
 1712  1717     1 
 1713  1715     1 
 1713  1716     1 
 1713  1717     1 
 1715  1718     1 
 1715  1719     1 
 1715  1720     1 
 1716  1718     1 
 1716  1719     1 
 1716  1720     1 
 1721  1726     1 
 1721  1727     1 
 1721  1738     1 
 1722  1724     1 
 1722  1725     1 
 1723  1728     1 
 1723  1729     1 
 1723  1730     1 
 1723  1739     1 
 1723  1740     1 
 1724  1726     1 
 1724  1727     1 
 1724  1738     1 
 1725  1731     1 
 1725  1732     1 
 1725  1733     1 
 1725  1741     1 
 1725  1742     1 
 1726  1728     1 
 1726  1729     1 
 1726  1730     1 
 1726  1739     1 
 1726  1740     1 
 1727  1734     1 
 1727  1735     1 
 1727  1739     1 
 1727  1740     1 
 1728  1731     1 
 1728  1732     1 
 1728  1733     1 
 1728  1738     1 
 1729  1731     1 
 1729  1732     1 
 1729  1733     1 
 1729  1738     1 
 1730  1736     1 
 1730  1737     1 
 1730  1738     1 
 1731  1734     1 
 1731  1735     1 
 1732  1734     1 
 1732  1735     1 
 1734  1736     1 
 1734  1737     1 
 1738  1743     1 
 1738  1744     1 
 1738  1753     1 
 1739  1741     1 
 1739  1742     1 
 1740  1745     1 
 1740  1746     1 
 1740  1747     1 
 1740  1754     1 
 1740  1755     1 
 1741  1743     1 
 1741  1744     1 
 1741  1753     1 
 1742  1748     1 
 1742  1749     1 
 1742  1750     1 
 1742  1756     1 
 1742  1757     1 
 1743  1745     1 
 1743  1746     1 
 1743  1747     1 
 1743  1754     1 
 1743  1755     1 
 1744  1751     1 
 1744  1752     1 
 1744  1754     1 
 1744  1755     1 
 1745  1748     1 
 1745  1749     1 
 1745  1750     1 
 1745  1753     1 
 1746  1748     1 
 1746  1749     1 
 1746  1750     1 
 1746  1753     1 
 1747  1753     1 
 1748  1751     1 
 1748  1752     1 
 1749  1751     1 
 1749  1752     1 
 1753  1758     1 
 1753  1759     1 
 1753  1775     1 
 1754  1756     1 
 1754  1757     1 
 1755  1760     1 
 1755  1761     1 
 1755  1762     1 
 1755  1776     1 
 1755  1777     1 
 1756  1758     1 
 1756  1759     1 
 1756  1775     1 
 1757  1763     1 
 1757  1764     1 
 1757  1765     1 
 1757  1778     1 
 1757  1779     1 
 1758  1760     1 
 1758  1761     1 
 1758  1762     1 
 1758  1776     1 
 1758  1777     1 
 1759  1766     1 
 1759  1767     1 
 1759  1768     1 
 1759  1776     1 
 1759  1777     1 
 1760  1763     1 
 1760  1764     1 
 1760  1765     1 
 1760  1775     1 
 1761  1763     1 
 1761  1764     1 
 1761  1765     1 
 1761  1775     1 
 1762  1769     1 
 1762  1770     1 
 1762  1771     1 
 1762  1775     1 
 1763  1766     1 
 1763  1767     1 
 1763  1768     1 
 1764  1766     1 
 1764  1767     1 
 1764  1768     1 
 1765  1772     1 
 1765  1773     1 
 1765  1774     1 
 1766  1769     1 
 1766  1770     1 
 1766  1771     1 
 1767  1769     1 
 1767  1770     1 
 1767  1771     1 
 1769  1772     1 
 1769  1773     1 
 1769  1774     1 
 1770  1772     1 
 1770  1773     1 
 1770  1774     1 
 1775  1780     1 
 1775  1781     1 
 1775  1785     1 
 1776  1778     1 
 1776  1779     1 
 1777  1782     1 
 1777  1783     1 
 1777  1784     1 
 1777  1786     1 
 1777  1787     1 
 1778  1780     1 
 1778  1781     1 
 1778  1785     1 
 1779  1788     1 
 1779  1789     1 
 1780  1782     1 
 1780  1783     1 
 1780  1784     1 
 1780  1786     1 
 1780  1787     1 
 1781  1786     1 
 1781  1787     1 
 1782  1785     1 
 1783  1785     1 
 1784  1785     1 
 1785  1790     1 
 1785  1791     1 
 1785  1804     1 
 1786  1788     1 
 1786  1789     1 
 1787  1792     1 
 1787  1793     1 
 1787  1794     1 
 1787  1805     1 
 1787  1806     1 
 1788  1790     1 
 1788  1791     1 
 1788  1804     1 
 1789  1795     1 
 1789  1796     1 
 1789  1800     1 
 1789  1807     1 
 1789  1808     1 
 1790  1792     1 
 1790  1793     1 
 1790  1794     1 
 1790  1805     1 
 1790  1806     1 
 1791  1797     1 
 1791  1798     1 
 1791  1799     1 
 1791  1801     1 
 1791  1802     1 
 1791  1803     1 
 1791  1805     1 
 1791  1806     1 
 1792  1795     1 
 1792  1796     1 
 1792  1800     1 
 1792  1804     1 
 1793  1795     1 
 1793  1796     1 
 1793  1800     1 
 1793  1804     1 
 1794  1804     1 
 1795  1797     1 
 1795  1798     1 
 1795  1799     1 
 1795  1801     1 
 1795  1802     1 
 1795  1803     1 
 1796  1801     1 
 1796  1802     1 
 1796  1803     1 
 1797  1800     1 
 1798  1800     1 
 1799  1800     1 
 1804  1809     1 
 1804  1810     1 
 1804  1821     1 
 1805  1807     1 
 1805  1808     1 
 1806  1811     1 
 1806  1812     1 
 1806  1813     1 
 1806  1822     1 
 1806  1823     1 
 1807  1809     1 
 1807  1810     1 
 1807  1821     1 
 1808  1814     1 
 1808  1815     1 
 1808  1816     1 
 1808  1824     1 
 1808  1825     1 
 1809  1811     1 
 1809  1812     1 
 1809  1813     1 
 1809  1822     1 
 1809  1823     1 
 1810  1817     1 
 1810  1822     1 
 1810  1823     1 
 1811  1814     1 
 1811  1815     1 
 1811  1816     1 
 1811  1821     1 
 1812  1814     1 
 1812  1815     1 
 1812  1816     1 
 1812  1821     1 
 1813  1818     1 
 1813  1819     1 
 1813  1820     1 
 1813  1821     1 
 1814  1817     1 
 1815  1817     1 
 1821  1826     1 
 1821  1827     1 
 1821  1843     1 
 1822  1824     1 
 1822  1825     1 
 1823  1828     1 
 1823  1829     1 
 1823  1830     1 
 1823  1844     1 
 1823  1845     1 
 1824  1826     1 
 1824  1827     1 
 1824  1843     1 
 1825  1831     1 
 1825  1832     1 
 1825  1833     1 
 1825  1846     1 
 1825  1847     1 
 1826  1828     1 
 1826  1829     1 
 1826  1830     1 
 1826  1844     1 
 1826  1845     1 
 1827  1834     1 
 1827  1835     1 
 1827  1836     1 
 1827  1844     1 
 1827  1845     1 
 1828  1831     1 
 1828  1832     1 
 1828  1833     1 
 1828  1843     1 
 1829  1831     1 
 1829  1832     1 
 1829  1833     1 
 1829  1843     1 
 1830  1837     1 
 1830  1838     1 
 1830  1839     1 
 1830  1843     1 
 1831  1834     1 
 1831  1835     1 
 1831  1836     1 
 1832  1834     1 
 1832  1835     1 
 1832  1836     1 
 1833  1840     1 
 1833  1841     1 
 1833  1842     1 
 1834  1837     1 
 1834  1838     1 
 1834  1839     1 
 1835  1837     1 
 1835  1838     1 
 1835  1839     1 
 1837  1840     1 
 1837  1841     1 
 1837  1842     1 
 1838  1840     1 
 1838  1841     1 
 1838  1842     1 
 1843  1848     1 
 1843  1849     1 
 1843  1853     1 
 1844  1846     1 
 1844  1847     1 
 1845  1850     1 
 1845  1851     1 
 1845  1852     1 
 1845  1854     1 
 1845  1855     1 
 1846  1848     1 
 1846  1849     1 
 1846  1853     1 
 1847  1856     1 
 1847  1857     1 
 1848  1850     1 
 1848  1851     1 
 1848  1852     1 
 1848  1854     1 
 1848  1855     1 
 1849  1854     1 
 1849  1855     1 
 1850  1853     1 
 1851  1853     1 
 1852  1853     1 
 1853  1858     1 
 1853  1859     1 
 1853  1869     1 
 1854  1856     1 
 1854  1857     1 
 1855  1860     1 
 1855  1861     1 
 1855  1865     1 
 1855  1870     1 
 1855  1871     1 
 1856  1858     1 
 1856  1859     1 
 1856  1869     1 
 1857  1862     1 
 1857  1863     1 
 1857  1864     1 
 1857  1866     1 
 1857  1867     1 
 1857  1868     1 
 1857  1872     1 
 1857  1873     1 
 1858  1860     1 
 1858  1861     1 
 1858  1865     1 
 1858  1870     1 
 1858  1871     1 
 1859  1870     1 
 1859  1871     1 
 1860  1862     1 
 1860  1863     1 
 1860  1864     1 
 1860  1866     1 
 1860  1867     1 
 1860  1868     1 
 1860  1869     1 
 1861  1866     1 
 1861  1867     1 
 1861  1868     1 
 1861  1869     1 
 1862  1865     1 
 1863  1865     1 
 1864  1865     1 
 1865  1869     1 
 1869  1874     1 
 1869  1875     1 
 1869  1879     1 
 1870  1872     1 
 1870  1873     1 
 1871  1876     1 
 1871  1877     1 
 1871  1878     1 
 1871  1880     1 
 1871  1881     1 
 1872  1874     1 
 1872  1875     1 
 1872  1879     1 
 1873  1882     1 
 1873  1883     1 
 1874  1876     1 
 1874  1877     1 
 1874  1878     1 
 1874  1880     1 
 1874  1881     1 
 1875  1880     1 
 1875  1881     1 
 1876  1879     1 
 1877  1879     1 
 1878  1879     1 
 1879  1884     1 
 1879  1885     1 
 1879  1893     1 
 1880  1882     1 
 1880  1883     1 
 1881  1886     1 
 1881  1887     1 
 1881  1891     1 
 1881  1894     1 
 1881  1895     1 
 1882  1884     1 
 1882  1885     1 
 1882  1893     1 
 1883  1888     1 
 1883  1889     1 
 1883  1890     1 
 1883  1892     1 
 1883  1896     1 
 1883  1897     1 
 1884  1886     1 
 1884  1887     1 
 1884  1891     1 
 1884  1894     1 
 1884  1895     1 
 1885  1894     1 
 1885  1895     1 
 1886  1888     1 
 1886  1889     1 
 1886  1890     1 
 1886  1892     1 
 1886  1893     1 
 1887  1892     1 
 1887  1893     1 
 1888  1891     1 
 1889  1891     1 
 1890  1891     1 
 1891  1893     1 
 1893  1898     1 
 1893  1899     1 
 1893  1909     1 
 1894  1896     1 
 1894  1897     1 
 1895  1900     1 
 1895  1901     1 
 1895  1905     1 
 1895  1910     1 
 1895  1911     1 
 1896  1898     1 
 1896  1899     1 
 1896  1909     1 
 1897  1902     1 
 1897  1903     1 
 1897  1904     1 
 1897  1906     1 
 1897  1907     1 
 1897  1908     1 
 1897  1912     1 
 1897  1913     1 
 1898  1900     1 
 1898  1901     1 
 1898  1905     1 
 1898  1910     1 
 1898  1911     1 
 1899  1910     1 
 1899  1911     1 
 1900  1902     1 
 1900  1903     1 
 1900  1904     1 
 1900  1906     1 
 1900  1907     1 
 1900  1908     1 
 1900  1909     1 
 1901  1906     1 
 1901  1907     1 
 1901  1908     1 
 1901  1909     1 
 1902  1905     1 
 1903  1905     1 
 1904  1905     1 
 1905  1909     1 
 1909  1914     1 
 1909  1915     1 
 1909  1916     1 
 1910  1912     1 
 1910  1913     1 
 1911  1917     1 
 1911  1918     1 
 1912  1914     1 
 1912  1915     1 
 1912  1916     1 
 1913  1919     1 
 1913  1928     1 
 1914  1917     1 
 1914  1918     1 
 1915  1917     1 
 1915  1918     1 
 1916  1920     1 
 1916  1921     1 
 1916  1922     1 
 1916  1925     1 
 1916  1929     1 
 1916  1930     1 
 1917  1919     1 
 1917  1928     1 
 1918  1923     1 
 1918  1924     1 
 1918  1926     1 
 1918  1927     1 
 1918  1931     1 
 1918  1932     1 
 1919  1926     1 
 1919  1927     1 
 1919  1929     1 
 1919  1930     1 
 1920  1923     1 
 1920  1924     1 
 1920  1925     1 
 1920  1928     1 
 1921  1923     1 
 1921  1924     1 
 1921  1925     1 
 1921  1928     1 
 1922  1929     1 
 1922  1930     1 
 1923  1926     1 
 1923  1927     1 
 1923  1928     1 
 1924  1926     1 
 1924  1927     1 
 1924  1928     1 
 1925  1931     1 
 1925  1932     1 
 1926  1929     1 
 1926  1930     1 
 1927  1929     1 
 1927  1930     1 
 1928  1933     1 
 1928  1934     1 
 1929  1931     1 
 1929  1932     1 
 1930  1935     1 
 1930  1936     1 
 1930  1949     1 
 1931  1933     1 
 1931  1934     1 
 1932  1937     1 
 1932  1938     1 
 1932  1942     1 
 1932  1950     1 
 1932  1951     1 
 1933  1935     1 
 1933  1936     1 
 1933  1949     1 
 1934  1939     1 
 1934  1940     1 
 1934  1941     1 
 1934  1943     1 
 1934  1944     1 
 1934  1945     1 
 1934  1952     1 
 1934  1953     1 
 1935  1937     1 
 1935  1938     1 
 1935  1942     1 
 1935  1950     1 
 1935  1951     1 
 1936  1946     1 
 1936  1947     1 
 1936  1948     1 
 1936  1950     1 
 1936  1951     1 
 1937  1939     1 
 1937  1940     1 
 1937  1941     1 
 1937  1943     1 
 1937  1944     1 
 1937  1945     1 
 1937  1949     1 
 1938  1943     1 
 1938  1944     1 
 1938  1945     1 
 1938  1949     1 
 1939  1942     1 
 1940  1942     1 
 1941  1942     1 
 1942  1949     1 
 1943  1946     1 
 1943  1947     1 
 1943  1948     1 
 1944  1946     1 
 1944  1947     1 
 1944  1948     1 
 1949  1954     1 
 1949  1955     1 
 1949  1960     1 
 1950  1952     1 
 1950  1953     1 
 1951  1956     1 
 1951  1957     1 
 1951  1958     1 
 1951  1961     1 
 1951  1962     1 
 1952  1954     1 
 1952  1955     1 
 1952  1960     1 
 1953  1959     1 
 1953  1963     1 
 1953  1964     1 
 1954  1956     1 
 1954  1957     1 
 1954  1958     1 
 1954  1961     1 
 1954  1962     1 
 1955  1961     1 
 1955  1962     1 
 1956  1959     1 
 1956  1960     1 
 1957  1959     1 
 1957  1960     1 
 1958  1960     1 
 1960  1965     1 
 1960  1966     1 
 1960  1976     1 
 1961  1963     1 
 1961  1964     1 
 1962  1967     1 
 1962  1968     1 
 1962  1972     1 
 1962  1977     1 
 1962  1978     1 
 1963  1965     1 
 1963  1966     1 
 1963  1976     1 
 1964  1969     1 
 1964  1970     1 
 1964  1971     1 
 1964  1973     1 
 1964  1974     1 
 1964  1975     1 
 1964  1979     1 
 1964  1980     1 
 1965  1967     1 
 1965  1968     1 
 1965  1972     1 
 1965  1977     1 
 1965  1978     1 
 1966  1977     1 
 1966  1978     1 
 1967  1969     1 
 1967  1970     1 
 1967  1971     1 
 1967  1973     1 
 1967  1974     1 
 1967  1975     1 
 1967  1976     1 
 1968  1973     1 
 1968  1974     1 
 1968  1975     1 
 1968  1976     1 
 1969  1972     1 
 1970  1972     1 
 1971  1972     1 
 1972  1976     1 
 1976  1981     1 
 1976  1982     1 
 1976  1986     1 
 1977  1979     1 
 1977  1980     1 
 1978  1983     1 
 1978  1984     1 
 1978  1985     1 
 1978  1987     1 
 1978  1988     1 
 1979  1981     1 
 1979  1982     1 
 1979  1986     1 
 1980  1989     1 
 1980  1990     1 
 1981  1983     1 
 1981  1984     1 
 1981  1985     1 
 1981  1987     1 
 1981  1988     1 
 1982  1987     1 
 1982  1988     1 
 1983  1986     1 
 1984  1986     1 
 1985  1986     1 
 1986  1991     1 
 1986  1992     1 
 1986  2005     1 
 1987  1989     1 
 1987  1990     1 
 1988  1993     1 
 1988  1994     1 
 1988  1998     1 
 1988  2006     1 
 1988  2007     1 
 1989  1991     1 
 1989  1992     1 
 1989  2005     1 
 1990  1995     1 
 1990  1996     1 
 1990  1997     1 
 1990  1999     1 
 1990  2000     1 
 1990  2001     1 
 1990  2008     1 
 1990  2009     1 
 1991  1993     1 
 1991  1994     1 
 1991  1998     1 
 1991  2006     1 
 1991  2007     1 
 1992  2002     1 
 1992  2003     1 
 1992  2004     1 
 1992  2006     1 
 1992  2007     1 
 1993  1995     1 
 1993  1996     1 
 1993  1997     1 
 1993  1999     1 
 1993  2000     1 
 1993  2001     1 
 1993  2005     1 
 1994  1999     1 
 1994  2000     1 
 1994  2001     1 
 1994  2005     1 
 1995  1998     1 
 1996  1998     1 
 1997  1998     1 
 1998  2005     1 
 1999  2002     1 
 1999  2003     1 
 1999  2004     1 
 2000  2002     1 
 2000  2003     1 
 2000  2004     1 
 2005  2010     1 
 2005  2011     1 
 2005  2017     1 
 2006  2008     1 
 2006  2009     1 
 2007  2012     1 
 2007  2013     1 
 2007  2014     1 
 2007  2018     1 
 2007  2019     1 
 2008  2010     1 
 2008  2011     1 
 2008  2017     1 
 2009  2015     1 
 2009  2016     1 
 2009  2020     1 
 2009  2021     1 
 2010  2012     1 
 2010  2013     1 
 2010  2014     1 
 2010  2018     1 
 2010  2019     1 
 2011  2018     1 
 2011  2019     1 
 2012  2015     1 
 2012  2016     1 
 2012  2017     1 
 2013  2015     1 
 2013  2016     1 
 2013  2017     1 
 2014  2017     1 
 2017  2022     1 
 2017  2023     1 
 2017  2027     1 
 2018  2020     1 
 2018  2021     1 
 2019  2024     1 
 2019  2025     1 
 2019  2026     1 
 2019  2028     1 
 2019  2029     1 
 2020  2022     1 
 2020  2023     1 
 2020  2027     1 
 2021  2030     1 
 2021  2031     1 
 2022  2024     1 
 2022  2025     1 
 2022  2026     1 
 2022  2028     1 
 2022  2029     1 
 2023  2028     1 
 2023  2029     1 
 2024  2027     1 
 2025  2027     1 
 2026  2027     1 
 2027  2032     1 
 2027  2033     1 
 2027  2034     1 
 2028  2030     1 
 2028  2031     1 
 2029  2035     1 
 2029  2036     1 
 2030  2032     1 
 2030  2033     1 
 2030  2034     1 
 2031  2037     1 
 2031  2038     1 
 2032  2035     1 
 2032  2036     1 
 2033  2035     1 
 2033  2036     1 
 2034  2039     1 
 2034  2040     1 
 2034  2051     1 
 2035  2037     1 
 2035  2038     1 
 2036  2041     1 
 2036  2042     1 
 2036  2043     1 
 2036  2052     1 
 2036  2053     1 
 2037  2039     1 
 2037  2040     1 
 2037  2051     1 
 2038  2044     1 
 2038  2049     1 
 2038  2054     1 
 2038  2055     1 
 2039  2041     1 
 2039  2042     1 
 2039  2043     1 
 2039  2052     1 
 2039  2053     1 
 2040  2045     1 
 2040  2047     1 
 2040  2050     1 
 2040  2052     1 
 2040  2053     1 
 2041  2044     1 
 2041  2049     1 
 2041  2051     1 
 2042  2044     1 
 2042  2049     1 
 2042  2051     1 
 2043  2046     1 
 2043  2048     1 
 2043  2051     1 
 2044  2048     1 
 2044  2050     1 
 2045  2050     1 
 2046  2048     1 
 2046  2049     1 
 2048  2050     1 
 2051  2056     1 
 2051  2057     1 
 2051  2066     1 
 2052  2054     1 
 2052  2055     1 
 2053  2058     1 
 2053  2059     1 
 2053  2060     1 
 2053  2067     1 
 2053  2068     1 
 2054  2056     1 
 2054  2057     1 
 2054  2066     1 
 2055  2061     1 
 2055  2062     1 
 2055  2063     1 
 2055  2069     1 
 2055  2070     1 
 2056  2058     1 
 2056  2059     1 
 2056  2060     1 
 2056  2067     1 
 2056  2068     1 
 2057  2064     1 
 2057  2065     1 
 2057  2067     1 
 2057  2068     1 
 2058  2061     1 
 2058  2062     1 
 2058  2063     1 
 2058  2066     1 
 2059  2061     1 
 2059  2062     1 
 2059  2063     1 
 2059  2066     1 
 2060  2066     1 
 2061  2064     1 
 2061  2065     1 
 2062  2064     1 
 2062  2065     1 
 2066  2071     1 
 2066  2072     1 
 2066  2077     1 
 2067  2069     1 
 2067  2070     1 
 2068  2073     1 
 2068  2074     1 
 2068  2075     1 
 2068  2078     1 
 2068  2079     1 
 2069  2071     1 
 2069  2072     1 
 2069  2077     1 
 2070  2076     1 
 2070  2080     1 
 2070  2081     1 
 2071  2073     1 
 2071  2074     1 
 2071  2075     1 
 2071  2078     1 
 2071  2079     1 
 2072  2078     1 
 2072  2079     1 
 2073  2076     1 
 2073  2077     1 
 2074  2076     1 
 2074  2077     1 
 2075  2077     1 
 2077  2082     1 
 2077  2083     1 
 2077  2097     1 
 2078  2080     1 
 2078  2081     1 
 2079  2084     1 
 2079  2085     1 
 2079  2086     1 
 2079  2098     1 
 2079  2099     1 
 2080  2082     1 
 2080  2083     1 
 2080  2097     1 
 2081  2087     1 
 2081  2095     1 
 2081  2100     1 
 2081  2101     1 
 2082  2084     1 
 2082  2085     1 
 2082  2086     1 
 2082  2098     1 
 2082  2099     1 
 2083  2088     1 
 2083  2089     1 
 2083  2093     1 
 2083  2096     1 
 2083  2098     1 
 2083  2099     1 
 2084  2087     1 
 2084  2095     1 
 2084  2097     1 
 2085  2087     1 
 2085  2095     1 
 2085  2097     1 
 2086  2090     1 
 2086  2091     1 
 2086  2094     1 
 2086  2097     1 
 2087  2092     1 
 2087  2093     1 
 2087  2096     1 
 2088  2090     1 
 2088  2091     1 
 2088  2095     1 
 2089  2094     1 
 2089  2095     1 
 2090  2092     1 
 2090  2093     1 
 2091  2096     1 
 2092  2094     1 
 2092  2095     1 
 2094  2096     1 
 2097  2102     1 
 2097  2103     1 
 2097  2116     1 
 2098  2100     1 
 2098  2101     1 
 2099  2104     1 
 2099  2105     1 
 2099  2106     1 
 2099  2117     1 
 2099  2118     1 
 2100  2102     1 
 2100  2103     1 
 2100  2116     1 
 2101  2107     1 
 2101  2108     1 
 2101  2112     1 
 2101  2119     1 
 2101  2120     1 
 2102  2104     1 
 2102  2105     1 
 2102  2106     1 
 2102  2117     1 
 2102  2118     1 
 2103  2109     1 
 2103  2110     1 
 2103  2111     1 
 2103  2113     1 
 2103  2114     1 
 2103  2115     1 
 2103  2117     1 
 2103  2118     1 
 2104  2107     1 
 2104  2108     1 
 2104  2112     1 
 2104  2116     1 
 2105  2107     1 
 2105  2108     1 
 2105  2112     1 
 2105  2116     1 
 2106  2116     1 
 2107  2109     1 
 2107  2110     1 
 2107  2111     1 
 2107  2113     1 
 2107  2114     1 
 2107  2115     1 
 2108  2113     1 
 2108  2114     1 
 2108  2115     1 
 2109  2112     1 
 2110  2112     1 
 2111  2112     1 
 2116  2121     1 
 2116  2122     1 
 2116  2136     1 
 2117  2119     1 
 2117  2120     1 
 2118  2123     1 
 2118  2124     1 
 2118  2125     1 
 2118  2137     1 
 2118  2138     1 
 2119  2121     1 
 2119  2122     1 
 2119  2136     1 
 2120  2126     1 
 2120  2134     1 
 2120  2139     1 
 2120  2140     1 
 2121  2123     1 
 2121  2124     1 
 2121  2125     1 
 2121  2137     1 
 2121  2138     1 
 2122  2127     1 
 2122  2128     1 
 2122  2132     1 
 2122  2135     1 
 2122  2137     1 
 2122  2138     1 
 2123  2126     1 
 2123  2134     1 
 2123  2136     1 
 2124  2126     1 
 2124  2134     1 
 2124  2136     1 
 2125  2129     1 
 2125  2130     1 
 2125  2133     1 
 2125  2136     1 
 2126  2131     1 
 2126  2132     1 
 2126  2135     1 
 2127  2129     1 
 2127  2130     1 
 2127  2134     1 
 2128  2133     1 
 2128  2134     1 
 2129  2131     1 
 2129  2132     1 
 2130  2135     1 
 2131  2133     1 
 2131  2134     1 
 2133  2135     1 
 2136  2141     1 
 2136  2142     1 
 2136  2157     1 
 2137  2139     1 
 2137  2140     1 
 2138  2143     1 
 2138  2144     1 
 2138  2145     1 
 2138  2158     1 
 2138  2159     1 
 2139  2141     1 
 2139  2142     1 
 2139  2157     1 
 2140  2146     1 
 2140  2155     1 
 2140  2160     1 
 2140  2161     1 
 2141  2143     1 
 2141  2144     1 
 2141  2145     1 
 2141  2158     1 
 2141  2159     1 
 2142  2147     1 
 2142  2148     1 
 2142  2153     1 
 2142  2156     1 
 2142  2158     1 
 2142  2159     1 
 2143  2146     1 
 2143  2155     1 
 2143  2157     1 
 2144  2146     1 
 2144  2155     1 
 2144  2157     1 
 2145  2149     1 
 2145  2150     1 
 2145  2154     1 
 2145  2157     1 
 2146  2151     1 
 2146  2153     1 
 2146  2156     1 
 2147  2149     1 
 2147  2150     1 
 2147  2155     1 
 2148  2152     1 
 2148  2154     1 
 2148  2155     1 
 2149  2151     1 
 2149  2153     1 
 2150  2156     1 
 2151  2154     1 
 2151  2155     1 
 2152  2153     1 
 2154  2156     1 
 2157  2162     1 
 2157  2163     1 
 2157  2179     1 
 2158  2160     1 
 2158  2161     1 
 2159  2164     1 
 2159  2165     1 
 2159  2166     1 
 2159  2180     1 
 2159  2181     1 
 2160  2162     1 
 2160  2163     1 
 2160  2179     1 
 2161  2167     1 
 2161  2168     1 
 2161  2169     1 
 2161  2182     1 
 2161  2183     1 
 2162  2164     1 
 2162  2165     1 
 2162  2166     1 
 2162  2180     1 
 2162  2181     1 
 2163  2170     1 
 2163  2171     1 
 2163  2172     1 
 2163  2180     1 
 2163  2181     1 
 2164  2167     1 
 2164  2168     1 
 2164  2169     1 
 2164  2179     1 
 2165  2167     1 
 2165  2168     1 
 2165  2169     1 
 2165  2179     1 
 2166  2173     1 
 2166  2174     1 
 2166  2175     1 
 2166  2179     1
[truncated: 508,142 more chars]
